# Supplementary material for: Delving in folate metabolism in the parasite Leishmania major through a chemogenomic screen and methotrexate selection
Source: PLoS Negl Trop Dis. 2023 Jun 29;17(6):e0011458. doi: 10.1371/journal.pntd.0011458 (PMC10337921; doi:10.1371/journal.pntd.0011458)
Supplement: S3 Table — (XLSX) [file pntd.0011458.s014.xlsx]

## Sheet: 2
S3 Table. List of genes mutated in at least two L. major MTX-resistant mutants generated by Mut-Seq (sheet's names indicate the number of mutants with a mutation in the gene).
Mutant name	Gene ID	Gene Position	ref allele	mut allele	ref codon	mut codon	ref aa	mut aa	Score	AF	Function	Size v9 (bp)	Size r45 (bp)	Mutated reads
J	LmjF.01.0120	1576	C	T	GTC	ATC	V	I	805.77	AF=0.500	hypothetical+protein%2C+conserved	1974	1974	0.41791
D	LmjF.01.0120	1675	G	A	CCG	TCG	P	S	838.77	AF=0.500	hypothetical+protein%2C+conserved	1974	1974	0.341772
R	LmjF.01.0220	425	G	A	GCC	GTC	A	V	320.77	AF=0.500	cyclophilin+12%2C+putative+%28CYP12%29	1008	1008	0.177215
K	LmjF.01.0220	824	C	T	AGC	AAC	S	N	533.77	AF=0.500	cyclophilin+12%2C+putative+%28CYP12%29	1008	1008	0.294118
K	LmjF.01.0230	199	C	T	GCG	ACG	A	T	402.77	AF=0.500	hypothetical+protein%2C+conserved	417	417	0.235294
B	LmjF.01.0230	287	G	A	TCT	TTT	S	F	818.77	AF=0.500	hypothetical+protein%2C+conserved	417	417	0.363636
G	LmjF.01.0260	727	G	A	CGC	TGC	R	C	373.77	AF=0.500	hypothetical+protein%2C+conserved	846	846	0.202381
J	LmjF.01.0260	728	C	T	CGC	CAC	R	H	693.77	AF=0.500	hypothetical+protein%2C+conserved	846	846	0.328947
K	LmjF.01.0270	2	ATC	A	na	na	na	na	171.73	AF=0.500	thioredoxin%2C+putative	324	324	0.22807
G	LmjF.01.0270	2	ATC	A	na	na	na	na	184.73	AF=0.500	thioredoxin%2C+putative	324	324	0.220588
E	LmjF.01.0280	686	C	T	CGC	CAC	R	H	483.77	AF=0.500	pseudouridylate+synthase-like+protein	1242	1242	0.306122
S	LmjF.01.0280	770	C	T	GGA	GAA	G	E	432.77	AF=0.500	pseudouridylate+synthase-like+protein	1242	1242	0.275862
B	LmjF.01.0330	190	G	A	GGC	AGC	G	S	475.77	AF=0.500	hypothetical+protein%2C+conserved	630	693	0.421053
A	LmjF.01.0330	244	C	T	CTT	TTT	L	F	272.77	AF=0.500	hypothetical+protein%2C+conserved	630	693	0.310345
J	LmjF.01.0470	1007	G	A	GGC	GAC	G	D	951.77	AF=0.500	fatty+acyl+CoA+syntetase+1%2C+putative	2091	2091	0.386667
V	LmjF.01.0470	557	C	T	GCT	GTT	A	V	869.77	AF=0.500	fatty+acyl+CoA+syntetase+1%2C+putative	2091	2091	0.333333
E	LmjF.01.0500	1192	G	A	GAG	AAG	E	K	619.77	AF=0.500	fatty+acyl+CoA+synthetase+2%2C+putative	2124	2124	0.354839
G	LmjF.01.0500	673	G	A	GCG	ACG	A	T	1170.77	AF=0.500	fatty+acyl+CoA+synthetase+2%2C+putative	2124	2124	0.4
D	LmjF.01.0540	1217	C	T	GCC	GTC	A	V	646.77	AF=0.500	hypothetical+protein%2C+conserved	1980	1980	0.244898
F	LmjF.01.0540	872	G	A	GGC	GAC	G	D	730.77	AF=0.500	hypothetical+protein%2C+conserved	1980	1980	0.40678
U	LmjF.01.0550	341	G	A	GGT	GAT	G	D	818.77	AF=0.500	hypothetical+protein%2C+conserved	870	870	0.378788
V	LmjF.01.0550	565	G	A	GTG	ATG	V	M	795.77	AF=0.500	hypothetical+protein%2C+conserved	870	870	0.342105
A	LmjF.01.0650	1234	G	A	GGG	AGG	G	R	931.77	AF=0.500	mitochondrial+processing+peptide+beta+subunit%2C+putative	1485	1485	0.541667
J	LmjF.01.0650	361	G	A	GTG	ATG	V	M	772.77	AF=0.500	mitochondrial+processing+peptide+beta+subunit%2C+putative	1485	1485	0.292453
E	LmjF.01.0670	707	C	T	GCC	GTC	A	V	529.77	AF=0.500	hypothetical+protein%2C+conserved	918	918	0.306452
F	LmjF.01.0670	863	G	A	GGC	GAC	G	D	945.77	AF=0.500	hypothetical+protein%2C+conserved	918	918	0.529412
A	LmjF.01.0680	341	C	T	CCA	CTA	P	L	879.77	AF=0.500	hypothetical+protein%2C+unknown+function	2403	2403	0.436364
B	LmjF.01.0680	643	G	A	GAT	AAT	D	N	719.77	AF=0.500	hypothetical+protein%2C+unknown+function	2403	2403	0.270833
K	LmjF.01.0740	1454	C	T	GCC	GTC	A	V	442.77	AF=0.500	hypothetical+protein%2C+conserved	2256	2256	0.266667
D	LmjF.01.0740	813	G	A	TGG	TGA	W	*	1266.77	AF=0.500	hypothetical+protein%2C+conserved	2256	2256	0.418367
L	LmjF.01.0820	1451	C	T	CCC	CTC	P	L	162.77	AF=0.500	potassium+channel+subunit-like+protein	3480	3480	0.155172
R	LmjF.01.0820	1816	G	A	GCG	ACG	A	T	754.77	AF=0.500	potassium+channel+subunit-like+protein	3480	3480	0.333333
B	LmjF.01.0830	188	G	A	CGG	CAG	R	Q	855.77	AF=0.500	metallo-peptidase%2C+Clan+MA%28E%29%2C+Family+M3%2Cpeptidyl+dipeptidase%2C+putative	2037	2037	0.484375
S	LmjF.01.0830	340	C	T	CGC	TGC	R	C	787.77	AF=0.500	metallo-peptidase%2C+Clan+MA%28E%29%2C+Family+M3%2Cpeptidyl+dipeptidase%2C+putative	2037	2037	0.364865
M	LmjF.02.0110	2329	C	T	GCA	ACA	A	T	929.77	AF=0.500	exportin+T+%28tRNA+exportin%29-like+protein	3501	3501	0.527273
O	LmjF.02.0110	2603	C	T	GGG	GAG	G	E	485.77	AF=0.500	exportin+T+%28tRNA+exportin%29-like+protein	3501	3501	0.34
R	LmjF.02.0140	1979	G	A	GCG	GTG	A	V	1534.77	AF=0.500	hypothetical+protein%2C+conserved	2688	2688	0.652174
H	LmjF.02.0140	508	C	T	GCC	ACC	A	T	698.77	AF=0.500	hypothetical+protein%2C+conserved	2688	2688	0.552632
S	LmjF.02.0260	62	G	A	TCC	TTC	S	F	948.77	AF=0.500	small+GTP+binding+protein+rab6-like+protein	825	825	0.517241
A	LmjF.02.0260	769	C	T	GAG	AAG	E	K	711.77	AF=0.500	small+GTP+binding+protein+rab6-like+protein	825	825	0.512821
A	LmjF.02.0290	136	C	T	GCG	ACG	A	T	926.77	AF=0.500	protein+kinase%2C+putative	1593	1593	0.538462
O	LmjF.02.0290	187	C	T	GAG	AAG	E	K	977.77	AF=0.500	protein+kinase%2C+putative	1593	1593	0.491228
O	LmjF.02.0370	349	C	T	GAG	AAG	E	K	520.77	AF=0.500	proteasome+regulatory+non-ATPase+subunit+6%2C+putative	1584	1584	0.369565
C	LmjF.02.0370	430	C	T	GCC	ACC	A	T	506.77	AF=0.500	proteasome+regulatory+non-ATPase+subunit+6%2C+putative	1584	1584	0.515152
V	LmjF.02.0590	637	C	T	CGT	TGT	R	C	1086.77	AF=0.500	hypothetical+protein%2C+conserved	1548	1548	0.515625
A	LmjF.02.0590	967	G	A	GCA	ACA	A	T	542.77	AF=0.500	hypothetical+protein%2C+conserved	1548	1548	0.391304
L	LmjF.02.0690	1117	C	G	CAC	GAC	H	D	1813.77	AF=0.500	hypothetical+protein%2C+conserved	1365	1365	0.566667
T	LmjF.02.0690	432	G	GTTTTTTAATGATA	na	na	na	na	262.73	AF=0.500	hypothetical+protein%2C+conserved	1365	1365	0.04
T	LmjF.02.0690	434	GGTCGGTGGAGGTC	G	na	na	na	na	253.73	AF=0.500	hypothetical+protein%2C+conserved	1365	1365	0.190476
G	LmjF.03.0070	1888	C	T	CGG	TGG	R	W	618.77	AF=0.500	hypothetical+protein%2C+conserved	2502	2502	0.411765
D	LmjF.03.0070	2035	G	A	GCT	ACT	A	T	987.77	AF=0.500	hypothetical+protein%2C+conserved	2502	2502	0.516667
K	LmjF.03.0090	1604	C	T	CCG	CTG	P	L	525.77	AF=0.500	DNA+primase+large+subunit%2C+putative+%28pril%29	1704	1704	0.292308
V	LmjF.03.0090	1613	G	A	GGC	GAC	G	D	776.77	AF=0.500	DNA+primase+large+subunit%2C+putative+%28pril%29	1704	1704	0.482143
B	LmjF.03.0120	1991	G	A	CGC	CAC	R	H	604.77	AF=0.500	hypothetical+protein%2C+conserved	2778	2778	0.538462
H	LmjF.03.0120	835	G	A	GCG	ACG	A	T	1195.77	AF=0.500	hypothetical+protein%2C+conserved	2778	2778	0.571429
I	LmjF.03.0160	1901	G	A	GGT	GAT	G	D	167.77	AF=0.500	ATP-binding+cassette+protein+subfamily+F%2C+member+1%2C+putative+%28ABCF1%29	2175	2175	0.163636
K	LmjF.03.0160	452	C	T	GCA	GTA	A	V	803.77	AF=0.500	ATP-binding+cassette+protein+subfamily+F%2C+member+1%2C+putative+%28ABCF1%29	2175	2175	0.480769
Q	LmjF.03.0230	1333	G	A	GAG	AAG	E	K	1116.77	AF=0.500	long+chain+fatty+Acyl+CoA+synthetase%2C+putative	2115	2115	0.507937
E	LmjF.03.0230	1429	G	A	GGC	AGC	G	S	428.77	AF=0.500	long+chain+fatty+Acyl+CoA+synthetase%2C+putative	2115	2115	0.428571
E	LmjF.03.0330	1131	G	A	ATG	ATA	M	I	609.77	AF=0.500	hypothetical+protein%2C+conserved	1893	2184	0.486486
F	LmjF.03.0330	265	C	T	CCC	TCC	P	S	1041.77	AF=0.500	hypothetical+protein%2C+conserved	1893	2184	0.527273
R	LmjF.03.0340	664	G	A	GAG	AAG	E	K	753.77	AF=0.500	hypothetical+protein%2C+conserved	1134	1029	0.415385
L	LmjF.03.0340	95	C	T	ACC	ATC	T	I	1071.77	AF=0.500	hypothetical+protein%2C+conserved	1134	1029	0.4375
I	LmjF.03.0350	2878	C	A	CTC	ATC	L	I	161.77	AF=0.500	protein+kinase%2C+putative	4584	4584	0.166667
T	LmjF.03.0350	4400	G	A	GGA	GAA	G	E	1139.77	AF=0.500	protein+kinase%2C+putative	4584	4584	0.539683
N	LmjF.03.0490	1910	C	T	GCC	GTC	A	V	977.77	AF=0.500	hypothetical+protein%2C+conserved	3069	3183	0.571429
L	LmjF.03.0490	752	G	A	AGC	AAC	S	N	1483.77	AF=0.500	hypothetical+protein%2C+conserved	3069	3183	0.472527
U	LmjF.03.0520	1727	C	T	TCC	TTC	S	F	186.77	AF=0.500	hypothetical+protein%2C+conserved	2556	2556	0.6
L	LmjF.03.0520	2030	C	T	CCC	CTC	P	L	1206.77	AF=0.500	hypothetical+protein%2C+conserved	2556	2556	0.469136
I	LmjF.03.0590	2232	G	A	ATG	ATA	M	I	639.77	AF=0.500	DNA+repair+helicase%2C+putative	4080	4359	0.333333
A	LmjF.03.0590	298	C	T	CGC	TGC	R	C	836.77	AF=0.500	DNA+repair+helicase%2C+putative	4080	4359	0.416667
N	LmjF.03.0640	1558	C	T	CGC	TGC	R	C	1169.77	AF=0.500	hypothetical+protein%2C+conserved	1842	1842	0.544118
Q	LmjF.03.0640	215	C	T	ACT	ATT	T	I	966.77	AF=0.500	hypothetical+protein%2C+conserved	1842	1842	0.563636
Q	LmjF.03.0640	674	G	A	GGT	GAT	G	D	1061.77	AF=0.500	hypothetical+protein%2C+conserved	1842	1842	0.5
E	LmjF.03.0650	1489	C	T	CAC	TAC	H	Y	582.77	AF=0.500	hypothetical+protein	2682	2682	0.485714
N	LmjF.03.0650	175	C	T	CCA	TCA	P	S	1106.77	AF=0.500	hypothetical+protein	2682	2682	0.592593
M	LmjF.03.0860	1441	C	T	GCA	ACA	A	T	1500.77	AF=0.500	hypothetical+protein%2C+conserved	4392	4626	0.583333
L	LmjF.03.0860	428	C	T	AGT	AAT	S	N	1719.77	AF=0.500	hypothetical+protein%2C+conserved	4392	4626	0.521739
M	LmjF.03.0870	2786	C	T	CGG	CAG	R	Q	1698.77	AF=0.500	hypothetical+protein%2C+conserved	4173	4173	0.675676
Q	LmjF.03.0870	2914	C	T	GCG	ACG	A	T	1119.77	AF=0.500	hypothetical+protein%2C+conserved	4173	4173	0.619048
D	LmjF.03.0930	1264	G	A	CGA	TGA	R	*	1435.77	AF=0.500	hypothetical+protein	2094	2094	0.551282
G	LmjF.03.0930	254	C	T	CGC	CAC	R	H	937.77	AF=0.500	hypothetical+protein	2094	2094	0.421053
I	LmjF.03.0940	206	G	A	ACC	ATC	T	I	659.77	AF=0.500	hypothetical+protein%2C+conserved	987	987	0.454545
A	LmjF.03.0940	806	C	T	CGA	CAA	R	Q	691.77	AF=0.500	hypothetical+protein%2C+conserved	987	987	0.446809
D	LmjF.03.0970	322	C	T	GGA	AGA	G	R	1105.77	AF=0.500	hypothetical+protein%2C+conserved	1065	978	0.553571
T	LmjF.03.0970	980	G	A	GCC	GTC	A	V	661.77	AF=0.500	hypothetical+protein%2C+conserved	1065	978	0.431373
T	LmjF.04.0030	1742	G	A	GGG	GAG	G	E	837.77	AF=0.500	cAMP-specific+phosphodiesterase%2C+putative	2178	2247	0.480769
I	LmjF.04.0030	769	G	A	GAC	AAC	D	N	607.77	AF=0.500	cAMP-specific+phosphodiesterase%2C+putative	2178	2247	0.384615
D	LmjF.04.0100	1108	C	T	CGG	TGG	R	W	1350.77	AF=0.500	hypothetical+protein%2C+conserved	1740	1740	0.603175
Q	LmjF.04.0100	1411	C	T	CCT	TCT	P	S	1326.77	AF=0.500	hypothetical+protein%2C+conserved	1740	1740	0.567164
Q	LmjF.04.0100	70	C	T	CTT	TTT	L	F	1607.77	AF=0.500	hypothetical+protein%2C+conserved	1740	1740	0.597403
S	LmjF.04.0110	1040	C	T	CCT	CTT	P	L	438.77	AF=0.500	hypothetical+protein%2C+conserved	1044	1044	0.35
P	LmjF.04.0110	475	G	A	GCA	ACA	A	T	708.77	AF=0.500	hypothetical+protein%2C+conserved	1044	1044	0.547619
H	LmjF.04.0310	1276	G	A	GAG	AAG	E	K	385.77	AF=0.500	beta-fructofuranosidase%2C+putative	1923	1923	0.25
H	LmjF.04.0310	155	G	A	CGC	CAC	R	H	836.77	AF=0.500	beta-fructofuranosidase%2C+putative	1923	1923	0.267857
A	LmjF.04.0310	216	G	A	TGG	TGA	W	*	845.77	AF=0.500	beta-fructofuranosidase%2C+putative	1923	1923	0.304348
H	LmjF.04.0310	289	G	A	GTG	ATG	V	M	693.77	AF=0.500	beta-fructofuranosidase%2C+putative	1923	1923	0.24
T	LmjF.04.0440	1256	G	A	GCG	GTG	A	V	596.77	AF=0.500	serine%2Fthreonine+protein+kinase-like+protein	4104	4104	0.369231
T	LmjF.04.0440	2480	G	A	GCC	GTC	A	V	747.77	AF=0.500	serine%2Fthreonine+protein+kinase-like+protein	4104	4104	0.471698
U	LmjF.04.0440	610	C	T	GAC	AAC	D	N	924.77	AF=0.500	serine%2Fthreonine+protein+kinase-like+protein	4104	4104	0.47541
A	LmjF.04.0500	2077	G	A	CCT	TCT	P	S	399.77	AF=0.500	hypothetical+protein%2C+conserved	9039	9039	0.448276
S	LmjF.04.0500	4177	C	T	GTT	ATT	V	I	531.77	AF=0.500	hypothetical+protein%2C+conserved	9039	9039	0.5
A	LmjF.04.0500	7868	G	A	ACG	ATG	T	M	767.77	AF=0.500	hypothetical+protein%2C+conserved	9039	9039	0.403509
C	LmjF.04.0700	2276	G	A	TCC	TTC	S	F	778.77	AF=0.500	hypothetical+protein%2C+conserved	3345	3345	0.490566
C	LmjF.04.0700	250	G	A	CCG	TCG	P	S	831.77	AF=0.500	hypothetical+protein%2C+conserved	3345	3345	0.423729
P	LmjF.04.0700	532	G	A	CCA	TCA	P	S	988.77	AF=0.500	hypothetical+protein%2C+conserved	3345	3345	0.5
N	LmjF.04.0720	220	C	T	GCC	ACC	A	T	1227.77	AF=0.500	hypothetical+protein	2151	2151	0.711538
T	LmjF.04.0720	523	G	A	CCG	TCG	P	S	911.77	AF=0.500	hypothetical+protein	2151	2151	0.462687
J	LmjF.04.0730	1015	C	T	GCG	ACG	A	T	685.77	AF=0.500	hypothetical+protein%2C+conserved	2307	1953	0.444444
T	LmjF.04.0730	1285	G	A	CTC	TTC	L	F	1032.77	AF=0.500	hypothetical+protein%2C+conserved	2307	1953	0.416667
T	LmjF.04.0780	1199	G	A	GCC	GTC	A	V	1244.77	AF=0.500	heat+shock+protein%2C+putative	1722	1722	0.569231
B	LmjF.04.0780	574	G	A	CTC	TTC	L	F	577.77	AF=0.500	heat+shock+protein%2C+putative	1722	1722	0.5
T	LmjF.04.0840	1729	G	A	CGC	TGC	R	C	969.77	AF=0.500	tyrosine+phospatase-like+protein	2676	2676	0.526316
N	LmjF.04.0840	1903	C	T	GTG	ATG	V	M	1065.77	AF=0.500	tyrosine+phospatase-like+protein	2676	2676	0.529412
R	LmjF.04.0850	289	C	T	GCT	ACT	A	T	1401.77	AF=0.500	serine+peptidase%2C+Clan+S-%2C+family+S54%2C+putative%2Crhomboid-like+protein	1203	1203	0.549296
R	LmjF.04.0850	310	G	A	CGC	TGC	R	C	933.77	AF=0.500	serine+peptidase%2C+Clan+S-%2C+family+S54%2C+putative%2Crhomboid-like+protein	1203	1203	0.405797
N	LmjF.04.0850	521	C	T	GGC	GAC	G	D	504.77	AF=0.500	serine+peptidase%2C+Clan+S-%2C+family+S54%2C+putative%2Crhomboid-like+protein	1203	1203	0.380952
U	LmjF.04.0920	217	G	A	CCT	TCT	P	S	568.77	AF=0.500	hypothetical+protein	1800	1800	0.363636
N	LmjF.04.0920	860	C	T	CGC	CAC	R	H	824.77	AF=0.500	hypothetical+protein	1800	1800	0.413793
A	LmjF.04.0940	110	G	A	GCA	GTA	A	V	671.77	AF=0.500	chaperone+protein+DNAj%2C+putative	1464	1464	0.477273
R	LmjF.04.0940	1189	G	A	CGG	TGG	R	W	1152.77	AF=0.500	chaperone+protein+DNAj%2C+putative	1464	1464	0.486486
A	LmjF.04.1040	194	C	T	CGA	CAA	R	Q	689.77	AF=0.500	acyltransferase-like+protein%2C+copy+1	1158	1158	0.475
E	LmjF.04.1040	54	G	C	GAC	GAG	D	E	688.77	AF=0.500	acyltransferase-like+protein%2C+copy+1	1158	1158	0.526316
S	LmjF.04.1050	223	G	A	CGC	TGC	R	C	1092.77	AF=0.500	acyltransferase-like+protein%2C+copy+2	1071	1071	0.508475
R	LmjF.04.1050	451	G	A	CCC	TCC	P	S	517.77	AF=0.500	acyltransferase-like+protein%2C+copy+2	1071	1071	0.439024
M	LmjF.04.1090	2170	C	T	GCG	ACG	A	T	412.77	AF=0.500	hypothetical+protein%2C+conserved	3990	4341	0.358974
A	LmjF.04.1090	2590	C	T	GCC	ACC	A	T	640.77	AF=0.500	hypothetical+protein%2C+conserved	3990	4341	0.44186
I	LmjF.04.1110	1136	G	A	GCT	GTT	A	V	985.77	AF=0.500	proton+motive+ATPase%2C+putative	2859	2859	0.453125
F	LmjF.04.1110	452	C	T	CGG	CAG	R	Q	1052.77	AF=0.500	proton+motive+ATPase%2C+putative	2859	2859	0.574074
U	LmjF.05.0010	1366	G	A	GAA	AAA	E	K	679.77	AF=0.500	hypothetical+protein%2C+conserved	2748	2748	0.320513
Q	LmjF.05.0010	342	G	A	TGG	TGA	W	*	1054.77	AF=0.500	hypothetical+protein%2C+conserved	2748	2748	0.377551
P	LmjF.05.0030	184	G	A	GGG	AGG	G	R	643.77	AF=0.500	ras-like+small+GTPases%2C+putative	588	588	0.323529
L	LmjF.05.0030	35	C	T	TCC	TTC	S	F	722.77	AF=0.500	ras-like+small+GTPases%2C+putative	588	588	0.45283
U	LmjF.05.0150	319	G	A	GGC	AGC	G	S	1078.77	AF=0.500	hypothetical+protein%2C+conserved	1326	1326	0.364583
E	LmjF.05.0150	809	C	T	GCC	GTC	A	V	612.77	AF=0.500	hypothetical+protein%2C+conserved	1326	1326	0.323944
J	LmjF.05.0220	1775	G	A	GGC	GAC	G	D	658.77	AF=0.500	dual+specificity+phosphatase-like+protein	1998	2658	0.27907
R	LmjF.05.0220	989	C	T	TCC	TTC	S	F	1323.77	AF=0.500	dual+specificity+phosphatase-like+protein	1998	2658	0.37931
V	LmjF.05.0340	1060	G	A	GAT	AAT	D	N	1097.77	AF=0.500	hypothetical+protein%2C+conserved	1116	1116	0.559322
J	LmjF.05.0340	518	C	T	GCG	GTG	A	V	825.77	AF=0.500	hypothetical+protein%2C+conserved	1116	1116	0.384615
F	LmjF.05.0370	182	G	A	CGG	CAG	R	Q	808.77	AF=0.500	hypothetical+protein%2C+conserved	987	987	0.277228
H	LmjF.05.0370	976	G	A	GTG	ATG	V	M	921.77	AF=0.500	hypothetical+protein%2C+conserved	987	987	0.407895
I	LmjF.05.0410	743	C	T	GCG	GTG	A	V	870.77	AF=0.500	hypothetical+protein%2C+conserved	2763	2763	0.396825
Q	LmjF.05.0410	928	G	A	GTG	ATG	V	M	1189.77	AF=0.500	hypothetical+protein%2C+conserved	2763	2763	0.371429
D	LmjF.05.0450	46	C	T	CCT	TCT	P	S	791.77	AF=0.500	hypothetical+protein%2C+conserved	591	591	0.342105
A	LmjF.05.0450	491	G	A	GGC	GAC	G	D	691.77	AF=0.500	hypothetical+protein%2C+conserved	591	591	0.372881
D	LmjF.05.0480	1285	G	A	GGC	AGC	G	S	546.77	AF=0.500	monocarboxylate+transporter-like+protein	1725	1725	0.313433
L	LmjF.05.0480	338	C	T	TCG	TTG	S	L	630.77	AF=0.500	monocarboxylate+transporter-like+protein	1725	1725	0.446809
L	LmjF.05.0560	283	C	T	CCG	TCG	P	S	1171.77	AF=0.500	hypothetical+protein%2C+conserved	1257	1257	0.515152
J	LmjF.05.0560	811	G	A	GAG	AAG	E	K	864.77	AF=0.500	hypothetical+protein%2C+conserved	1257	1257	0.350649
P	LmjF.05.0610	1103	G	A	GGC	GAC	G	D	1169.77	AF=0.500	hypothetical+protein%2C+conserved	2784	2940	0.45
Q	LmjF.05.0610	2678	G	A	GGG	GAG	G	E	901.77	AF=0.500	hypothetical+protein%2C+conserved	2784	2940	0.388235
I	LmjF.05.0620	2362	C	T	CGT	TGT	R	C	648.77	AF=0.500	hypothetical+protein%2C+conserved	2625	2625	0.512195
F	LmjF.05.0620	2378	G	A	AGC	AAC	S	N	528.77	AF=0.500	hypothetical+protein%2C+conserved	2625	2625	0.301887
M	LmjF.05.0630	2728	C	T	CAT	TAT	H	Y	1739.77	AF=0.500	kinesin%2C+putative	3684	3684	0.495413
E	LmjF.05.0630	3080	C	T	GCG	GTG	A	V	1018.77	AF=0.500	kinesin%2C+putative	3684	3684	0.4
U	LmjF.05.0680	346	G	A	GCG	ACG	A	T	784.77	AF=0.500	sre-2%2Fcarboxylate+carrier-like+protein	1041	1041	0.304348
K	LmjF.05.0680	544	G	A	GCG	ACG	A	T	403.77	AF=0.500	sre-2%2Fcarboxylate+carrier-like+protein	1041	1041	0.319149
D	LmjF.05.0710	1724	G	A	CGC	CAC	R	H	950.77	AF=0.500	CYC2-like+cyclin%2C+putative	4272	4272	0.333333
S	LmjF.05.0710	1871	C	CGCA	na	na	na	na	301.73	AF=0.500	CYC2-like+cyclin%2C+putative	4272	4272	0.255319
J	LmjF.05.0790	1079	G	A	GGC	GAC	G	D	720.77	AF=0.500	hypothetical+protein%2C+conserved	1167	1170	0.35
C	LmjF.05.0790	230	C	T	GCC	GTC	A	V	983.77	AF=0.500	hypothetical+protein%2C+conserved	1167	1170	0.463768
B	LmjF.05.0820	1903	G	A	GCG	ACG	A	T	863.77	AF=0.500	hypothetical+protein%2C+conserved	2826	2826	0.528302
U	LmjF.05.0820	527	G	A	GGG	GAG	G	E	1000.77	AF=0.500	hypothetical+protein%2C+conserved	2826	2826	0.360825
U	LmjF.05.0860	101	G	A	CGC	CAC	R	H	853.77	AF=0.500	hypothetical+protein%2C+conserved	468	468	0.28
F	LmjF.05.0860	410	G	A	CGC	CAC	R	H	1076.77	AF=0.500	hypothetical+protein%2C+conserved	468	468	0.422222
T	LmjF.05.0870	1628	C	T	ACG	ATG	T	M	982.77	AF=0.500	hypothetical+protein%2C+conserved	5769	5769	0.424658
T	LmjF.05.0870	263	C	T	GCC	GTC	A	V	1166.77	AF=0.500	hypothetical+protein%2C+conserved	5769	5769	0.521739
F	LmjF.05.0870	4978	G	A	GGG	AGG	G	R	603.77	AF=0.500	hypothetical+protein%2C+conserved	5769	5769	0.296296
D	LmjF.05.0910	1108	G	A	GCG	ACG	A	T	1085.77	AF=0.500	hypothetical+protein%2C+conserved	3237	3237	0.346154
L	LmjF.05.0910	1606	C	T	CCA	TCA	P	S	1215.77	AF=0.500	hypothetical+protein%2C+conserved	3237	3237	0.545455
D	LmjF.05.0910	28	G	A	GGC	AGC	G	S	498.77	AF=0.500	hypothetical+protein%2C+conserved	3237	3237	0.352941
Q	LmjF.05.1070	1277	G	A	GGG	GAG	G	E	1001.77	AF=0.500	hypothetical+protein%2C+conserved	1530	1575	0.352941
D	LmjF.05.1070	779	G	A	GGA	GAA	G	E	746.77	AF=0.500	hypothetical+protein%2C+conserved	1530	1575	0.27619
N	LmjF.05.1090	1714	G	A	GCT	ACT	A	T	1038.77	AF=0.500	double-strand-break+repair+protein+rad21+homolog%2C+putative	1725	1725	0.386364
J	LmjF.05.1090	289	G	A	GCG	ACG	A	T	623.77	AF=0.500	double-strand-break+repair+protein+rad21+homolog%2C+putative	1725	1725	0.353846
U	LmjF.05.1110	2411	G	A	AGC	AAC	S	N	984.77	AF=0.500	hypothetical+protein%2C+conserved	3675	3732	0.363636
M	LmjF.05.1110	2576	C	T	CCC	CTC	P	L	562.77	AF=0.500	hypothetical+protein%2C+conserved	3675	3732	0.214953
B	LmjF.05.1130	331	G	A	CCC	TCC	P	S	959.77	AF=0.500	hypothetical+protein%2C+conserved	1695	1527	0.508197
A	LmjF.05.1130	683	G	A	TCC	TTC	S	F	1044.77	AF=0.500	hypothetical+protein%2C+conserved	1695	1527	0.354167
K	LmjF.05.1190	3340	G	A	CGT	TGT	R	C	546.77	AF=0.500	hypothetical+protein%2C+conserved	5883	5883	0.418605
K	LmjF.05.1190	3599	G	A	GCG	GTG	A	V	892.77	AF=0.500	hypothetical+protein%2C+conserved	5883	5883	0.457627
R	LmjF.05.1190	436	C	T	GCA	ACA	A	T	391.77	AF=0.500	hypothetical+protein%2C+conserved	5883	5883	0.236842
R	LmjF.06.0050	1309	G	A	CCG	TCG	P	S	1119.77	AF=0.500	pumilio%2FPUF+RNA+binding+protein+5%2C+putative+%28PUF5%29	1413	1446	0.540984
J	LmjF.06.0050	245	G	A	TCC	TTC	S	F	857.77	AF=0.500	pumilio%2FPUF+RNA+binding+protein+5%2C+putative+%28PUF5%29	1413	1446	0.55814
T	LmjF.06.0070	346	C	T	GAG	AAG	E	K	1255.77	AF=0.500	hypothetical+protein%2C+conserved	1377	1377	0.5
E	LmjF.06.0070	385	C	T	GAC	AAC	D	N	785.77	AF=0.500	hypothetical+protein%2C+conserved	1377	1377	0.425926
P	LmjF.06.0080	1702	C	T	GAG	AAG	E	K	877.77	AF=0.500	ATP-binding+cassette+protein+subfamily+G%2C+member+1%2C+putative+%28ABCG1%29	1974	1974	0.574468
D	LmjF.06.0080	1822	G	A	CGT	TGT	R	C	851.77	AF=0.500	ATP-binding+cassette+protein+subfamily+G%2C+member+1%2C+putative+%28ABCG1%29	1974	1974	0.584906
G	LmjF.06.0110	1777	C	T	GAT	AAT	D	N	724.77	AF=0.500	hypothetical+protein%2C+conserved	1806	1806	0.555556
S	LmjF.06.0110	733	C	T	GGT	AGT	G	S	762.77	AF=0.500	hypothetical+protein%2C+conserved	1806	1806	0.442308
V	LmjF.06.0180	1073	G	A	GCT	GTT	A	V	726.77	AF=0.500	kinesin-like+protein	2019	2190	0.358209
G	LmjF.06.0180	1489	C	T	GTG	ATG	V	M	901.77	AF=0.500	kinesin-like+protein	2019	2190	0.46875
M	LmjF.06.0190	1295	G	A	GCC	GTC	A	V	1803.77	AF=0.500	hypothetical+protein%2C+conserved	1764	2181	0.640449
H	LmjF.06.0190	475	C	T	GCG	ACG	A	T	807.77	AF=0.500	hypothetical+protein%2C+conserved	1764	2181	0.413793
C	LmjF.06.0230	677	G	A	GCG	GTG	A	V	658.77	AF=0.500	hypothetical+protein%2C+conserved	1008	642	0.452381
U	LmjF.06.0230	796	G	A	CTT	TTT	L	F	1118.77	AF=0.500	hypothetical+protein%2C+conserved	1008	642	0.527027
E	LmjF.06.0280	1715	C	T	GGA	GAA	G	E	613.77	AF=0.500	hypothetical+protein%2C+conserved	2565	2565	0.513514
A	LmjF.06.0280	2425	C	T	GTG	ATG	V	M	603.77	AF=0.500	hypothetical+protein%2C+conserved	2565	2565	0.5
A	LmjF.06.0280	6	C	T	TGG	TGA	W	*	848.77	AF=0.500	hypothetical+protein%2C+conserved	2565	2565	0.428571
N	LmjF.06.0340	1858	G	A	CCG	TCG	P	S	811.77	AF=0.500	serine+peptidase%2C+clan+SC%2C+family+S9A-like+protein%2Coligopeptidase+B-like+protein	2718	2718	0.469388
S	LmjF.06.0340	922	G	A	CCT	TCT	P	S	1796.77	AF=0.500	serine+peptidase%2C+clan+SC%2C+family+S9A-like+protein%2Coligopeptidase+B-like+protein	2718	2718	0.684932
Q	LmjF.06.0412	251	C	T	GCT	GTT	A	V	1571.77	AF=0.500	hypothetical+protein%2C+conserved	570	570	0.319018
K	LmjF.06.0412	422	C	T	ACG	ATG	T	M	768.77	AF=0.500	hypothetical+protein%2C+conserved	570	570	0.264957
B	LmjF.06.0480	598	G	A	GTG	ATG	V	M	546.77	AF=0.500	hypothetical+protein%2C+conserved	978	978	0.387755
G	LmjF.06.0480	71	C	T	GCG	GTG	A	V	487.77	AF=0.500	hypothetical+protein%2C+conserved	978	978	0.432432
L	LmjF.06.0490	1118	C	T	TCG	TTG	S	L	948.77	AF=0.500	hypothetical+protein%2C+conserved	1461	1806	0.517241
U	LmjF.06.0490	199	G	A	GCG	ACG	A	T	1028.77	AF=0.500	hypothetical+protein%2C+conserved	1461	1806	0.43662
M	LmjF.06.0600	2971	G	A	GCA	ACA	A	T	1220.77	AF=0.500	hypothetical+protein%2C+conserved	4311	4311	0.521739
Q	LmjF.06.0600	3407	C	T	ACC	ATC	T	I	1332.77	AF=0.500	hypothetical+protein%2C+conserved	4311	4311	0.544118
L	LmjF.06.0660	1747	C	T	CCG	TCG	P	S	565.77	AF=0.500	hypothetical+protein%2C+conserved	2040	2040	0.5
S	LmjF.06.0660	974	C	T	CCG	CTG	P	L	669.77	AF=0.500	hypothetical+protein%2C+conserved	2040	2040	0.33871
M	LmjF.06.0750	1324	C	T	CCG	TCG	P	S	440.77	AF=0.500	hypothetical+protein%2C+conserved	2010	2010	0.266667
M	LmjF.06.0750	553	G	A	GGC	AGC	G	S	1456.77	AF=0.500	hypothetical+protein%2C+conserved	2010	2010	0.694915
N	LmjF.06.0750	835	G	A	GTG	ATG	V	M	956.77	AF=0.500	hypothetical+protein%2C+conserved	2010	2010	0.482759
N	LmjF.06.0820	349	G	A	GAA	AAA	E	K	1139.77	AF=0.500	Qb-SNARE+protein%2C+putative	1194	1194	0.5625
D	LmjF.06.0820	608	G	A	CGG	CAG	R	Q	1266.77	AF=0.500	Qb-SNARE+protein%2C+putative	1194	1194	0.513889
H	LmjF.06.0890	2198	C	T	TCT	TTT	S	F	876.77	AF=0.500	hypothetical+protein%2C+conserved	2340	2340	0.491228
G	LmjF.06.0890	625	C	T	CAC	TAC	H	Y	852.77	AF=0.500	hypothetical+protein%2C+conserved	2340	2340	0.491525
O	LmjF.06.0920	1006	G	A	GCG	ACG	A	T	1287.77	AF=0.500	hypothetical+protein%2C+conserved	1350	1350	0.571429
R	LmjF.06.0920	1069	C	T	CCC	TCC	P	S	1276.77	AF=0.500	hypothetical+protein%2C+conserved	1350	1350	0.520548
D	LmjF.06.0930	2135	G	A	GGC	GAC	G	D	950.77	AF=0.500	2%2C4-dienoyl-coa+reductase-like+protein	2193	2193	0.591837
I	LmjF.06.0930	395	G	A	CGC	CAC	R	H	818.77	AF=0.500	2%2C4-dienoyl-coa+reductase-like+protein	2193	2193	0.378788
O	LmjF.06.1010	1454	G	A	CGT	CAT	R	H	671.77	AF=0.500	hypothetical+protein%2C+conserved	2310	2310	0.434783
B	LmjF.06.1010	1985	G	A	CGC	CAC	R	H	835.77	AF=0.500	hypothetical+protein%2C+conserved	2310	2310	0.482143
E	LmjF.06.1030	544	C	T	CCG	TCG	P	S	691.77	AF=0.500	kinesin%2C+putative	2661	2661	0.475
N	LmjF.06.1030	551	G	A	CGC	CAC	R	H	568.77	AF=0.500	kinesin%2C+putative	2661	2661	0.64
B	LmjF.06.1040	1342	G	A	GTC	ATC	V	I	1177.77	AF=0.500	hypothetical+protein%2C+conserved	2175	2175	0.619048
B	LmjF.06.1040	1993	G	A	GAG	AAG	E	K	723.77	AF=0.500	hypothetical+protein%2C+conserved	2175	2175	0.438596
C	LmjF.06.1040	803	G	A	CGT	CAT	R	H	1053.77	AF=0.500	hypothetical+protein%2C+conserved	2175	2175	0.555556
F	LmjF.06.1120	371	C	T	CCC	CTC	P	L	394.77	AF=0.500	hypothetical+protein%2C+conserved	825	825	0.288889
B	LmjF.06.1120	80	G	A	AGG	AAG	R	K	367.77	AF=0.500	hypothetical+protein%2C+conserved	825	825	0.363636
I	LmjF.06.1140	1468	G	A	GAG	AAG	E	K	837.77	AF=0.500	hypothetical+protein%2C+conserved	2544	2544	0.481481
O	LmjF.06.1140	2312	G	A	GGC	GAC	G	D	738.77	AF=0.500	hypothetical+protein%2C+conserved	2544	2544	0.545455
O	LmjF.06.1140	500	G	A	AGC	AAC	S	N	888.77	AF=0.500	hypothetical+protein%2C+conserved	2544	2544	0.451613
O	LmjF.06.1140	59	G	A	GGC	GAC	G	D	182.77	AF=0.500	hypothetical+protein%2C+conserved	2544	2544	0.333333
S	LmjF.06.1270	317	G	A	TCG	TTG	S	L	1643.77	AF=0.500	coproporphyrinogen+III+oxidase	906	906	0.705882
U	LmjF.06.1270	749	C	T	CGC	CAC	R	H	872.77	AF=0.500	coproporphyrinogen+III+oxidase	906	906	0.529412
G	LmjF.07.0040	434	C	T	ACT	ATT	T	I	807.77	AF=0.500	hypothetical+protein%2C+conserved	948	948	0.462963
I	LmjF.07.0040	46	G	A	GCT	ACT	A	T	849.77	AF=0.500	hypothetical+protein%2C+conserved	948	948	0.397059
T	LmjF.07.0050	1258	C	T	CCC	TCC	P	S	564.77	AF=0.500	alpha-adaptin-like+protein	2886	2886	0.59375
U	LmjF.07.0050	757	G	A	GCG	ACG	A	T	766.77	AF=0.500	alpha-adaptin-like+protein	2886	2886	0.480769
I	LmjF.07.0120	2776	G	A	GCA	ACA	A	T	512.77	AF=0.500	hypothetical+protein%2C+conserved	6585	6585	0.418605
O	LmjF.07.0120	2893	C	T	CTC	TTC	L	F	833.77	AF=0.500	hypothetical+protein%2C+conserved	6585	6585	0.509091
N	LmjF.07.0130	479	C	T	GCC	GTC	A	V	937.77	AF=0.500	tRNA-methyl+transferase%2C+putative	1812	1812	0.517857
C	LmjF.07.0130	79	C	T	CTC	TTC	L	F	923.77	AF=0.500	tRNA-methyl+transferase%2C+putative	1812	1812	0.457143
B	LmjF.07.0140	226	G	A	GGG	AGG	G	R	884.77	AF=0.500	hypothetical+protein%2C+conserved	1056	1056	0.489796
B	LmjF.07.0140	525	G	A	TGG	TGA	W	*	903.77	AF=0.500	hypothetical+protein%2C+conserved	1056	1056	0.54717
H	LmjF.07.0140	740	G	A	TGC	TAC	C	Y	1155.77	AF=0.500	hypothetical+protein%2C+conserved	1056	1056	0.566667
I	LmjF.07.0160	1121	G	A	TCC	TTC	S	F	525.77	AF=0.500	protein+kinase%2C+putative	2544	2544	0.333333
M	LmjF.07.0160	1951	C	T	GCA	ACA	A	T	485.77	AF=0.500	protein+kinase%2C+putative	2544	2544	0.265625
G	LmjF.07.0200	1072	C	T	GCG	ACG	A	T	1238.77	AF=0.500	phosphatidylglycerolphosphate+synthase%2C+mitochondrial%2C+putative+%28pgps%29	2268	2268	0.6
O	LmjF.07.0200	4	G	A	CCT	TCT	P	S	912.77	AF=0.500	phosphatidylglycerolphosphate+synthase%2C+mitochondrial%2C+putative+%28pgps%29	2268	2268	0.466667
I	LmjF.07.0590	2300	C	T	GCC	GTC	A	V	269.77	AF=0.500	hypothetical+protein%2C+conserved	3774	4824	0.192982
R	LmjF.07.0590	505	G	A	GAG	AAG	E	K	1023.77	AF=0.500	hypothetical+protein%2C+conserved	3774	4824	0.441176
T	LmjF.07.0600	1258	C	T	CGG	TGG	R	W	812.77	AF=0.500	electron+transfer+flavoprotein-ubiquinone+oxidoreductase%2C+putative	1728	1728	0.543478
R	LmjF.07.0600	844	G	A	GGG	AGG	G	R	1093.77	AF=0.500	electron+transfer+flavoprotein-ubiquinone+oxidoreductase%2C+putative	1728	1728	0.576923
D	LmjF.07.0615	169	G	A	GTG	ATG	V	M	915.77	AF=0.500	hypothetical+protein%2C+conserved	774	774	0.47541
G	LmjF.07.0615	238	C	T	CCG	TCG	P	S	717.77	AF=0.500	hypothetical+protein%2C+conserved	774	774	0.40678
M	LmjF.07.0630	1878	G	A	TGG	TGA	W	*	1185.77	AF=0.500	vacuolar-type+Ca2%2B-ATPase%2C+putative	3315	3315	0.677966
O	LmjF.07.0630	3038	C	T	GCG	GTG	A	V	862.77	AF=0.500	vacuolar-type+Ca2%2B-ATPase%2C+putative	3315	3315	0.435484
A	LmjF.07.0720	1183	G	A	GTG	ATG	V	M	616.77	AF=0.500	hypothetical+protein%2C+conserved	3774	3774	0.395833
M	LmjF.07.0720	3068	C	T	CCG	CTG	P	L	784.77	AF=0.500	hypothetical+protein%2C+conserved	3774	3774	0.423077
O	LmjF.07.0730	491	C	T	CCG	CTG	P	L	1074.77	AF=0.500	malonyl-coa+decarboxylase-like+protein	2382	2382	0.7
F	LmjF.07.0730	62	G	A	AGC	AAC	S	N	1348.77	AF=0.500	malonyl-coa+decarboxylase-like+protein	2382	2382	0.4875
D	LmjF.07.0760	1267	G	A	GGC	AGC	G	S	1108.77	AF=0.500	6-phosphofructo-2-kinase%2Ffructose-2%2C6-biphosphatase%2C+putative	3726	3945	0.551724
N	LmjF.07.0760	431	C	T	ACG	ATG	T	M	1102.77	AF=0.500	6-phosphofructo-2-kinase%2Ffructose-2%2C6-biphosphatase%2C+putative	3726	3945	0.523077
U	LmjF.07.0770	1190	G	A	GGT	GAT	G	D	567.77	AF=0.500	DNAJ-domain+transmembrane-like+protein	1209	1770	0.425532
S	LmjF.07.0770	415	G	A	GAT	AAT	D	N	1012.77	AF=0.500	DNAJ-domain+transmembrane-like+protein	1209	1770	0.545455
S	LmjF.07.0830	2774	G	A	GGC	GAC	G	D	171.77	AF=0.500	hypothetical+protein%2C+conserved	7155	7155	0.5
L	LmjF.07.0830	6079	C	T	CCC	TCC	P	S	1229.77	AF=0.500	hypothetical+protein%2C+conserved	7155	7155	0.558824
E	LmjF.07.0850	187	G	A	GGC	AGC	G	S	797.77	AF=0.500	ubiquitin-conjugating+enzyme+E2%2C+putative%2Cubiquitin-protein+ligase%2C+putative%2Cubiquitin+carrier+protein%2C+putative	549	549	0.589744
L	LmjF.07.0850	476	G	A	GGT	GAT	G	D	836.77	AF=0.500	ubiquitin-conjugating+enzyme+E2%2C+putative%2Cubiquitin-protein+ligase%2C+putative%2Cubiquitin+carrier+protein%2C+putative	549	549	0.482143
F	LmjF.07.0950	2194	G	A	GAT	AAT	D	N	988.77	AF=0.500	hypothetical+protein%2C+conserved	5820	7347	0.644444
I	LmjF.07.0950	5425	G	A	GAT	AAT	D	N	626.77	AF=0.500	hypothetical+protein%2C+conserved	5820	7347	0.358491
G	LmjF.07.0990	200	C	T	ACC	ATC	T	I	448.77	AF=0.500	nucleolar+RNA-binding+protein%2C+putative	1059	1059	0.320755
P	LmjF.07.0990	655	G	A	GAG	AAG	E	K	330.77	AF=0.500	nucleolar+RNA-binding+protein%2C+putative	1059	1059	0.434783
B	LmjF.07.1010	253	G	A	GAG	AAG	E	K	461.77	AF=0.500	hypothetical+protein%2C+conserved	705	489	0.421053
H	LmjF.07.1010	419	C	T	CCC	CTC	P	L	580.77	AF=0.500	hypothetical+protein%2C+conserved	705	489	0.463415
R	LmjF.07.1150	4255	G	A	GAG	AAG	E	K	1044.77	AF=0.500	hypothetical+protein%2C+conserved	7629	7629	0.559322
P	LmjF.07.1150	6712	G	A	GGG	AGG	G	R	917.77	AF=0.500	hypothetical+protein%2C+conserved	7629	7629	0.5
V	LmjF.07.1160	1322	G	A	GGC	GAC	G	D	426.77	AF=0.500	amino+acid+transporter%2C+putative+%28AAT19%29	1476	1476	0.418605
F	LmjF.07.1160	815	G	A	CGC	CAC	R	H	1016.77	AF=0.500	amino+acid+transporter%2C+putative+%28AAT19%29	1476	1476	0.58
P	LmjF.08.0020	643	G	A	GTT	ATT	V	I	707.77	AF=0.500	hypothetical+protein%2C+conserved	822	822	0.521739
K	LmjF.08.0020	803	G	A	TGC	TAC	C	Y	184.77	AF=0.500	hypothetical+protein%2C+conserved	822	822	0.191489
T	LmjF.08.0070	1214	G	A	CGA	CAA	R	Q	812.77	AF=0.500	hypothetical+protein%2C+conserved	1890	1890	0.522727
F	LmjF.08.0070	748	C	T	CCG	TCG	P	S	1196.77	AF=0.500	hypothetical+protein%2C+conserved	1890	1890	0.535211
D	LmjF.08.0080	131	G	A	CGG	CAG	R	Q	1119.77	AF=0.500	ATP-dependent+DEAD%2FH+RNA+helicase%2C+putative	2058	2601	0.542373
E	LmjF.08.0080	1729	G	A	GCG	ACG	A	T	550.77	AF=0.500	ATP-dependent+DEAD%2FH+RNA+helicase%2C+putative	2058	2601	0.472222
I	LmjF.08.0110	391	G	A	GTG	ATG	V	M	459.77	AF=0.500	hypothetical+protein%2C+unknown+function	1932	1932	0.269841
G	LmjF.08.0110	431	C	T	TCT	TTT	S	F	433.77	AF=0.500	hypothetical+protein%2C+unknown+function	1932	1932	0.3125
I	LmjF.08.0160	167	C	T	CCC	CTC	P	L	449.77	AF=0.500	hypothetical+protein%2C+conserved	702	702	0.451613
V	LmjF.08.0160	301	C	T	CCG	TCG	P	S	628.77	AF=0.500	hypothetical+protein%2C+conserved	702	702	0.571429
J	LmjF.08.0190	2222	C	T	TCG	TTG	S	L	798.77	AF=0.500	hypothetical+protein%2C+unknown+function	2793	2793	0.534884
R	LmjF.08.0190	590	C	T	TCT	TTT	S	F	1106.77	AF=0.500	hypothetical+protein%2C+unknown+function	2793	2793	0.485294
M	LmjF.08.0260	1162	G	A	GGG	AGG	G	R	622.77	AF=0.500	hypothetical+protein%2C+conserved	1317	2031	0.571429
T	LmjF.08.0260	221	C	T	CCG	CTG	P	L	804.77	AF=0.500	hypothetical+protein%2C+conserved	1317	2031	0.471698
H	LmjF.08.0290	44	C	T	GCC	GTC	A	V	348.77	AF=0.500	iron+superoxide+dismutase+%28FESODA%29	693	693	0.454545
F	LmjF.08.0290	529	G	A	GGC	AGC	G	S	1016.77	AF=0.500	iron+superoxide+dismutase+%28FESODA%29	693	693	0.516129
F	LmjF.08.0290	667	C	T	CAT	TAT	H	Y	974.77	AF=0.500	iron+superoxide+dismutase+%28FESODA%29	693	693	0.46875
D	LmjF.08.0390	1837	G	A	GCG	ACG	A	T	974.77	AF=0.500	hypothetical+protein%2C+conserved	5505	6006	0.492063
T	LmjF.08.0390	457	G	A	GCG	ACG	A	T	634.77	AF=0.500	hypothetical+protein%2C+conserved	5505	6006	0.357143
A	LmjF.08.0400	1048	C	T	CGC	TGC	R	C	412.77	AF=0.500	hypothetical+protein%2C+conserved	3567	3567	0.342105
I	LmjF.08.0400	3053	C	T	CCG	CTG	P	L	894.77	AF=0.500	hypothetical+protein%2C+conserved	3567	3567	0.574468
K	LmjF.08.0880	586	G	A	CCG	TCG	P	S	633.77	AF=0.500	hypothetical+protein%2C+conserved	1545	1545	0.360656
R	LmjF.08.0880	814	C	T	GTT	ATT	V	I	959.77	AF=0.500	hypothetical+protein%2C+conserved	1545	1545	0.405405
N	LmjF.08.0970	343	G	A	CCC	TCC	P	S	753.77	AF=0.500	hypothetical+protein%2C+conserved	1833	1833	0.428571
A	LmjF.08.0970	82	C	T	GGC	AGC	G	S	673.77	AF=0.500	hypothetical+protein%2C+conserved	1833	1833	0.425926
D	LmjF.08.1190	1082	G	A	AGG	AAG	R	K	745.77	AF=0.500	hypothetical+protein%2C+conserved	3747	3996	0.410714
E	LmjF.08.1190	2632	G	A	GCC	ACC	A	T	810.77	AF=0.500	hypothetical+protein%2C+conserved	3747	3996	0.403509
F	LmjF.08.1230	1126	G	A	GAG	AAG	E	K	576.77	AF=0.500	beta+tubulin	1332	1332	0.326923
K	LmjF.08.1230	112	G	A	GGC	AGC	G	S	424.77	AF=0.500	beta+tubulin	1332	1332	0.191919
A	LmjF.09.0003	376	G	A	GCC	ACC	A	T	590.77	AF=0.500	hypothetical+protein%2C+conserved	435	435	0.28
I	LmjF.09.0003	412	C	T	CAG	TAG	Q	*	558.77	AF=0.500	hypothetical+protein%2C+conserved	435	435	0.409091
A	LmjF.09.0140	1264	C	T	CAC	TAC	H	Y	1999.77	AF=0.500	hypothetical+protein%2C+conserved	1575	1575	0.736842
P	LmjF.09.0140	1439	C	T	GCC	GTC	A	V	984.77	AF=0.500	hypothetical+protein%2C+conserved	1575	1575	0.612245
E	LmjF.09.0220	1273	C	T	CGC	TGC	R	C	513.77	AF=0.500	catalytic+subunit+of+the+vacuolar+transporter+chaperone+4%2C+putative	2442	2442	0.447368
O	LmjF.09.0220	865	C	T	CGG	TGG	R	W	1123.77	AF=0.500	catalytic+subunit+of+the+vacuolar+transporter+chaperone+4%2C+putative	2442	2442	0.342857
N	LmjF.09.0230	214	C	T	CAG	TAG	Q	*	1230.77	AF=0.500	heat+shock+protein+HslVU%2C+ATPase+subunit+HslU%2C+putative%2CATP-dependent+hsl+protease+ATP-binding+subunit+hslU%2C+putative+%28HSLU%29	1515	1515	0.544118
M	LmjF.09.0230	565	G	A	GAG	AAG	E	K	492.77	AF=0.500	heat+shock+protein+HslVU%2C+ATPase+subunit+HslU%2C+putative%2CATP-dependent+hsl+protease+ATP-binding+subunit+hslU%2C+putative+%28HSLU%29	1515	1515	0.246914
N	LmjF.09.0260	529	G	A	GCA	ACA	A	T	757.77	AF=0.500	hypothetical+protein%2C+conserved	810	810	0.45098
M	LmjF.09.0260	592	G	A	GCG	ACG	A	T	720.77	AF=0.500	hypothetical+protein%2C+conserved	810	810	0.274725
K	LmjF.09.0320	1405	C	T	CGG	TGG	R	W	176.77	AF=0.500	hypothetical+protein%2C+conserved	2757	2757	0.375
D	LmjF.09.0320	1955	C	T	GCC	GTC	A	V	678.77	AF=0.500	hypothetical+protein%2C+conserved	2757	2757	0.403846
G	LmjF.09.0330	1106	G	A	GGC	GAC	G	D	375.77	AF=0.500	hypothetical+protein%2C+conserved	2541	2541	0.4
R	LmjF.09.0330	2249	G	A	CGC	CAC	R	H	929.77	AF=0.500	hypothetical+protein%2C+conserved	2541	2541	0.483333
S	LmjF.09.0350	1000	C	T	CCG	TCG	P	S	873.77	AF=0.500	hypothetical+protein%2C+conserved	2559	2559	0.591837
R	LmjF.09.0350	409	G	A	GGT	AGT	G	S	859.77	AF=0.500	hypothetical+protein%2C+conserved	2559	2559	0.517857
S	LmjF.09.0430	1022	C	T	CCC	CTC	P	L	867.77	AF=0.500	hypothetical+protein%2C+conserved	1410	1410	0.657895
O	LmjF.09.0430	1342	C	T	CCG	TCG	P	S	940.77	AF=0.500	hypothetical+protein%2C+conserved	1410	1410	0.361446
F	LmjF.09.0450	175	C	T	CTT	TTT	L	F	845.77	AF=0.500	hypothetical+protein%2C+conserved	2805	3087	0.541667
N	LmjF.09.0450	2629	G	A	GGC	AGC	G	S	868.77	AF=0.500	hypothetical+protein%2C+conserved	2805	3087	0.430769
J	LmjF.09.0490	337	C	T	CGT	TGT	R	C	991.77	AF=0.500	hypothetical+protein%2C+conserved	1236	1236	0.5
T	LmjF.09.0490	719	G	A	GGC	GAC	G	D	859.77	AF=0.500	hypothetical+protein%2C+conserved	1236	1236	0.446154
F	LmjF.09.0520	1954	C	T	CCT	TCT	P	S	995.77	AF=0.500	hypothetical+protein%2C+conserved	2316	2316	0.492063
I	LmjF.09.0520	2120	C	T	GCG	GTG	A	V	741.77	AF=0.500	hypothetical+protein%2C+conserved	2316	2316	0.410714
L	LmjF.09.0580	263	G	A	GGC	GAC	G	D	570.77	AF=0.500	surface+antigen-like+protein	858	858	0.28
M	LmjF.09.0580	418	G	A	GGT	AGT	G	S	2258.77	AF=0.500	surface+antigen-like+protein	858	858	0.72093
P	LmjF.09.0750	207	C	T	ATG	ATA	M	I	1253.77	AF=0.500	acyl-CoA+binding+protein%2C+putative	3000	3000	0.493827
F	LmjF.09.0750	709	C	T	GGA	AGA	G	R	943.77	AF=0.500	acyl-CoA+binding+protein%2C+putative	3000	3000	0.491803
A	LmjF.09.0770	1553	C	T	GGC	GAC	G	D	1782.77	AF=0.500	oligopeptidase+b%2Cserine+peptidase%2C+clan+SC%2C+family+S9A-like+protein+%28OPB%29	2196	2196	0.658537
O	LmjF.09.0770	490	G	A	CCG	TCG	P	S	815.77	AF=0.500	oligopeptidase+b%2Cserine+peptidase%2C+clan+SC%2C+family+S9A-like+protein+%28OPB%29	2196	2196	0.271845
A	LmjF.09.0840	1102	C	T	GGC	AGC	G	S	1577.77	AF=0.500	hypothetical+protein%2C+conserved	1167	1167	0.61039
D	LmjF.09.0840	883	C	T	GAC	AAC	D	N	1066.77	AF=0.500	hypothetical+protein%2C+conserved	1167	1167	0.434783
U	LmjF.09.0850	462	C	T	TGG	TGA	W	*	1042.77	AF=0.500	ras+family+protein-like+protein	1008	840	0.537037
O	LmjF.09.0850	775	C	T	GGG	AGG	G	R	913.77	AF=0.500	ras+family+protein-like+protein	1008	840	0.309278
E	LmjF.09.0910	140	G	A	GCG	GTG	A	V	307.77	AF=0.500	calmodulin%2C+putative	450	450	0.5625
C	LmjF.09.0910	289	C	T	GGC	AGC	G	S	522.77	AF=0.500	calmodulin%2C+putative	450	450	0.454545
P	LmjF.09.0950	1513	C	T	GGG	AGG	G	R	1308.77	AF=0.500	SLA%2FLP+autoantigen-like+protein	1788	1788	0.540541
Q	LmjF.09.0950	947	G	A	CCA	CTA	P	L	626.77	AF=0.500	SLA%2FLP+autoantigen-like+protein	1788	1788	0.461538
O	LmjF.09.0970	421	C	T	GAG	AAG	E	K	1214.77	AF=0.500	elongation+factor-1+gamma+%28EF1G%29	1215	1215	0.38
Q	LmjF.09.0970	724	G	A	CCG	TCG	P	S	962.77	AF=0.500	elongation+factor-1+gamma+%28EF1G%29	1215	1215	0.5
O	LmjF.09.0980	151	C	T	GCC	ACC	A	T	894.77	AF=0.500	hypothetical+protein%2C+conserved	3015	3387	0.336735
F	LmjF.09.0980	2260	C	T	GCT	ACT	A	T	1099.77	AF=0.500	hypothetical+protein%2C+conserved	3015	3387	0.515625
M	LmjF.09.1030	700	C	T	GCG	ACG	A	T	2320.77	AF=0.500	hypothetical+protein%2C+conserved	942	1284	0.809524
C	LmjF.09.1030	830	C	T	CGC	CAC	R	H	818.77	AF=0.500	hypothetical+protein%2C+conserved	942	1284	0.446429
I	LmjF.09.1070	1114	G	A	CCG	TCG	P	S	782.77	AF=0.500	eukaryotic+translation+initiation+factor+2+subunit%2C+putative	1440	1440	0.438596
K	LmjF.09.1070	1222	C	T	GTT	ATT	V	I	584.77	AF=0.500	eukaryotic+translation+initiation+factor+2+subunit%2C+putative	1440	1440	0.25641
N	LmjF.09.1170	419	G	A	GCC	GTC	A	V	1011.77	AF=0.500	hypothetical+protein%2C+conserved	591	591	0.534483
O	LmjF.09.1170	481	C	T	GAG	AAG	E	K	590.77	AF=0.500	hypothetical+protein%2C+conserved	591	591	0.259259
J	LmjF.09.1180	1121	C	T	CGC	CAC	R	H	586.77	AF=0.500	hypothetical+protein%2C+conserved	3015	3015	0.408163
E	LmjF.09.1180	2069	C	T	AGC	AAC	S	N	755.77	AF=0.500	hypothetical+protein%2C+conserved	3015	3015	0.482143
Q	LmjF.09.1310	229	G	A	CGC	TGC	R	C	1033.77	AF=0.500	hypothetical+protein%2C+unknown+function	765	765	0.5
O	LmjF.09.1310	532	C	T	GAC	AAC	D	N	594.77	AF=0.500	hypothetical+protein%2C+unknown+function	765	765	0.289157
N	LmjF.09.1340	284	G	A	GCG	GTG	A	V	863.77	AF=0.500	histone+H2B	336	336	0.47541
I	LmjF.09.1340	5	G	A	GCC	GTC	A	V	557.77	AF=0.500	histone+H2B	336	336	0.431818
P	LmjF.10.0050	1343	C	T	GCG	GTG	A	V	1001.77	AF=0.500	hypothetical+protein%2C+conserved	2763	2871	0.474576
D	LmjF.10.0050	734	C	T	TCG	TTG	S	L	1314.77	AF=0.500	hypothetical+protein%2C+conserved	2763	2871	0.506494
J	LmjF.10.0070	277	G	A	GCG	ACG	A	T	623.77	AF=0.500	ribosomal+protein+l35a%2C+putative	435	435	0.5
E	LmjF.10.0070	395	G	A	GGC	GAC	G	D	1242.77	AF=0.500	ribosomal+protein+l35a%2C+putative	435	435	0.578125
T	LmjF.10.0210	1079	G	A	GGC	GAC	G	D	761.77	AF=0.500	Nucleolar+protein+56%2C+putative+%28NOP56%29	1422	1422	0.621622
B	LmjF.10.0210	431	G	A	GGC	GAC	G	D	855.77	AF=0.500	Nucleolar+protein+56%2C+putative+%28NOP56%29	1422	1422	0.405797
C	LmjF.10.0218	667	G	A	GCA	ACA	A	T	1016.77	AF=0.500	hypothetical+protein%2C+unknown+function	2139	2139	0.462687
D	LmjF.10.0218	886	C	T	CCG	TCG	P	S	910.77	AF=0.500	hypothetical+protein%2C+unknown+function	2139	2139	0.528302
Q	LmjF.10.0240	101	G	A	GGG	GAG	G	E	708.77	AF=0.500	hypothetical+protein%2C+conserved	2181	2181	0.42
N	LmjF.10.0240	233	G	A	CGC	CAC	R	H	806.77	AF=0.500	hypothetical+protein%2C+conserved	2181	2181	0.431034
C	LmjF.10.0400	2035	G	A	GCT	ACT	A	T	854.77	AF=0.500	folate%2Fbiopterin+transporter%2C+putative	2142	2166	0.5
L	LmjF.10.0400	923	C	T	GCC	GTC	A	V	696.77	AF=0.500	folate%2Fbiopterin+transporter%2C+putative	2142	2166	0.490196
V	LmjF.10.0420	50	C	T	GCG	GTG	A	V	381.77	AF=0.500	dihydroxyacetone+kinase+1-like+protein	1770	1770	0.3
D	LmjF.10.0420	659	G	A	GGG	GAG	G	E	929.77	AF=0.500	dihydroxyacetone+kinase+1-like+protein	1770	1770	0.41791
U	LmjF.10.0425	1585	G	A	GCG	ACG	A	T	1194.77	AF=0.500	hypothetical+protein	2100	2100	0.636364
T	LmjF.10.0425	1931	G	A	CGT	CAT	R	H	1526.77	AF=0.500	hypothetical+protein	2100	2100	0.57971
I	LmjF.10.0483	1223	C	T	GCC	GTC	A	V	741.77	AF=0.500	hypothetical+protein%2C+unknown+function	1695	1695	0.416667
P	LmjF.10.0483	1231	C	T	CCA	TCA	P	S	855.77	AF=0.500	hypothetical+protein%2C+unknown+function	1695	1695	0.545455
Q	LmjF.10.0580	1558	G	A	CTT	TTT	L	F	942.77	AF=0.500	hypothetical+protein%2C+conserved	2424	2304	0.41791
B	LmjF.10.0580	1732	C	T	GAG	AAG	E	K	463.77	AF=0.500	hypothetical+protein%2C+conserved	2424	2304	0.377778
A	LmjF.10.0610	1009	C	T	GCT	ACT	A	T	222.77	AF=0.500	endonuclease+G%2C+putative	1509	1509	0.323529
Q	LmjF.10.0610	1201	G	A	CCG	TCG	P	S	493.77	AF=0.500	endonuclease+G%2C+putative	1509	1509	0.485714
S	LmjF.10.0800	1609	C	T	GCC	ACC	A	T	992.77	AF=0.500	hypothetical+protein%2C+conserved	3258	3849	0.607843
B	LmjF.10.0800	488	C	T	AGC	AAC	S	N	809.77	AF=0.500	hypothetical+protein%2C+conserved	3258	3849	0.6
F	LmjF.10.0810	2669	G	A	GCG	GTG	A	V	799.77	AF=0.500	hypothetical+protein%2C+conserved	5478	6198	0.469388
K	LmjF.10.0810	4373	C	T	CGG	CAG	R	Q	902.77	AF=0.500	hypothetical+protein%2C+conserved	5478	6198	0.571429
F	LmjF.10.0810	841	G	A	CGG	TGG	R	W	584.77	AF=0.500	hypothetical+protein%2C+conserved	5478	6198	0.466667
P	LmjF.10.0840	1219	C	T	GAG	AAG	E	K	657.77	AF=0.500	hypothetical+protein%2C+conserved	2187	2187	0.489362
J	LmjF.10.0840	1352	G	A	CCC	CTC	P	L	987.77	AF=0.500	hypothetical+protein%2C+conserved	2187	2187	0.54902
A	LmjF.10.0935	119	G	A	GCA	GTA	A	V	889.77	AF=0.500	hypothetical+protein	2310	2310	0.529412
O	LmjF.10.0935	644	G	A	ACG	ATG	T	M	1404.77	AF=0.500	hypothetical+protein	2310	2310	0.581081
C	LmjF.10.0940	2381	C	T	GGC	GAC	G	D	531.77	AF=0.500	hypothetical+protein%2C+conserved	3939	3939	0.428571
S	LmjF.10.0940	727	G	A	CAG	TAG	Q	*	1232.77	AF=0.500	hypothetical+protein%2C+conserved	3939	3939	0.672727
S	LmjF.10.0940	779	G	A	TCG	TTG	S	L	1278.77	AF=0.500	hypothetical+protein%2C+conserved	3939	3939	0.644068
J	LmjF.10.1000	346	G	A	CAG	TAG	Q	*	456.77	AF=0.500	ARP2%2F3+complex+subunit%2C+putative	1203	1203	0.466667
A	LmjF.10.1000	883	C	T	GCA	ACA	A	T	1134.77	AF=0.500	ARP2%2F3+complex+subunit%2C+putative	1203	1203	0.529412
J	LmjF.10.1070	1609	C	T	GAG	AAG	E	K	537.77	AF=0.500	hypothetical+protein%2C+unknown+function	1779	1779	0.53125
U	LmjF.10.1070	463	G	A	CGG	TGG	R	W	909.77	AF=0.500	hypothetical+protein%2C+unknown+function	1779	1779	0.52381
D	LmjF.10.1080	1232	G	A	GCG	GTG	A	V	830.77	AF=0.500	Eukaryotic+translation+initiation+factor+4+gamma+type+5%2C+putative+%28eif4g5%29	2349	2349	0.471698
L	LmjF.10.1080	260	C	T	GGT	GAT	G	D	607.77	AF=0.500	Eukaryotic+translation+initiation+factor+4+gamma+type+5%2C+putative+%28eif4g5%29	2349	2349	0.463415
C	LmjF.10.1100	1237	G	A	CCT	TCT	P	S	958.77	AF=0.500	hypothetical+protein%2C+conserved	1278	1346	0.517857
Q	LmjF.10.1100	190	G	A	CGG	TGG	R	W	1464.77	AF=0.500	hypothetical+protein%2C+conserved	1278	1346	0.608696
A	LmjF.10.1200	1061	C	T	GGC	GAC	G	D	862.77	AF=0.500	hypothetical+protein%2C+conserved	3189	3324	0.541667
A	LmjF.10.1200	1295	G	A	GCC	GTC	A	V	1031.77	AF=0.500	hypothetical+protein%2C+conserved	3189	3324	0.62
O	LmjF.10.1200	463	G	A	CCG	TCG	P	S	906.77	AF=0.500	hypothetical+protein%2C+conserved	3189	3324	0.577778
C	LmjF.10.1240	650	G	A	TGC	TAC	C	Y	664.77	AF=0.500	hypothetical+protein%2C+conserved	966	966	0.461538
P	LmjF.10.1240	896	C	T	GCC	GTC	A	V	719.77	AF=0.500	hypothetical+protein%2C+conserved	966	966	0.538462
E	LmjF.11.0020	425	C	T	GCC	GTC	A	V	819.77	AF=0.500	hypothetical+protein%2C+conserved	1098	1098	0.489796
K	LmjF.11.0020	985	C	T	CGA	TGA	R	*	896.77	AF=0.500	hypothetical+protein%2C+conserved	1098	1098	0.40625
R	LmjF.11.0150	155	C	T	CCT	CTT	P	L	958.77	AF=0.500	hypothetical+protein%2C+conserved	2658	2658	0.622222
K	LmjF.11.0150	1849	C	T	CCA	TCA	P	S	609.77	AF=0.500	hypothetical+protein%2C+conserved	2658	2658	0.307692
I	LmjF.11.0190	1817	C	T	GCC	GTC	A	V	893.77	AF=0.500	DEAD-boc+ATP-dependent+%28RNA%29+helicase%2C+putative	1830	1830	0.469697
L	LmjF.11.0190	82	C	T	CTT	TTT	L	F	730.77	AF=0.500	DEAD-boc+ATP-dependent+%28RNA%29+helicase%2C+putative	1830	1830	0.337838
B	LmjF.11.0320	1837	C	T	CCG	TCG	P	S	384.77	AF=0.500	DNA+repair+and+recombination+helicase+protein+PIF2%2C+putative+%28PIF2%29	3672	4758	0.311111
R	LmjF.11.0320	3287	C	T	GCC	GTC	A	V	1114.77	AF=0.500	DNA+repair+and+recombination+helicase+protein+PIF2%2C+putative+%28PIF2%29	3672	4758	0.444444
S	LmjF.11.0450	527	C	T	GCG	GTG	A	V	414.77	AF=0.500	DNA+ligase%2C+putative	2238	2286	0.5
F	LmjF.11.0450	845	G	A	CGC	CAC	R	H	888.77	AF=0.500	DNA+ligase%2C+putative	2238	2286	0.520833
S	LmjF.11.0520	740	C	T	TCG	TTG	S	L	521.77	AF=0.500	amino+acid+permease%2Ftransporter%2C+putative+%28AAT15%29	1401	1716	0.367347
E	LmjF.11.0520	761	C	T	GCT	GTT	A	V	615.77	AF=0.500	amino+acid+permease%2Ftransporter%2C+putative+%28AAT15%29	1401	1716	0.473684
K	LmjF.11.0610	2561	C	T	GCT	GTT	A	V	1318.77	AF=0.500	hypothetical+protein%2C+conserved	3231	3402	0.527027
Q	LmjF.11.0610	271	C	T	CCG	TCG	P	S	1121.77	AF=0.500	hypothetical+protein%2C+conserved	3231	3402	0.433735
P	LmjF.11.0630	403	G	A	GAG	AAG	E	K	945.77	AF=0.500	aminopeptidase%2C+putative%2Cmetallo-peptidase%2C+Clan+MF%2C+Family+M17	1617	1617	0.45
G	LmjF.11.0630	476	C	T	GCG	GTG	A	V	964.77	AF=0.500	aminopeptidase%2C+putative%2Cmetallo-peptidase%2C+Clan+MF%2C+Family+M17	1617	1617	0.466667
U	LmjF.11.0650	1496	C	T	GCC	GTC	A	V	936.77	AF=0.500	Protein+Associated+with+Differentiation%2C+putative	1926	1926	0.509091
T	LmjF.11.0650	22	G	A	GAG	AAG	E	K	516.77	AF=0.500	Protein+Associated+with+Differentiation%2C+putative	1926	1926	0.454545
I	LmjF.11.0740	1285	G	A	GCG	ACG	A	T	429.77	AF=0.500	hypothetical+protein%2C+conserved	1335	1335	0.3125
R	LmjF.11.0740	62	C	T	GCC	GTC	A	V	1293.77	AF=0.500	hypothetical+protein%2C+conserved	1335	1335	0.606061
A	LmjF.11.0830	2291	C	T	GCC	GTC	A	V	1019.77	AF=0.500	hypothetical+protein%2C+conserved	4230	4230	0.561404
H	LmjF.11.0830	668	G	A	GGC	GAC	G	D	608.77	AF=0.500	hypothetical+protein%2C+conserved	4230	4230	0.479167
U	LmjF.11.0890	1385	C	T	GCT	GTT	A	V	854.77	AF=0.500	hypothetical+protein%2C+conserved	3039	3057	0.423729
E	LmjF.11.0890	2959	G	A	GTG	ATG	V	M	702.77	AF=0.500	hypothetical+protein%2C+conserved	3039	3057	0.567568
D	LmjF.11.0910	1816	G	A	GGC	AGC	G	S	1133.77	AF=0.500	ATPase%2C+putative	4659	4659	0.535211
T	LmjF.11.0910	257	G	A	CGG	CAG	R	Q	885.77	AF=0.500	ATPase%2C+putative	4659	4659	0.459016
L	LmjF.11.0950	214	G	A	GAG	AAG	E	K	950.77	AF=0.500	hypothetical+protein%2C+conserved	1242	1542	0.467742
E	LmjF.11.0950	89	G	A	GGG	GAG	G	E	1072.77	AF=0.500	hypothetical+protein%2C+conserved	1242	1542	0.690476
U	LmjF.11.1000	1940	C	T	CCC	CTC	P	L	1048.77	AF=0.500	pyruvate+phosphate+dikinase%2C+putative	2745	2745	0.532258
S	LmjF.11.1000	2434	C	T	CGC	TGC	R	C	985.77	AF=0.500	pyruvate+phosphate+dikinase%2C+putative	2745	2745	0.461538
N	LmjF.11.1040	823	C	T	CCC	TCC	P	S	875.77	AF=0.500	hypothetical+protein%2C+conserved	2442	2781	0.45614
M	LmjF.11.1040	994	G	A	GCT	ACT	A	T	1793.77	AF=0.500	hypothetical+protein%2C+conserved	2442	2781	0.471698
R	LmjF.11.1060	2810	C	T	TCG	TTG	S	L	1083.77	AF=0.500	hypothetical+protein	3306	3306	0.681818
A	LmjF.11.1060	935	C	T	GCG	GTG	A	V	555.77	AF=0.500	hypothetical+protein	3306	3306	0.375
S	LmjF.11.1070	130	C	T	CGT	TGT	R	C	734.77	AF=0.500	hypothetical+protein	720	720	0.5
M	LmjF.11.1070	172	G	A	GAG	AAG	E	K	2012.77	AF=0.500	hypothetical+protein	720	720	0.558824
B	LmjF.11.1100	230	C	T	ACC	ATC	T	I	950.77	AF=0.500	sterol+14-alpha-demethylase%2C+putative+%28CYP51%29	1440	1440	0.55102
E	LmjF.11.1100	1373	C	T	ACC	ATC	T	I	593.77	AF=0.500	sterol+14-alpha-demethylase%2C+putative+%28CYP51%29	1440	1440	0.452381
F	LmjF.11.1180	1087	G	A	GAG	AAG	E	K	828.77	AF=0.500	hypothetical+protein%2C+conserved	1224	1326	0.482143
M	LmjF.11.1180	865	G	A	GCG	ACG	A	T	1381.77	AF=0.500	hypothetical+protein%2C+conserved	1224	1326	0.520548
H	LmjF.11.1200	1600	G	A	GAG	AAG	E	K	1129.77	AF=0.500	hypothetical+protein%2C+conserved	2079	2079	0.52459
R	LmjF.11.1200	1877	C	T	ACC	ATC	T	I	923.77	AF=0.500	hypothetical+protein%2C+conserved	2079	2079	0.446154
C	LmjF.11.1290	1063	G	A	GCG	ACG	A	T	643.77	AF=0.500	ATP-binding+cassette+protein+subfamily+A%2C+member+6%2C+putative+%28ABCA6%29	5655	5919	0.425926
B	LmjF.11.1290	3790	C	T	CCG	TCG	P	S	464.77	AF=0.500	ATP-binding+cassette+protein+subfamily+A%2C+member+6%2C+putative+%28ABCA6%29	5655	5919	0.432432
B	LmjF.11.1290	5417	C	T	GCC	GTC	A	V	689.77	AF=0.500	ATP-binding+cassette+protein+subfamily+A%2C+member+6%2C+putative+%28ABCA6%29	5655	5919	0.396825
Q	LmjF.11.1310	1115	C	T	GCG	GTG	A	V	882.77	AF=0.500	hypothetical+protein%2C+conserved	1209	1209	0.483871
I	LmjF.11.1310	706	C	T	CAC	TAC	H	Y	625.77	AF=0.500	hypothetical+protein%2C+conserved	1209	1209	0.388889
G	LmjF.11.1340	265	C	A	CGC	AGC	R	S	365.77	AF=0.500	hypothetical+protein%2C+conserved	1884	1884	0.342105
M	LmjF.11.1340	970	G	A	GAT	AAT	D	N	1580.77	AF=0.500	hypothetical+protein%2C+conserved	1884	1884	0.510638
L	LmjF.11.1360	230	G	A	AGG	AAG	R	K	1086.77	AF=0.500	hypothetical+protein%2C+conserved	1311	1377	0.441558
D	LmjF.11.1360	925	C	T	CCC	TCC	P	S	833.77	AF=0.500	hypothetical+protein%2C+conserved	1311	1377	0.444444
L	LmjF.12.0160	2387	G	A	TGG	TAG	W	*	617.77	AF=0.500	dolichyl-P-Man%3AGDP-Man5GlcNAc2-PP-dolichyl+alpha-1%2C2-mannosyltransferase%2C+putative%2CAsparagine-linked+glycosylation+protein+9+%28ALG9%29	2469	2469	0.385965
S	LmjF.12.0160	260	C	T	TCC	TTC	S	F	912.77	AF=0.500	dolichyl-P-Man%3AGDP-Man5GlcNAc2-PP-dolichyl+alpha-1%2C2-mannosyltransferase%2C+putative%2CAsparagine-linked+glycosylation+protein+9+%28ALG9%29	2469	2469	0.47541
O	LmjF.12.0180	2075	G	A	GGA	GAA	G	E	706.77	AF=0.500	hypothetical+protein%2C+conserved	2730	2730	0.45098
A	LmjF.12.0180	305	C	T	GCG	GTG	A	V	646.77	AF=0.500	hypothetical+protein%2C+conserved	2730	2730	0.428571
C	LmjF.12.0190	127	C	T	CGA	TGA	R	*	931.77	AF=0.500	ubiquitin+hydrolase%2C+putative%2Ccysteine+peptidase%2C+Clan+CA%2C+family+C19%2C+putative	4872	4872	0.518519
E	LmjF.12.0190	3241	G	A	GCG	ACG	A	T	618.77	AF=0.500	ubiquitin+hydrolase%2C+putative%2Ccysteine+peptidase%2C+Clan+CA%2C+family+C19%2C+putative	4872	4872	0.526316
R	LmjF.12.0230	2365	G	A	GCC	ACC	A	T	848.77	AF=0.500	hypothetical+protein%2C+conserved	3582	4758	0.5625
D	LmjF.12.0230	2920	G	A	GGA	AGA	G	R	1234.77	AF=0.500	hypothetical+protein%2C+conserved	3582	4758	0.590909
G	LmjF.12.0280	2006	G	A	GGC	GAC	G	D	341.77	AF=0.500	ornithine+decarboxylase%2C+putative	2124	2124	0.340909
L	LmjF.12.0280	485	G	A	CGC	CAC	R	H	789.77	AF=0.500	ornithine+decarboxylase%2C+putative	2124	2124	0.393443
B	LmjF.12.0310	1357	G	A	GAG	AAG	E	K	760.77	AF=0.500	hypothetical+protein%2C+conserved	1935	1935	0.553191
L	LmjF.12.0310	904	G	A	GGG	AGG	G	R	1187.77	AF=0.500	hypothetical+protein%2C+conserved	1935	1935	0.53125
P	LmjF.12.0350	1461	G	A	TGG	TGA	W	*	588.77	AF=0.500	CCR4-NOT+transcription+complex+subunit+2%2C+putative	1689	1689	0.372549
R	LmjF.12.0350	661	G	A	GGT	AGT	G	S	697.77	AF=0.500	CCR4-NOT+transcription+complex+subunit+2%2C+putative	1689	1689	0.431373
B	LmjF.12.0370	497	C	T	TCG	TTG	S	L	1058.77	AF=0.500	hypothetical+protein%2C+conserved	954	954	0.459459
S	LmjF.12.0370	5	C	T	CCT	CTT	P	L	1082.77	AF=0.500	hypothetical+protein%2C+conserved	954	954	0.449275
L	LmjF.12.0430	1253	G	A	CCT	CTT	P	L	677.77	AF=0.500	hypothetical+protein%2C+conserved	2010	2121	0.410714
V	LmjF.12.0430	748	C	T	GCG	ACG	A	T	949.77	AF=0.500	hypothetical+protein%2C+conserved	2010	2121	0.56
A	LmjF.12.0500	1825	C	T	GGC	AGC	G	S	1009.77	AF=0.500	hypothetical+protein%2C+unknown+function	3111	4431	0.491525
I	LmjF.12.0500	79	G	A	CAC	TAC	H	Y	442.77	AF=0.500	hypothetical+protein%2C+unknown+function	3111	4431	0.303571
T	LmjF.12.0600	1100	C	T	TCC	TTC	S	F	1207.77	AF=0.500	hypothetical+protein%2C+conserved	1560	1560	0.527027
A	LmjF.12.0600	562	C	T	CCT	TCT	P	S	750.77	AF=0.500	hypothetical+protein%2C+conserved	1560	1560	0.446809
R	LmjF.12.0755	314	G	A	AGG	AAG	R	K	773.77	AF=0.500	surface+antigen+protein+2%2C+putative	1713	1713	0.521739
J	LmjF.12.0755	658	G	A	GGC	AGC	G	S	533.77	AF=0.500	surface+antigen+protein+2%2C+putative	1713	1713	0.421053
A	LmjF.12.1050	148	C	T	CAC	TAC	H	Y	229.77	AF=0.500	hypothetical+protein%2C+conserved	1320	1320	0.150376
E	LmjF.12.1050	824	G	A	CGC	CAC	R	H	241.77	AF=0.500	hypothetical+protein%2C+conserved	1320	1320	0.236842
C	LmjF.12.1070	1667	C	T	CCC	CTC	P	L	356.77	AF=0.500	surface+antigen+protein+2%2C+putative	2115	2115	0.392857
N	LmjF.12.1070	686	C	T	TCG	TTG	S	L	531.77	AF=0.500	surface+antigen+protein+2%2C+putative	2115	2115	0.483871
C	LmjF.12.1070	803	C	T	GCC	GTC	A	V	287.77	AF=0.500	surface+antigen+protein+2%2C+putative	2115	2115	0.285714
R	LmjF.12.1170	1380	G	A	TGG	TGA	W	*	736.77	AF=0.500	hypothetical+protein%2C+conserved	2175	2175	0.5
D	LmjF.12.1170	1853	C	T	CCG	CTG	P	L	981.77	AF=0.500	hypothetical+protein%2C+conserved	2175	2175	0.528302
J	LmjF.12.1190	1526	C	T	ACC	ATC	T	I	640.77	AF=0.500	hypothetical+protein%2C+conserved	4824	4824	0.475
I	LmjF.12.1190	2305	G	A	GAG	AAG	E	K	676.77	AF=0.500	hypothetical+protein%2C+conserved	4824	4824	0.403846
O	LmjF.12.1220	1399	G	A	GGG	AGG	G	R	798.77	AF=0.500	hypothetical+protein%2C+conserved	4224	4224	0.489362
H	LmjF.12.1220	4046	C	T	TCG	TTG	S	L	886.77	AF=0.500	hypothetical+protein%2C+conserved	4224	4224	0.490566
B	LmjF.12.1250	2393	C	T	ACG	ATG	T	M	839.77	AF=0.500	puromycin-sensitive+aminopeptidase-like+protein%2Cmetallo-peptidase%2C+Clan+MA%28E%29%2C+Family+M1	4116	4116	0.428571
M	LmjF.12.1250	710	C	T	ACC	ATC	T	I	755.77	AF=0.500	puromycin-sensitive+aminopeptidase-like+protein%2Cmetallo-peptidase%2C+Clan+MA%28E%29%2C+Family+M1	4116	4116	0.488889
L	LmjF.12.1280	1420	G	A	GAT	AAT	D	N	788.77	AF=0.500	hypothetical+protein%2C+unknown+function	1965	1965	0.446429
A	LmjF.12.1280	770	C	T	CCG	CTG	P	L	721.77	AF=0.500	hypothetical+protein%2C+unknown+function	1965	1965	0.479167
J	LmjF.12.1340	1192	C	T	CCG	TCG	P	S	726.77	AF=0.500	hypothetical+protein%2C+conserved	1317	1317	0.59375
H	LmjF.12.1340	304	C	T	CCT	TCT	P	S	849.77	AF=0.500	hypothetical+protein%2C+conserved	1317	1317	0.414286
A	LmjF.13.0180	21	C	T	ATG	ATA	M	I	584.77	AF=0.500	hypothetical+protein%2C+conserved	1269	1200	0.418605
H	LmjF.13.0180	631	C	T	GCG	ACG	A	T	913.77	AF=0.500	hypothetical+protein%2C+conserved	1269	1200	0.482143
B	LmjF.13.0210	1765	C	T	GTG	ATG	V	M	785.77	AF=0.500	Triglyceride+lipase%2C+putative%2Cclass+3+lipase%2C+putative	2001	2001	0.547619
U	LmjF.13.0210	544	G	A	CTT	TTT	L	F	895.77	AF=0.500	Triglyceride+lipase%2C+putative%2Cclass+3+lipase%2C+putative	2001	2001	0.555556
A	LmjF.13.0270	1060	C	T	GAT	AAT	D	N	712.77	AF=0.500	hypothetical+protein%2C+conserved	5262	5703	0.458333
S	LmjF.13.0270	4685	G	A	GCA	GTA	A	V	480.77	AF=0.500	hypothetical+protein%2C+conserved	5262	5703	0.4375
G	LmjF.13.0550	13	G	A	GTT	ATT	V	I	584.77	AF=0.500	hypothetical+protein%2C+conserved	2013	2013	0.413043
A	LmjF.13.0550	1822	G	A	GAC	AAC	D	N	795.77	AF=0.500	hypothetical+protein%2C+conserved	2013	2013	0.575
I	LmjF.13.0700	2075	G	A	GGC	GAC	G	D	948.77	AF=0.500	kinesin%2C+putative	4308	4308	0.439394
L	LmjF.13.0700	3406	G	A	GGC	AGC	G	S	1388.77	AF=0.500	kinesin%2C+putative	4308	4308	0.547619
B	LmjF.13.0770	1345	C	T	GCC	ACC	A	T	912.77	AF=0.500	hypothetical+protein%2C+conserved	1659	1659	0.435484
O	LmjF.13.0770	1603	G	A	CTC	TTC	L	F	232.77	AF=0.500	hypothetical+protein%2C+conserved	1659	1659	0.296296
N	LmjF.13.0920	295	G	A	CCG	TCG	P	S	1105.77	AF=0.500	hypothetical+protein%2C+conserved	4572	4572	0.520548
A	LmjF.13.0920	910	C	T	GCG	ACG	A	T	934.77	AF=0.500	hypothetical+protein%2C+conserved	4572	4572	0.586957
A	LmjF.13.1030	14	C	T	CGC	CAC	R	H	718.77	AF=0.500	hypothetical+protein%2C+conserved	1101	1101	0.468085
S	LmjF.13.1030	176	G	A	CCA	CTA	P	L	973.77	AF=0.500	hypothetical+protein%2C+conserved	1101	1101	0.516129
H	LmjF.13.1080	3823	G	A	CCG	TCG	P	S	968.77	AF=0.500	hypothetical+protein%2C+unknown+function	4338	4785	0.508475
B	LmjF.13.1080	814	G	A	CCG	TCG	P	S	617.77	AF=0.500	hypothetical+protein%2C+unknown+function	4338	4785	0.62069
R	LmjF.13.1110	1208	C	T	CGA	CAA	R	Q	672.77	AF=0.500	hypothetical+protein%2C+conserved	1548	1596	0.446809
B	LmjF.13.1110	349	C	T	GAG	AAG	E	K	1005.77	AF=0.500	hypothetical+protein%2C+conserved	1548	1596	0.523077
B	LmjF.13.1150	676	G	A	CAC	TAC	H	Y	1139.77	AF=0.500	hypothetical+protein%2C+conserved	963	963	0.52381
V	LmjF.13.1150	748	C	T	GCC	ACC	A	T	973.77	AF=0.500	hypothetical+protein%2C+conserved	963	963	0.588235
P	LmjF.13.1320	1316	C	T	GGC	GAC	G	D	671.77	AF=0.500	hypothetical+protein%2C+conserved	1395	1395	0.466667
C	LmjF.13.1320	713	G	A	ACC	ATC	T	I	1131.77	AF=0.500	hypothetical+protein%2C+conserved	1395	1395	0.563636
H	LmjF.13.1340	10	G	A	CGT	TGT	R	C	285.77	AF=0.500	hypothetical+protein%2C+conserved	4167	4167	0.325
K	LmjF.13.1340	184	T	C	AGA	GGA	R	G	771.77	AF=0.500	hypothetical+protein%2C+conserved	4167	4167	0.482143
V	LmjF.13.1380	1762	C	T	GAC	AAC	D	N	558.77	AF=0.500	endomembrane+protein%2C+putative	1767	1767	0.488372
M	LmjF.13.1380	226	C	T	GAA	AAA	E	K	833.77	AF=0.500	endomembrane+protein%2C+putative	1767	1767	0.531915
C	LmjF.13.1410	55	G	A	CCA	TCA	P	S	776.77	AF=0.500	hypothetical+protein%2C+unknown+function	4230	4230	0.421053
T	LmjF.13.1410	850	G	A	CCG	TCG	P	S	937.77	AF=0.500	hypothetical+protein%2C+unknown+function	4230	4230	0.47541
V	LmjF.13.1420	292	C	T	GCA	ACA	A	T	687.77	AF=0.500	hypothetical+protein%2C+conserved	720	720	0.354839
M	LmjF.13.1420	631	C	T	GCC	ACC	A	T	1469.77	AF=0.500	hypothetical+protein%2C+conserved	720	720	0.695652
L	LmjF.13.1490	1041	C	T	TGG	TGA	W	*	544.77	AF=0.500	hypothetical+protein%2C+conserved	2328	2328	0.339286
J	LmjF.13.1490	1787	C	T	GGA	GAA	G	E	724.77	AF=0.500	hypothetical+protein%2C+conserved	2328	2328	0.564103
O	LmjF.14.0020	256	C	T	CGG	TGG	R	W	740.77	AF=0.500	phosphatidylinositol+3-kinase+2%2C+putative	2820	2817	0.564103
N	LmjF.14.0020	296	G	A	AGG	AAG	R	K	819.77	AF=0.500	phosphatidylinositol+3-kinase+2%2C+putative	2820	2817	0.481481
A	LmjF.14.0030	188	C	T	TCA	TTA	S	L	843.77	AF=0.500	hypothetical+protein%2C+conserved	813	813	0.521739
B	LmjF.14.0030	578	C	T	TCA	TTA	S	L	591.77	AF=0.500	hypothetical+protein%2C+conserved	813	813	0.53125
F	LmjF.14.0220	566	C	T	GCC	GTC	A	V	856.77	AF=0.500	hypothetical+protein%2C+conserved	1365	1716	0.440678
J	LmjF.14.0220	644	G	A	GGC	GAC	G	D	542.77	AF=0.500	hypothetical+protein%2C+conserved	1365	1716	0.5
A	LmjF.14.0360	1723	G	A	GTG	ATG	V	M	1060.77	AF=0.500	hypothetical+protein%2C+conserved	3120	3120	0.5
M	LmjF.14.0360	2449	G	A	GGC	AGC	G	S	1658.77	AF=0.500	hypothetical+protein%2C+conserved	3120	3120	0.703125
A	LmjF.14.0360	2645	G	A	CGC	CAC	R	H	837.77	AF=0.500	hypothetical+protein%2C+conserved	3120	3120	0.5
L	LmjF.14.0380	1024	G	A	GTG	ATG	V	M	1329.77	AF=0.500	hypothetical+protein%2C+conserved	1824	1824	0.58209
Q	LmjF.14.0380	1714	G	A	GTG	ATG	V	M	650.77	AF=0.500	hypothetical+protein%2C+conserved	1824	1824	0.513514
C	LmjF.14.0405	376	C	T	CCC	TCC	P	S	991.77	AF=0.500	hypothetical+protein%2C+conserved	576	576	0.439394
P	LmjF.14.0405	481	C	T	CGC	TGC	R	C	822.77	AF=0.500	hypothetical+protein%2C+conserved	576	576	0.571429
F	LmjF.14.0440	1442	G	A	GGC	GAC	G	D	796.77	AF=0.500	hypothetical+protein%2C+conserved	1653	1653	0.530612
B	LmjF.14.0440	1463	G	A	TGC	TAC	C	Y	792.77	AF=0.500	hypothetical+protein%2C+conserved	1653	1653	0.469388
Q	LmjF.14.0560	263	G	A	TCC	TTC	S	F	665.77	AF=0.500	hypothetical+protein%2C+unknown+function	1386	1386	0.431818
P	LmjF.14.0560	518	C	T	GGC	GAC	G	D	557.77	AF=0.500	hypothetical+protein%2C+unknown+function	1386	1386	0.321429
L	LmjF.14.0660	754	G	A	CTC	TTC	L	F	743.77	AF=0.500	fatty+acid+elongase%2C+putative%2Cbeta-ketoacyl-coenzyme+A%2Cbeta-ketoacyl-CoA+synthase+%28ELO1.3%29	855	855	0.383333
G	LmjF.14.0660	836	G	A	GCT	GTT	A	V	553.77	AF=0.500	fatty+acid+elongase%2C+putative%2Cbeta-ketoacyl-coenzyme+A%2Cbeta-ketoacyl-CoA+synthase+%28ELO1.3%29	855	855	0.309091
G	LmjF.14.0720	391	G	A	CGT	TGT	R	C	586.77	AF=0.500	fatty+acid+elongase%2C+putative+%28ELO4.2%29	1194	1194	0.473684
J	LmjF.14.0720	622	G	A	CCG	TCG	P	S	368.77	AF=0.500	fatty+acid+elongase%2C+putative+%28ELO4.2%29	1194	1194	0.578947
A	LmjF.14.0870	1268	C	T	CGC	CAC	R	H	1102.77	AF=0.500	hypothetical+protein%2C+conserved	2596	2595	0.514286
F	LmjF.14.0870	2566	C	T	GAG	AAG	E	K	1191.77	AF=0.500	hypothetical+protein%2C+conserved	2596	2595	0.45679
E	LmjF.14.0880	2104	C	T	GCG	ACG	A	T	738.77	AF=0.500	hypothetical+protein%2C+conserved	3264	3264	0.678571
J	LmjF.14.0880	220	G	A	CCG	TCG	P	S	988.77	AF=0.500	hypothetical+protein%2C+conserved	3264	3264	0.483871
R	LmjF.14.0900	223	C	T	GAG	AAG	E	K	746.77	AF=0.500	protein+phosphatase+2C-like+protein	2565	2426	0.488372
D	LmjF.14.0900	89	G	A	GCC	GTC	A	V	1042.77	AF=0.500	protein+phosphatase+2C-like+protein	2565	2426	0.603774
S	LmjF.14.0920	2338	G	A	CGG	TGG	R	W	804.77	AF=0.500	mitochondrial+DNA+polymerase+I+protein+C%2C+putative	4647	5307	0.480769
O	LmjF.14.0920	764	C	T	GGC	GAC	G	D	1046.77	AF=0.500	mitochondrial+DNA+polymerase+I+protein+C%2C+putative	4647	5307	0.611111
A	LmjF.14.0930	1474	C	T	GAG	AAG	E	K	885.77	AF=0.500	tc40+antigen-like%2Cimmunodominant+antigen%2C+putative	2586	2586	0.574468
O	LmjF.14.0930	2072	C	T	CGG	CAG	R	Q	1330.77	AF=0.500	tc40+antigen-like%2Cimmunodominant+antigen%2C+putative	2586	2586	0.542857
A	LmjF.14.0930	2110	C	T	GGT	AGT	G	S	1216.77	AF=0.500	tc40+antigen-like%2Cimmunodominant+antigen%2C+putative	2586	2586	0.550725
A	LmjF.14.0960	1912	C	T	GAC	AAC	D	N	677.77	AF=0.500	RNA+editing+3%27+terminal+uridylyl+transferase+1%2CRET1+%283%27TUTASE%29	3348	3348	0.431373
I	LmjF.14.0960	2722	C	T	GTG	ATG	V	M	975.77	AF=0.500	RNA+editing+3%27+terminal+uridylyl+transferase+1%2CRET1+%283%27TUTASE%29	3348	3348	0.467742
L	LmjF.14.0980	1396	G	A	CCG	TCG	P	S	750.77	AF=0.500	hypothetical+protein%2C+conserved	1941	2649	0.543478
C	LmjF.14.0980	901	G	A	CCT	TCT	P	S	944.77	AF=0.500	hypothetical+protein%2C+conserved	1941	2649	0.5
I	LmjF.14.1120	1756	G	A	GCG	ACG	A	T	551.77	AF=0.500	kinesin+K39%2C+putative	8931	9138	0.333333
M	LmjF.14.1120	2809	A	G	AGC	GGC	S	G	192.77	AF=0.500	kinesin+K39%2C+putative	8931	9138	0.555556
B	LmjF.14.1150	697	G	A	GTG	ATG	V	M	1028.77	AF=0.500	tub+family+protein-like+protein	1083	1551	0.581818
F	LmjF.14.1150	782	G	A	GGG	GAG	G	E	933.77	AF=0.500	tub+family+protein-like+protein	1083	1551	0.535714
U	LmjF.14.1220	1376	C	T	GCT	GTT	A	V	750.77	AF=0.500	hypothetical+protein%2C+conserved	2808	2808	0.440678
H	LmjF.14.1220	2009	C	T	GCC	GTC	A	V	1017.77	AF=0.500	hypothetical+protein%2C+conserved	2808	2808	0.631579
H	LmjF.14.1220	2678	G	A	GGG	GAG	G	E	1206.77	AF=0.500	hypothetical+protein%2C+conserved	2808	2808	0.610169
T	LmjF.14.1230	1445	C	T	ACC	ATC	T	I	732.77	AF=0.500	hypothetical+protein%2C+unknown+function	1713	1713	0.415094
A	LmjF.14.1230	1460	C	T	TCC	TTC	S	F	800.77	AF=0.500	hypothetical+protein%2C+unknown+function	1713	1713	0.469388
P	LmjF.14.1350	155	C	T	GCA	GTA	A	V	662.77	AF=0.500	hypothetical+protein%2C+conserved	1869	1869	0.42
D	LmjF.14.1350	1702	G	A	GTC	ATC	V	I	594.77	AF=0.500	hypothetical+protein%2C+conserved	1869	1869	0.392157
H	LmjF.14.1380	218	G	A	GGA	GAA	G	E	856.77	AF=0.500	hypothetical+protein%2C+unknown+function	954	1239	0.490566
J	LmjF.14.1380	526	G	A	GCG	ACG	A	T	600.77	AF=0.500	hypothetical+protein%2C+unknown+function	954	1239	0.447368
C	LmjF.14.1410	106	G	A	GAT	AAT	D	N	698.77	AF=0.500	protein+kinase%2C+putative	1668	1668	0.388889
P	LmjF.14.1410	330	G	A	TGG	TGA	W	*	821.77	AF=0.500	protein+kinase%2C+putative	1668	1668	0.537037
G	LmjF.15.0080	44	G	A	ACG	ATG	T	M	523.77	AF=0.500	hypothetical+protein%2C+conserved	966	966	0.293103
M	LmjF.15.0080	59	C	T	CGC	CAC	R	H	438.77	AF=0.500	hypothetical+protein%2C+conserved	966	966	0.290909
D	LmjF.15.0090	251	G	A	ACG	ATG	T	M	739.77	AF=0.500	heat+shock+protein+HslVU%2C+ATPase+subunit+HslU%2C+putative	1272	1446	0.288889
P	LmjF.15.0090	686	C	T	GGC	GAC	G	D	738.77	AF=0.500	heat+shock+protein+HslVU%2C+ATPase+subunit+HslU%2C+putative	1272	1446	0.362319
E	LmjF.15.0140	378	C	T	ATG	ATA	M	I	529.77	AF=0.500	zinc+finger+%28CCCH+type%29+protein%2C+putative	648	648	0.261538
P	LmjF.15.0140	584	C	T	GGC	GAC	G	D	889.77	AF=0.500	zinc+finger+%28CCCH+type%29+protein%2C+putative	648	648	0.351648
U	LmjF.15.0170	193	C	T	GGA	AGA	G	R	824.77	AF=0.500	protein+phosphatase+2C%2C+putative	1215	1215	0.373333
S	LmjF.15.0170	211	G	A	CAG	TAG	Q	*	925.77	AF=0.500	protein+phosphatase+2C%2C+putative	1215	1215	0.397436
G	LmjF.15.0320	1505	G	A	GGC	GAC	G	D	378.77	AF=0.500	Isoprenylcysteine+alpha-carbonyl+methylesterase%2C+putative	2286	2286	0.222222
V	LmjF.15.0320	1622	G	A	GGC	GAC	G	D	581.77	AF=0.500	Isoprenylcysteine+alpha-carbonyl+methylesterase%2C+putative	2286	2286	0.293333
V	LmjF.15.0320	230	C	T	ACC	ATC	T	I	559.77	AF=0.500	Isoprenylcysteine+alpha-carbonyl+methylesterase%2C+putative	2286	2286	0.287879
L	LmjF.15.0340	557	G	A	GGG	GAG	G	E	910.77	AF=0.500	hypothetical+protein%2C+conserved	1482	1482	0.326531
A	LmjF.15.0340	823	C	T	CTT	TTT	L	F	431.77	AF=0.500	hypothetical+protein%2C+conserved	1482	1482	0.228571
B	LmjF.15.0420	83	C	T	CCG	CTG	P	L	797.77	AF=0.500	hypothetical+protein%2C+conserved	441	441	0.337662
K	LmjF.15.0420	99	G	A	ATG	ATA	M	I	230.77	AF=0.500	hypothetical+protein%2C+conserved	441	441	0.166667
E	LmjF.15.0440	473	C	T	TCC	TTC	S	F	403.77	AF=0.500	tb-292+membrane+associated+protein-like+protein	41809	50508	0.419355
R	LmjF.15.0440	80	C	T	GCG	GTG	A	V	670.77	AF=0.500	tb-292+membrane+associated+protein-like+protein	41809	50508	0.303797
V	LmjF.15.0510	187	G	A	GTA	ATA	V	I	456.77	AF=0.500	ecotin%2C+putative+%28ISP2%29	477	477	0.253333
P	LmjF.15.0510	85	C	T	CGA	TGA	R	*	651.77	AF=0.500	ecotin%2C+putative+%28ISP2%29	477	477	0.242105
C	LmjF.15.0540	1265	C	T	GCC	GTC	A	V	720.77	AF=0.500	hypothetical+protein%2C+conserved	2040	2040	0.32
B	LmjF.15.0540	868	C	T	CCC	TCC	P	S	722.77	AF=0.500	hypothetical+protein%2C+conserved	2040	2040	0.346667
E	LmjF.15.0590	265	C	T	CCC	TCC	P	S	683.77	AF=0.500	hypothetical+protein%2C+conserved	705	705	0.372881
L	LmjF.15.0590	307	G	A	GCG	ACG	A	T	729.77	AF=0.500	hypothetical+protein%2C+conserved	705	705	0.313953
M	LmjF.15.0650	254	C	T	GCT	GTT	A	V	525.77	AF=0.500	hypothetical+protein%2C+unknown+function	2058	2058	0.28169
J	LmjF.15.0650	604	C	T	CCG	TCG	P	S	666.77	AF=0.500	hypothetical+protein%2C+unknown+function	2058	2058	0.40678
B	LmjF.15.0760	1960	C	T	GCC	ACC	A	T	430.77	AF=0.500	ATP-binding+cassette+protein+subfamily+A%2C+member+7%2C+putative+%28ABCA7%29	8076	8076	0.290323
B	LmjF.15.0760	3473	C	T	CGA	CAA	R	Q	875.77	AF=0.500	ATP-binding+cassette+protein+subfamily+A%2C+member+7%2C+putative+%28ABCA7%29	8076	8076	0.333333
Q	LmjF.15.0760	6118	G	A	CGG	TGG	R	W	1043.77	AF=0.500	ATP-binding+cassette+protein+subfamily+A%2C+member+7%2C+putative+%28ABCA7%29	8076	8076	0.336735
S	LmjF.15.0815	143	C	T	GGT	GAT	G	D	497.77	AF=0.500	hypothetical+protein%2C+conserved	339	339	0.3
E	LmjF.15.0815	182	C	T	GGG	GAG	G	E	454.77	AF=0.500	hypothetical+protein%2C+conserved	339	339	0.340426
Q	LmjF.15.0840	464	G	A	GCC	GTC	A	V	1242.77	AF=0.500	hypothetical+protein%2C+conserved	1050	1050	0.433735
I	LmjF.15.0840	878	C	T	CGG	CAG	R	Q	945.77	AF=0.500	hypothetical+protein%2C+conserved	1050	1050	0.329545
H	LmjF.15.0860	313	G	A	CCG	TCG	P	S	765.77	AF=0.500	hypothetical+protein%2C+conserved	978	978	0.278351
L	LmjF.15.0860	3	C	T	ATG	ATA	M	I	1088.77	AF=0.500	hypothetical+protein%2C+conserved	978	978	0.383838
R	LmjF.15.0880	476	G	A	ACC	ATC	T	I	931.77	AF=0.500	myo-inositol-1+phosphatase%2C+putative	1401	1401	0.352941
B	LmjF.15.0880	910	C	T	GGT	AGT	G	S	795.77	AF=0.500	myo-inositol-1+phosphatase%2C+putative	1401	1401	0.378788
E	LmjF.15.0890	1839	C	T	TGG	TGA	W	*	578.77	AF=0.500	ATP-binding+cassette+protein+subfamily+G%2C+member+4%2C+putative+%28ABCG4%29	2226	2226	0.282353
J	LmjF.15.0890	289	C	T	GGT	AGT	G	S	670.77	AF=0.500	ATP-binding+cassette+protein+subfamily+G%2C+member+4%2C+putative+%28ABCG4%29	2226	2226	0.30137
G	LmjF.15.1170	1069	G	A	CCA	TCA	P	S	678.77	AF=0.500	hypothetical+protein%2C+conserved	1287	1287	0.337838
U	LmjF.15.1170	623	G	A	TCC	TTC	S	F	680.77	AF=0.500	hypothetical+protein%2C+conserved	1287	1287	0.347222
A	LmjF.15.1400	72	C	CA	na	na	na	na	159.73	AF=0.500	hypothetical+protein%2C+conserved	888	888	0.117647
A	LmjF.15.1400	73	C	CGTAT	na	na	na	na	156.73	AF=0.500	hypothetical+protein%2C+conserved	888	888	0.148148
A	LmjF.15.1400	77	G	GT	na	na	na	na	150.73	AF=0.500	hypothetical+protein%2C+conserved	888	888	0.145455
A	LmjF.15.1400	83	TTATC	T	na	na	na	na	183.73	AF=0.500	hypothetical+protein%2C+conserved	888	888	0.140351
A	LmjF.15.1400	85	A	G	TGG	CGG	W	R	189.77	AF=0.500	hypothetical+protein%2C+conserved	888	888	0.157895
A	LmjF.15.1400	89	TTC	T	na	na	na	na	183.73	AF=0.500	hypothetical+protein%2C+conserved	888	888	0.147541
H	LmjF.15.1400	763	C	T	GCT	ACT	A	T	795.77	AF=0.500	hypothetical+protein%2C+conserved	888	888	0.294737
L	LmjF.15.1410	1055	G	A	CCG	CTG	P	L	1016.77	AF=0.500	ERAD-associated+E3+ubiquitin-protein+ligase+HRD1%2C+putative	1437	1437	0.286885
H	LmjF.15.1410	131	G	A	TCT	TTT	S	F	737.77	AF=0.500	ERAD-associated+E3+ubiquitin-protein+ligase+HRD1%2C+putative	1437	1437	0.328947
O	LmjF.15.1540	476	G	A	GCC	GTC	A	V	224.77	AF=0.500	hypothetical+protein%2C+conserved	1251	1251	0.190476
V	LmjF.15.1540	476	G	A	GCC	GTC	A	V	958.77	AF=0.500	hypothetical+protein%2C+conserved	1251	1251	0.405797
M	LmjF.15.1570	242	C	T	ACC	ATC	T	I	262.77	AF=0.500	hypothetical+protein%2C+conserved	1632	1632	0.265306
N	LmjF.15.1570	7	C	T	CCG	TCG	P	S	785.77	AF=0.500	hypothetical+protein%2C+conserved	1632	1632	0.267857
H	LmjF.16.0110	902	C	T	CGC	CAC	R	H	525.77	AF=0.500	hypothetical+protein%2C+conserved	2481	2481	0.428571
I	LmjF.16.0110	943	C	T	GAG	AAG	E	K	459.77	AF=0.500	hypothetical+protein%2C+conserved	2481	2481	0.304348
V	LmjF.16.0270	1145	C	T	GGG	GAG	G	E	1139.77	AF=0.500	hypothetical+protein%2C+conserved	3138	3138	0.611111
B	LmjF.16.0270	515	G	A	ACG	ATG	T	M	809.77	AF=0.500	hypothetical+protein%2C+conserved	3138	3138	0.45
N	LmjF.16.0320	2179	C	T	GCT	ACT	A	T	787.77	AF=0.500	hypothetical+protein%2C+conserved	3813	3813	0.520833
J	LmjF.16.0320	2443	G	A	CCT	TCT	P	S	574.77	AF=0.500	hypothetical+protein%2C+conserved	3813	3813	0.428571
J	LmjF.16.0390	1846	G	A	CCA	TCA	P	S	918.77	AF=0.500	hypothetical+protein%2C+conserved	2958	2958	0.55102
R	LmjF.16.0390	356	C	T	CGT	CAT	R	H	506.77	AF=0.500	hypothetical+protein%2C+conserved	2958	2958	0.340909
B	LmjF.16.0420	1093	G	A	CCA	TCA	P	S	742.77	AF=0.500	hypothetical+protein%2C+conserved	1716	1716	0.425926
C	LmjF.16.0420	412	G	A	CAA	TAA	Q	*	1097.77	AF=0.500	hypothetical+protein%2C+conserved	1716	1716	0.534483
E	LmjF.16.0470	172	C	T	GCC	ACC	A	T	717.77	AF=0.500	hypothetical+protein%2C+conserved	555	555	0.5
T	LmjF.16.0470	188	C	T	CGT	CAT	R	H	623.77	AF=0.500	hypothetical+protein%2C+conserved	555	555	0.377358
C	LmjF.16.0690	521	G	A	TCC	TTC	S	F	864.77	AF=0.500	hypothetical+protein%2C+conserved	1656	1656	0.453125
E	LmjF.16.0690	847	C	T	GTG	ATG	V	M	534.77	AF=0.500	hypothetical+protein%2C+conserved	1656	1656	0.355556
I	LmjF.16.0730	109	G	A	CAG	TAG	Q	*	1053.77	AF=0.500	ubiquitin+hydrolase%2C+putative%2Ccysteine+peptidase%2C+Clan+CA%2C+family+C19%2C+putative	5700	5700	0.54386
R	LmjF.16.0730	1964	G	A	GCC	GTC	A	V	700.77	AF=0.500	ubiquitin+hydrolase%2C+putative%2Ccysteine+peptidase%2C+Clan+CA%2C+family+C19%2C+putative	5700	5700	0.489796
R	LmjF.16.0740	1265	C	T	GGC	GAC	G	D	681.77	AF=0.500	hypothetical+protein%2C+conserved	2220	2220	0.458333
J	LmjF.16.0740	1354	G	A	CGG	TGG	R	W	763.77	AF=0.500	hypothetical+protein%2C+conserved	2220	2220	0.472727
M	LmjF.16.0750	1576	C	T	GAG	AAG	E	K	776.77	AF=0.500	hypothetical+protein%2C+unknown+function	1812	1812	0.402985
F	LmjF.16.0750	293	C	T	GGT	GAT	G	D	920.77	AF=0.500	hypothetical+protein%2C+unknown+function	1812	1812	0.622222
S	LmjF.16.0760	905	G	A	CCG	CTG	P	L	793.77	AF=0.500	transaldolase%2C+putative	993	993	0.489796
O	LmjF.16.0760	928	C	T	GAG	AAG	E	K	1011.77	AF=0.500	transaldolase%2C+putative	993	993	0.545455
L	LmjF.16.0800	139	G	A	CTC	TTC	L	F	723.77	AF=0.500	hypothetical+protein%2C+conserved	2250	2250	0.5
A	LmjF.16.0800	310	C	T	GAG	AAG	E	K	991.77	AF=0.500	hypothetical+protein%2C+conserved	2250	2250	0.5
A	LmjF.16.0895	385	G	A	CGG	TGG	R	W	1345.77	AF=0.500	hypothetical+protein%2C+conserved	897	897	0.672131
Q	LmjF.16.0895	73	G	A	CCT	TCT	P	S	1233.77	AF=0.500	hypothetical+protein%2C+conserved	897	897	0.447059
O	LmjF.16.0970	1810	G	A	GAC	AAC	D	N	1073.77	AF=0.500	hypothetical+protein%2C+conserved	2286	2286	0.484375
R	LmjF.16.0970	302	G	A	GGA	GAA	G	E	535.77	AF=0.500	hypothetical+protein%2C+conserved	2286	2286	0.382979
E	LmjF.16.1040	833	C	T	CCG	CTG	P	L	199.77	AF=0.500	hypothetical+protein%2C+unknown+function	2073	2073	0.4
D	LmjF.16.1040	866	C	T	CCG	CTG	P	L	812.77	AF=0.500	hypothetical+protein%2C+unknown+function	2073	2073	0.648148
G	LmjF.16.1060	1809	G	A	ATG	ATA	M	I	859.77	AF=0.500	hypothetical+protein%2C+unknown+function	2937	2937	0.55102
S	LmjF.16.1060	2758	G	A	GGC	AGC	G	S	706.77	AF=0.500	hypothetical+protein%2C+unknown+function	2937	2937	0.423729
O	LmjF.16.1080	1426	C	T	CCA	TCA	P	S	701.77	AF=0.500	hypothetical+protein%2C+conserved	1923	2029	0.468085
T	LmjF.16.1080	700	C	T	CCG	TCG	P	S	1212.77	AF=0.500	hypothetical+protein%2C+conserved	1923	2029	0.59322
I	LmjF.16.1100	1198	C	T	CAG	TAG	Q	*	482.77	AF=0.500	hypothetical+protein%2C+conserved	1677	2751	0.346939
C	LmjF.16.1100	1613	A	G	GAG	GGG	E	G	1164.77	AF=0.500	hypothetical+protein%2C+conserved	1677	2751	0.55
C	LmjF.16.1100	463	G	A	GCG	ACG	A	T	1011.77	AF=0.500	hypothetical+protein%2C+conserved	1677	2751	0.477612
B	LmjF.16.1110	406	G	A	GAC	AAC	D	N	460.77	AF=0.500	hypothetical+protein%2C+conserved	1104	1584	0.419355
C	LmjF.16.1110	475	G	A	GAG	AAG	E	K	556.77	AF=0.500	hypothetical+protein%2C+conserved	1104	1584	0.526316
B	LmjF.16.1110	643	G	A	GAG	AAG	E	K	858.77	AF=0.500	hypothetical+protein%2C+conserved	1104	1584	0.595238
S	LmjF.16.1160	50	G	A	GCA	GTA	A	V	812.77	AF=0.500	hypothetical+protein%2C+unknown+function	1455	1455	0.521739
B	LmjF.16.1160	980	C	T	GGG	GAG	G	E	464.77	AF=0.500	hypothetical+protein%2C+unknown+function	1455	1455	0.410256
A	LmjF.16.1290	202	C	T	GTC	ATC	V	I	711.77	AF=0.500	diacylglycerol+kinase%2C+putative	2184	2184	0.446809
B	LmjF.16.1290	2081	C	T	GGC	GAC	G	D	765.77	AF=0.500	diacylglycerol+kinase%2C+putative	2184	2184	0.488889
O	LmjF.16.1300	2651	G	A	GCC	GTC	A	V	953.77	AF=0.500	hypothetical+protein%2C+conserved	2994	2994	0.483871
D	LmjF.16.1300	998	G	A	GCG	GTG	A	V	931.77	AF=0.500	hypothetical+protein%2C+conserved	2994	2994	0.56
N	LmjF.16.1350	1382	C	T	AGC	AAC	S	N	805.77	AF=0.500	DNA-directed+rna+polymerase+I+largest+subunit%2C+putative	5430	5430	0.5
A	LmjF.16.1350	1729	C	T	GAG	AAG	E	K	605.77	AF=0.500	DNA-directed+rna+polymerase+I+largest+subunit%2C+putative	5430	5430	0.459459
T	LmjF.16.1470	1685	C	T	GGC	GAC	G	D	476.77	AF=0.500	kinesin%2C+putative	2424	2790	0.483871
J	LmjF.16.1470	2203	C	T	GAG	AAG	E	K	686.77	AF=0.500	kinesin%2C+putative	2424	2790	0.589744
G	LmjF.16.1580	2283	G	A	TGG	TGA	W	*	1012.77	AF=0.500	kinesin%2C+putative	3252	3252	0.532258
V	LmjF.16.1580	386	C	T	TCC	TTC	S	F	845.77	AF=0.500	kinesin%2C+putative	3252	3252	0.52
E	LmjF.16.1600	157	C	T	CAG	TAG	Q	*	1156.77	AF=0.500	eukaryotic+translation+initiation+factor+4+gamma%2C+putative+%28EIF4G3%29	1908	1908	0.578947
C	LmjF.16.1600	313	G	A	GCG	ACG	A	T	835.77	AF=0.500	eukaryotic+translation+initiation+factor+4+gamma%2C+putative+%28EIF4G3%29	1908	1908	0.55814
T	LmjF.17.0150	1511	G	A	CCC	CTC	P	L	2319.77	AF=1.00	hypothetical+protein%2C+conserved	2121	2121	1
A	LmjF.17.0150	2084	G	A	TCG	TTG	S	L	1871.77	AF=1.00	hypothetical+protein%2C+conserved	2121	2121	1
K	LmjF.17.0160	1189	C	T	GCG	ACG	A	T	487.77	AF=0.500	hypothetical+protein%2C+conserved	3219	3219	0.326923
S	LmjF.17.0160	898	G	A	CCT	TCT	P	S	649.77	AF=1.00	hypothetical+protein%2C+conserved	3219	3219	1
G	LmjF.17.0290	1828	C	T	GAG	AAG	E	K	1048.28	AF=1.00	hypothetical+protein%2C+conserved	2178	2178	0.9375
K	LmjF.17.0290	1862	C	T	TGC	TAC	C	Y	729.77	AF=0.500	hypothetical+protein%2C+conserved	2178	2178	0.4
P	LmjF.17.0310	2171	C	T	GGC	GAC	G	D	1090.77	AF=1.00	hypothetical+protein%2C+conserved	4125	4365	1
Q	LmjF.17.0310	2404	C	T	GGC	AGC	G	S	1897.77	AF=1.00	hypothetical+protein%2C+conserved	4125	4365	1
H	LmjF.17.0330	2297	G	A	GCG	GTG	A	V	1403.77	AF=1.00	hypothetical+protein%2C+conserved	4956	4956	1
L	LmjF.17.0330	4567	G	A	CGG	TGG	R	W	467.77	AF=0.500	hypothetical+protein%2C+conserved	4956	4956	0.368421
L	LmjF.17.0440	1220	G	A	GCG	GTG	A	V	1141.77	AF=0.500	hypothetical+protein%2C+conserved	5805	5907	0.472222
K	LmjF.17.0440	2992	C	T	GCC	ACC	A	T	166.77	AF=0.500	hypothetical+protein%2C+conserved	5805	5907	0.148148
J	LmjF.17.0450	1570	C	T	GGC	AGC	G	S	1000.77	AF=1.00	hypothetical+protein%2C+conserved	4752	4752	1
V	LmjF.17.0450	2858	C	T	AGG	AAG	R	K	1086.77	AF=0.500	hypothetical+protein%2C+conserved	4752	4752	0.544118
J	LmjF.17.0450	887	G	A	CCC	CTC	P	L	995.77	AF=1.00	hypothetical+protein%2C+conserved	4752	4752	1
Q	LmjF.17.0630	124	C	T	GGA	AGA	G	R	1066.77	AF=1.00	hypothetical+protein%2C+unknown+function	1167	1167	1
D	LmjF.17.0630	671	C	T	CGC	CAC	R	H	1127.77	AF=1.00	hypothetical+protein%2C+unknown+function	1167	1167	1
R	LmjF.17.0670	2377	G	A	CTC	TTC	L	F	1353.77	AF=1.00	protein+kinase%2C+putative	5046	5526	1
E	LmjF.17.0670	2765	G	A	CCG	CTG	P	L	1002.77	AF=1.00	protein+kinase%2C+putative	5046	5526	1
L	LmjF.17.0940	2101	G	A	GGA	AGA	G	R	1130.77	AF=0.500	hypothetical+protein%2C+conserved	3207	3207	0.453333
O	LmjF.17.0940	34	G	A	GAG	AAG	E	K	1079.77	AF=0.500	hypothetical+protein%2C+conserved	3207	3207	0.530303
P	LmjF.17.0950	1963	C	T	CCG	TCG	P	S	1089.77	AF=1.00	hypothetical+protein%2C+conserved	4785	5661	1
M	LmjF.17.0950	4457	C	T	GCG	GTG	A	V	1853.77	AF=1.00	hypothetical+protein%2C+conserved	4785	5661	0.981818
V	LmjF.17.0960	3752	C	T	GCA	GTA	A	V	919.77	AF=0.500	hypothetical+protein%2C+unknown+function	5238	5292	0.508475
H	LmjF.17.0960	548	G	A	CGG	CAG	R	Q	1768.77	AF=1.00	hypothetical+protein%2C+unknown+function	5238	5292	1
V	LmjF.17.0960	680	C	T	GCG	GTG	A	V	691.77	AF=0.500	hypothetical+protein%2C+unknown+function	5238	5292	0.44
H	LmjF.17.1110	3574	G	A	GAA	AAA	E	K	2070.77	AF=1.00	kinesin%2C+putative	4293	4293	1
O	LmjF.17.1110	3967	G	A	GCG	ACG	A	T	870.77	AF=0.500	kinesin%2C+putative	4293	4293	0.568182
O	LmjF.17.1180	2389	G	A	GCT	ACT	A	T	1108.77	AF=0.500	hypothetical+protein%2C+unknown+function	2838	2838	0.551724
F	LmjF.17.1180	2564	G	A	GGA	GAA	G	E	1304.77	AF=1.00	hypothetical+protein%2C+unknown+function	2838	2838	1
O	LmjF.17.1190	182	G	A	GGG	GAG	G	E	677.77	AF=0.500	hypothetical+protein%2C+unknown+function	2154	2154	0.5
S	LmjF.17.1190	814	G	A	GCG	ACG	A	T	899.77	AF=1.00	hypothetical+protein%2C+unknown+function	2154	2154	1
P	LmjF.17.1210	1100	C	T	GCC	GTC	A	V	1032.77	AF=1.00	hypothetical+protein%2C+unknown+function	1365	1749	0.965517
R	LmjF.17.1210	952	G	A	GGT	AGT	G	S	1090.77	AF=1.00	hypothetical+protein%2C+unknown+function	1365	1749	1
A	LmjF.17.1310	175	C	T	CCG	TCG	P	S	2274.77	AF=1.00	hypothetical+protein%2C+conserved	3147	3147	1
A	LmjF.17.1315	1492	T	C	TCC	CCC	S	P	194.77	AF=0.500	hypothetical+protein	1572	1572	0.32
A	LmjF.17.1315	1496	T	C	CTC	CCC	L	P	194.77	AF=0.500	hypothetical+protein	1572	1572	0.25
A	LmjF.17.1315	1504	T	C	TCC	CCC	S	P	162.77	AF=0.500	hypothetical+protein	1572	1572	0.272727
A	LmjF.17.1315	1508	T	C	CTC	CCC	L	P	162.77	AF=0.500	hypothetical+protein	1572	1572	0.26087
C	LmjF.17.1315	1492	T	C	TCC	CCC	S	P	287.77	AF=0.500	hypothetical+protein	1572	1572	0.529412
C	LmjF.17.1315	1496	T	C	CTC	CCC	L	P	228.77	AF=0.500	hypothetical+protein	1572	1572	0.5
C	LmjF.17.1315	1504	T	C	TCC	CCC	S	P	222.77	AF=0.500	hypothetical+protein	1572	1572	0.411765
C	LmjF.17.1315	1508	T	C	CTC	CCC	L	P	215.77	AF=0.500	hypothetical+protein	1572	1572	0.352941
N	LmjF.17.1310	2753	C	T	TCC	TTC	S	F	1450.77	AF=1.00	hypothetical+protein%2C+conserved	3147	3147	1
I	LmjF.18.0140	1549	G	A	CCT	TCT	P	S	592.77	AF=0.500	hypothetical+protein%2C+conserved	2241	2241	0.375
G	LmjF.18.0140	927	C	T	TGG	TGA	W	*	745.77	AF=0.500	hypothetical+protein%2C+conserved	2241	2241	0.412698
C	LmjF.18.0180	196	G	A	CGC	TGC	R	C	419.77	AF=0.500	hypothetical+protein%2C+unknown+function	1047	1047	0.545455
N	LmjF.18.0180	625	C	T	GCG	ACG	A	T	951.77	AF=0.500	hypothetical+protein%2C+unknown+function	1047	1047	0.563636
I	LmjF.18.0240	115	G	A	CGC	TGC	R	C	789.77	AF=0.500	hypothetical+protein%2C+conserved	1215	1215	0.480769
I	LmjF.18.0240	338	G	A	TCT	TTT	S	F	580.77	AF=0.500	hypothetical+protein%2C+conserved	1215	1215	0.392157
S	LmjF.18.0240	640	C	T	GCG	ACG	A	T	891.77	AF=0.500	hypothetical+protein%2C+conserved	1215	1215	0.56
E	LmjF.18.0280	1045	C	T	GAT	AAT	D	N	806.77	AF=0.500	hypothetical+protein%2C+conserved	2052	2052	0.531915
O	LmjF.18.0280	1190	G	A	GCC	GTC	A	V	575.77	AF=0.500	hypothetical+protein%2C+conserved	2052	2052	0.469388
N	LmjF.18.0300	1096	C	T	GCA	ACA	A	T	406.77	AF=0.500	hypothetical+protein%2C+conserved	1101	1101	0.571429
M	LmjF.18.0300	263	G	A	ACC	ATC	T	I	725.77	AF=0.500	hypothetical+protein%2C+conserved	1101	1101	0.348485
V	LmjF.18.0380	3322	C	T	GCG	ACG	A	T	837.77	AF=0.500	hypothetical+protein%2C+conserved	3393	3831	0.45
C	LmjF.18.0380	374	G	A	GCT	GTT	A	V	1040.77	AF=0.500	hypothetical+protein%2C+conserved	3393	3831	0.534483
C	LmjF.18.0380	980	G	A	CCG	CTG	P	L	977.77	AF=0.500	hypothetical+protein%2C+conserved	3393	3831	0.508772
G	LmjF.18.0400	1241	C	T	CGA	CAA	R	Q	616.77	AF=0.500	UDP-galactose+transporter+%28LPG5B%29	1686	1686	0.362069
M	LmjF.18.0400	1301	G	A	GCC	GTC	A	V	991.77	AF=0.500	UDP-galactose+transporter+%28LPG5B%29	1686	1686	0.385542
S	LmjF.18.0470	268	C	T	GAG	AAG	E	K	907.77	AF=0.500	hypothetical+protein%2C+conserved	1866	1866	0.634146
O	LmjF.18.0470	839	G	A	ACA	ATA	T	I	940.77	AF=0.500	hypothetical+protein%2C+conserved	1866	1866	0.460317
I	LmjF.18.0510	1571	G	A	GCG	GTG	A	V	1041.77	AF=0.500	aconitase%2C+putative	2691	2691	0.418919
J	LmjF.18.0510	760	G	A	CAG	TAG	Q	*	365.77	AF=0.500	aconitase%2C+putative	2691	2691	0.423077
V	LmjF.18.0630	1424	C	T	ACT	ATT	T	I	1219.77	AF=0.500	hypothetical+protein%2C+unknown+function	1689	1689	0.565217
C	LmjF.18.0630	802	G	A	GTA	ATA	V	I	1271.77	AF=0.500	hypothetical+protein%2C+unknown+function	1689	1689	0.569231
S	LmjF.18.0670	1009	G	A	GTG	ATG	V	M	801.77	AF=0.500	citrate+synthase%2C+putative	1365	1365	0.480769
S	LmjF.18.0670	622	G	A	GCA	ACA	A	T	719.77	AF=0.500	citrate+synthase%2C+putative	1365	1365	0.638889
A	LmjF.18.0670	902	C	T	GCG	GTG	A	V	537.77	AF=0.500	citrate+synthase%2C+putative	1365	1365	0.483871
K	LmjF.18.0700	152	G	A	CGC	CAC	R	H	150.77	AF=0.500	hypothetical+protein%2C+conserved	2136	2136	0.169492
D	LmjF.18.0700	881	C	T	TCA	TTA	S	L	643.77	AF=0.500	hypothetical+protein%2C+conserved	2136	2136	0.4
H	LmjF.18.0720	1496	C	T	TCC	TTC	S	F	1012.77	AF=0.500	hypothetical+protein%2C+conserved	2556	3303	0.537037
C	LmjF.18.0720	325	G	A	GCG	ACG	A	T	863.77	AF=0.500	hypothetical+protein%2C+conserved	2556	3303	0.466667
Q	LmjF.18.0780	196	C	T	CCT	TCT	P	S	572.77	AF=0.500	DNA-directed+RNA+polymerase+II%2FIII+subunit%2C+putative	720	720	0.485714
C	LmjF.18.0780	97	G	A	GCG	ACG	A	T	212.77	AF=0.500	DNA-directed+RNA+polymerase+II%2FIII+subunit%2C+putative	720	720	0.466667
I	LmjF.18.0870	1322	G	A	AGC	AAC	S	N	674.77	AF=0.500	hypothetical+protein%2C+conserved	1611	1611	0.466667
C	LmjF.18.0870	688	G	A	GAC	AAC	D	N	891.77	AF=0.500	hypothetical+protein%2C+conserved	1611	1611	0.386667
F	LmjF.18.0910	1798	G	A	GCA	ACA	A	T	997.77	AF=0.500	hypothetical+protein%2C+conserved	3321	3321	0.446154
G	LmjF.18.0910	472	C	T	CCA	TCA	P	S	842.77	AF=0.500	hypothetical+protein%2C+conserved	3321	3321	0.482143
I	LmjF.18.0950	1031	G	A	TGC	TAC	C	Y	689.77	AF=0.500	hypothetical+protein%2C+conserved	1095	1095	0.37931
U	LmjF.18.0950	890	G	A	GGC	GAC	G	D	1200.77	AF=0.500	hypothetical+protein%2C+conserved	1095	1095	0.571429
F	LmjF.18.1030	2123	C	T	TCC	TTC	S	F	975.77	AF=0.500	hypothetical+protein%2C+conserved	2334	2454	0.526316
M	LmjF.18.1030	323	C	T	GCC	GTC	A	V	1408.77	AF=0.500	hypothetical+protein%2C+conserved	2334	2454	0.703125
U	LmjF.18.1170	331	G	A	GAT	AAT	D	N	1034.77	AF=0.500	hypothetical+protein%2C+conserved	609	609	0.423077
G	LmjF.18.1170	85	C	T	CAG	TAG	Q	*	809.77	AF=0.500	hypothetical+protein%2C+conserved	609	609	0.517857
M	LmjF.18.1190	3637	C	T	CTC	TTC	L	F	1204.77	AF=0.500	hypothetical+protein%2C+conserved	3816	3816	0.445946
K	LmjF.18.1190	816	AG	A	na	na	na	na	177.73	AF=0.500	hypothetical+protein%2C+conserved	3816	3816	0.12963
K	LmjF.18.1190	818	T	C	GTC	GCC	V	A	195.77	AF=0.500	hypothetical+protein%2C+conserved	3816	3816	0.142857
K	LmjF.18.1190	821	C	A	GCG	GAG	A	E	196.77	AF=0.500	hypothetical+protein%2C+conserved	3816	3816	0.172414
B	LmjF.18.1250	1216	G	A	GAG	AAG	E	K	1009.77	AF=0.500	ttaggg+binding+factor%2C+putative	2391	2391	0.47541
S	LmjF.18.1250	410	C	T	TCT	TTT	S	F	729.77	AF=0.500	ttaggg+binding+factor%2C+putative	2391	2391	0.512821
M	LmjF.18.1350	1604	C	T	ACC	ATC	T	I	1671.77	AF=0.500	hypothetical+protein%2C+conserved	1899	1899	0.723077
O	LmjF.18.1350	862	G	A	GCG	ACG	A	T	842.77	AF=0.500	hypothetical+protein%2C+conserved	1899	1899	0.448276
K	LmjF.18.1380	109	C	T	CCG	TCG	P	S	304.77	AF=0.500	pyruvate+dehydrogenase+E1+component+alpha+subunit%2C+putative	1137	1137	0.324324
S	LmjF.18.1380	65	C	T	CCC	CTC	P	L	960.77	AF=0.500	pyruvate+dehydrogenase+E1+component+alpha+subunit%2C+putative	1137	1137	0.517857
T	LmjF.18.1520	2866	C	T	CAC	TAC	H	Y	627.77	AF=0.500	P-type+H%2B-ATPase%2C+putative+%28H1A-2%29	2925	2925	0.411765
N	LmjF.18.1520	637	C	T	CCG	TCG	P	S	531.77	AF=0.500	P-type+H%2B-ATPase%2C+putative+%28H1A-2%29	2925	2925	0.545455
G	LmjF.18.1540	260	C	T	GCC	GTC	A	V	915.77	AF=0.500	hypothetical+protein%2C+conserved	1089	1089	0.592593
P	LmjF.18.1540	421	G	A	GCC	ACC	A	T	900.77	AF=0.500	hypothetical+protein%2C+conserved	1089	1089	0.455882
T	LmjF.18.1600	1792	C	T	CCT	TCT	P	S	520.77	AF=0.500	kinesin%2C+putative	2391	2391	0.410256
Q	LmjF.18.1600	971	C	T	GCC	GTC	A	V	1136.77	AF=0.500	kinesin%2C+putative	2391	2391	0.507692
G	LmjF.18.1610	1951	C	T	CGC	TGC	R	C	852.77	AF=0.500	hypothetical+protein%2C+conserved	1965	1965	0.5
I	LmjF.18.1610	310	G	A	GAG	AAG	E	K	671.77	AF=0.500	hypothetical+protein%2C+conserved	1965	1965	0.431373
C	LmjF.19.0220	1279	G	A	CCT	TCT	P	S	582.77	AF=0.500	polyprenyl+synthase%2C+putative	2229	2229	0.389831
S	LmjF.19.0220	1882	C	T	GTG	ATG	V	M	728.77	AF=0.500	polyprenyl+synthase%2C+putative	2229	2229	0.571429
D	LmjF.19.0330	257	C	T	TCC	TTC	S	F	617.77	AF=0.500	hypothetical+protein%2C+conserved	1785	2355	0.392157
I	LmjF.19.0330	415	C	T	CGC	TGC	R	C	685.77	AF=0.500	hypothetical+protein%2C+conserved	1785	2355	0.444444
F	LmjF.19.0360	2380	C	T	CCG	TCG	P	S	855.77	AF=0.500	protein+kinase%2C+putative	5583	5583	0.5
P	LmjF.19.0360	3806	C	T	CCT	CTT	P	L	931.77	AF=0.500	protein+kinase%2C+putative	5583	5583	0.426471
E	LmjF.19.0430	700	G	A	GGA	AGA	G	R	445.77	AF=0.500	hypothetical+protein%2C+conserved	3390	3390	0.4
A	LmjF.19.0430	88	G	A	GGC	AGC	G	S	451.77	AF=0.500	hypothetical+protein%2C+conserved	3390	3390	0.410256
J	LmjF.19.0510	1915	G	A	GAG	AAG	E	K	717.77	AF=0.500	hypothetical+protein%2C+conserved	4812	4812	0.48
J	LmjF.19.0510	2597	G	A	CGC	CAC	R	H	656.77	AF=0.500	hypothetical+protein%2C+conserved	4812	4812	0.425532
I	LmjF.19.0510	91	G	A	GCC	ACC	A	T	373.77	AF=0.500	hypothetical+protein%2C+conserved	4812	4812	0.297872
L	LmjF.19.0520	1205	C	T	CCC	CTC	P	L	931.77	AF=0.500	hypothetical+protein%2C+conserved	1710	1710	0.491803
O	LmjF.19.0520	58	G	A	GGC	AGC	G	S	1038.77	AF=0.500	hypothetical+protein%2C+conserved	1710	1710	0.46875
R	LmjF.19.0560	1495	C	T	CTC	TTC	L	F	1084.77	AF=0.500	hypothetical+protein%2C+conserved	4146	4146	0.578947
J	LmjF.19.0560	2416	G	A	GGG	AGG	G	R	734.77	AF=0.500	hypothetical+protein%2C+conserved	4146	4146	0.578947
S	LmjF.19.0600	1601	C	T	CCC	CTC	P	L	805.77	AF=0.500	hypothetical+protein%2C+unknown+function	2292	2292	0.6875
U	LmjF.19.0600	256	C	T	CCA	TCA	P	S	482.77	AF=0.500	hypothetical+protein%2C+unknown+function	2292	2292	0.394737
V	LmjF.19.0620	1696	G	A	GAG	AAG	E	K	1025.77	AF=0.500	hypothetical+protein%2C+conserved	2238	2238	0.652174
E	LmjF.19.0620	218	C	T	GCG	GTG	A	V	385.77	AF=0.500	hypothetical+protein%2C+conserved	2238	2238	0.419355
A	LmjF.19.0680	1450	G	A	GTG	ATG	V	M	557.77	AF=0.500	kinesin%2C+putative	3186	3387	0.545455
R	LmjF.19.0680	641	G	A	GGG	GAG	G	E	155.77	AF=0.500	kinesin%2C+putative	3186	3387	0.5
A	LmjF.19.0810	1714	C	T	CGC	TGC	R	C	681.77	AF=0.500	vps53-like+domain+protein	2610	2610	0.475
C	LmjF.19.0810	2059	G	A	GAG	AAG	E	K	1254.77	AF=0.500	vps53-like+domain+protein	2610	2610	0.5625
V	LmjF.19.0920	173	C	T	GCC	GTC	A	V	857.77	AF=0.500	folate%2Fbiopterin+transporter%2C+putative	2019	2019	0.528302
O	LmjF.19.0920	1814	C	T	CCA	CTA	P	L	759.77	AF=0.500	folate%2Fbiopterin+transporter%2C+putative	2019	2019	0.383333
O	LmjF.19.0930	2288	C	T	TCG	TTG	S	L	1101.77	AF=0.500	hypothetical+protein%2C+conserved	2733	2733	0.516129
N	LmjF.19.0930	280	G	A	GCT	ACT	A	T	1064.77	AF=0.500	hypothetical+protein%2C+conserved	2733	2733	0.666667
I	LmjF.19.0980	463	G	A	GGC	AGC	G	S	588.77	AF=0.500	hypothetical+protein%2C+conserved	2517	2904	0.44186
R	LmjF.19.0980	652	G	A	GCG	ACG	A	T	586.77	AF=0.500	hypothetical+protein%2C+conserved	2517	2904	0.413043
B	LmjF.19.1020	1456	C	T	CCA	TCA	P	S	938.77	AF=0.500	tRNA+pseudouridine+synthase+A-like+protein	1578	2052	0.426471
E	LmjF.19.1020	766	C	T	CGT	TGT	R	C	688.77	AF=0.500	tRNA+pseudouridine+synthase+A-like+protein	1578	2052	0.526316
N	LmjF.19.1060	1961	G	A	GGC	GAC	G	D	410.77	AF=0.500	hypothetical+protein%2C+conserved	3753	3753	0.451613
V	LmjF.19.1060	842	C	T	TCC	TTC	S	F	1333.77	AF=0.500	hypothetical+protein%2C+conserved	3753	3753	0.555556
V	LmjF.19.1160	310	G	A	GAG	AAG	E	K	664.77	AF=0.500	hypothetical+protein%2C+conserved	1110	1110	0.490196
J	LmjF.19.1160	892	G	A	GCG	ACG	A	T	537.77	AF=0.500	hypothetical+protein%2C+conserved	1110	1110	0.470588
Q	LmjF.19.1300	2120	G	A	TGG	TAG	W	*	745.77	AF=0.500	hypothetical+protein%2C+unknown+function	2556	2556	0.353846
V	LmjF.19.1300	593	C	T	GCA	GTA	A	V	574.77	AF=0.500	hypothetical+protein%2C+unknown+function	2556	2556	0.362069
M	LmjF.19.1310	1328	C	T	GCG	GTG	A	V	2033.77	AF=0.500	hypothetical+protein%2C+conserved	2931	2931	0.7375
V	LmjF.19.1310	551	C	T	GCC	GTC	A	V	873.77	AF=0.500	hypothetical+protein%2C+conserved	2931	2931	0.441176
K	LmjF.19.1390	223	C	T	CCT	TCT	P	S	881.77	AF=0.500	transcription+initiation+factor-like+protein+%28TFIID-like+protein%29	882	882	0.379747
B	LmjF.19.1390	730	C	T	CGC	TGC	R	C	671.77	AF=0.500	transcription+initiation+factor-like+protein+%28TFIID-like+protein%29	882	882	0.45098
H	LmjF.19.1560	1024	G	A	GCG	ACG	A	T	1098.77	AF=0.500	inosine-5%27-monophosphate+dehydrogenase	1545	1545	0.485714
O	LmjF.19.1560	1183	G	A	GAG	AAG	E	K	834.77	AF=0.500	inosine-5%27-monophosphate+dehydrogenase	1545	1545	0.490196
P	LmjF.20.0130	653	G	A	GCT	GTT	A	V	560.77	AF=0.500	phosphatidylinositol-4-phosphate+5-kinase+related%2CMORN+repeat-containing+protein	1335	1335	0.294118
H	LmjF.20.0130	733	C	T	GTG	ATG	V	M	889.77	AF=0.500	phosphatidylinositol-4-phosphate+5-kinase+related%2CMORN+repeat-containing+protein	1335	1335	0.352941
P	LmjF.20.0130	958	G	A	CCC	TCC	P	S	761.77	AF=0.500	phosphatidylinositol-4-phosphate+5-kinase+related%2CMORN+repeat-containing+protein	1335	1335	0.391304
A	LmjF.20.0240	104	C	T	CGT	CAT	R	H	330.77	AF=0.500	transmembrane+protein%2C+putative	786	786	0.297872
I	LmjF.20.0240	668	G	A	GCA	GTA	A	V	231.77	AF=0.500	transmembrane+protein%2C+putative	786	786	0.1875
A	LmjF.20.0240	71	C	A	GGC	GTC	G	V	180.77	AF=0.500	transmembrane+protein%2C+putative	786	786	0.172414
D	LmjF.20.0330	856	G	A	GCG	ACG	A	T	935.77	AF=0.500	hypothetical+protein%2C+conserved	954	954	0.37037
O	LmjF.20.0330	859	G	A	GAT	AAT	D	N	792.77	AF=0.500	hypothetical+protein%2C+conserved	954	954	0.316456
O	LmjF.20.0350	1081	C	T	CAC	TAC	H	Y	716.77	AF=0.500	hypothetical+protein%2C+conserved	2193	2193	0.267442
M	LmjF.20.0350	773	G	A	AGT	AAT	S	N	779.77	AF=0.500	hypothetical+protein%2C+conserved	2193	2193	0.397059
R	LmjF.20.0370	1025	G	A	GGC	GAC	G	D	855.77	AF=0.500	Metallo-dependent+phosphatase-like+domain-containing+protein	3642	3642	0.306122
A	LmjF.20.0370	1105	C	T	CCG	TCG	P	S	573.77	AF=0.500	Metallo-dependent+phosphatase-like+domain-containing+protein	3642	3642	0.240506
J	LmjF.20.0410	1094	G	A	CGC	CAC	R	H	1065.77	AF=0.500	conserved+protein%2C+unknown+function	4041	4041	0.419753
R	LmjF.20.0410	3901	G	A	GCG	ACG	A	T	604.77	AF=0.500	conserved+protein%2C+unknown+function	4041	4041	0.370968
M	LmjF.20.0430	1783	G	A	GAA	AAA	E	K	860.77	AF=0.500	glycerol-3-phosphate+dehydrogenase-like+protein	2376	2376	0.405405
E	LmjF.20.0430	314	C	T	GCA	GTA	A	V	584.77	AF=0.500	glycerol-3-phosphate+dehydrogenase-like+protein	2376	2376	0.327586
I	LmjF.20.0480	415	C	T	CCC	TCC	P	S	636.77	AF=0.500	kinetoplast+ribosomal+PPR-repeat+containing+protein+3%2C+putative%2CLSU+ribosomal+protein%2C+mitochondrial%2C+putative+%28KRIPP3%29	1659	1659	0.255319
E	LmjF.20.0480	454	G	A	GAT	AAT	D	N	762.77	AF=0.500	kinetoplast+ribosomal+PPR-repeat+containing+protein+3%2C+putative%2CLSU+ribosomal+protein%2C+mitochondrial%2C+putative+%28KRIPP3%29	1659	1659	0.38806
N	LmjF.20.0560	299	G	A	GGC	GAC	G	D	796.77	AF=0.500	cytidine+triphosphate+synthase%2C+putative%2CCTP+synthase%2C+putative	1782	1782	0.361111
I	LmjF.20.0560	646	G	A	GGG	AGG	G	R	509.77	AF=0.500	cytidine+triphosphate+synthase%2C+putative%2CCTP+synthase%2C+putative	1782	1782	0.273973
G	LmjF.20.0570	1432	G	A	GTG	ATG	V	M	630.77	AF=0.500	hypothetical+protein%2C+unknown+function	1641	1641	0.3
U	LmjF.20.0570	184	G	A	GGT	AGT	G	S	891.77	AF=0.500	hypothetical+protein%2C+unknown+function	1641	1641	0.402597
I	LmjF.20.0620	3167	C	T	CCG	CTG	P	L	1057.77	AF=0.500	hypothetical+protein%2C+conserved	4515	4803	0.339623
N	LmjF.20.0620	453	G	A	TGG	TGA	W	*	749.77	AF=0.500	hypothetical+protein%2C+conserved	4515	4803	0.313953
U	LmjF.20.0650	1154	C	T	GCG	GTG	A	V	545.77	AF=0.500	rRNA+biogenesis+protein-like+protein	2217	2217	0.24
C	LmjF.20.0650	359	C	T	GCC	GTC	A	V	1001.77	AF=0.500	rRNA+biogenesis+protein-like+protein	2217	2217	0.333333
U	LmjF.20.0650	872	G	A	AGC	AAC	S	N	724.77	AF=0.500	rRNA+biogenesis+protein-like+protein	2217	2217	0.361111
C	LmjF.20.0920	1240	G	A	GAG	AAG	E	K	920.77	AF=0.500	AATF+protein%2C+putative	1788	1788	0.365854
L	LmjF.20.0920	178	G	A	GAC	AAC	D	N	585.77	AF=0.500	AATF+protein%2C+putative	1788	1788	0.25
J	LmjF.20.0950	895	G	A	GCA	ACA	A	T	422.77	AF=0.500	conserved+protein%2C+unknown+function	2112	2181	0.280702
O	LmjF.20.0950	964	C	T	CCA	TCA	P	S	773.77	AF=0.500	conserved+protein%2C+unknown+function	2112	2181	0.3
H	LmjF.20.0990	575	G	A	GGC	GAC	G	D	541.77	AF=0.500	hypothetical+protein%2C+unknown+function	1515	1515	0.287879
V	LmjF.20.0990	805	C	T	CTC	TTC	L	F	521.77	AF=0.500	hypothetical+protein%2C+unknown+function	1515	1515	0.273973
E	LmjF.20.1030	304	C	T	CAG	TAG	Q	*	539.77	AF=0.500	hypothetical+protein%2C+conserved	654	1017	0.289855
P	LmjF.20.1030	94	C	T	CCT	TCT	P	S	920.77	AF=0.500	hypothetical+protein%2C+conserved	654	1017	0.388889
S	LmjF.20.1180	113	C	T	GCC	GTC	A	V	409.77	AF=0.500	calpain-like+cysteine+peptidase%2C+putative%2Ccysteine+peptidase%2C+Clan+CA%2C+family+C2%2C+putative	2931	2931	0.240506
C	LmjF.20.1180	424	G	A	GGA	AGA	G	R	1163.77	AF=0.500	calpain-like+cysteine+peptidase%2C+putative%2Ccysteine+peptidase%2C+Clan+CA%2C+family+C2%2C+putative	2931	2931	0.44186
S	LmjF.20.1190	809	G	A	GGG	GAG	G	E	851.77	AF=0.500	cysteine+peptidase%2C+Clan+CA%2C+family+C2%2C+putative%2Ccysteine+peptidase%2C+Clan+CA%2C+family+C2%2C+putative%2Ccalpain-like+cysteine+peptidase%2C+putative	2064	2064	0.355263
B	LmjF.20.1190	80	G	A	CGG	CAG	R	Q	756.77	AF=0.500	cysteine+peptidase%2C+Clan+CA%2C+family+C2%2C+putative%2Ccysteine+peptidase%2C+Clan+CA%2C+family+C2%2C+putative%2Ccalpain-like+cysteine+peptidase%2C+putative	2064	2064	0.351351
V	LmjF.20.1270	296	C	T	ACC	ATC	T	I	649.77	AF=0.500	hypothetical+protein%2C+conserved	570	570	0.410714
B	LmjF.20.1270	29	C	T	GCC	GTC	A	V	761.77	AF=0.500	hypothetical+protein%2C+conserved	570	570	0.371795
V	LmjF.20.1340	124	C	T	CCG	TCG	P	S	487.77	AF=0.500	kinase-like+protein	945	945	0.230769
O	LmjF.20.1340	856	C	T	CCC	TCC	P	S	634.77	AF=0.500	kinase-like+protein	945	945	0.30137
R	LmjF.20.1470	1021	G	A	CGG	TGG	R	W	1073.77	AF=0.500	hypothetical+protein%2C+unknown+function	1746	1746	0.333333
H	LmjF.20.1470	742	G	A	CTT	TTT	L	F	814.77	AF=0.500	hypothetical+protein%2C+unknown+function	1746	1746	0.333333
U	LmjF.20.1520	1264	C	T	GGC	AGC	G	S	1159.77	AF=0.500	hypothetical+protein%2C+conserved	4755	5004	0.388889
U	LmjF.20.1520	20	G	A	GCT	GTT	A	V	669.77	AF=0.500	hypothetical+protein%2C+conserved	4755	5004	0.261364
I	LmjF.20.1520	3940	G	A	CGC	TGC	R	C	478.77	AF=0.500	hypothetical+protein%2C+conserved	4755	5004	0.269231
C	LmjF.20.1530	1861	G	A	CAG	TAG	Q	*	685.77	AF=0.500	cell+division+cycle+protein-like+protein	2646	2445	0.3
S	LmjF.20.1530	643	G	A	CGC	TGC	R	C	695.77	AF=0.500	cell+division+cycle+protein-like+protein	2646	2445	0.318841
E	LmjF.20.1710	677	G	A	GCC	GTC	A	V	631.77	AF=0.500	hypothetical+protein%2C+conserved	1809	1809	0.42
Q	LmjF.20.1710	778	C	T	GGA	AGA	G	R	720.77	AF=0.500	hypothetical+protein%2C+conserved	1809	1809	0.375
R	LmjF.20.1740	740	G	A	CCC	CTC	P	L	730.77	AF=0.500	hypothetical+protein%2C+conserved	903	1064	0.491803
E	LmjF.20.1740	865	C	T	GCG	ACG	A	T	688.77	AF=0.500	hypothetical+protein%2C+conserved	903	1064	0.349206
M	LmjF.21.0055	1034	G	A	GGC	GAC	G	D	597.77	AF=0.500	hypothetical+protein%2C+conserved	1482	1482	0.338235
N	LmjF.21.0055	1300	G	A	GAT	AAT	D	N	772.77	AF=0.500	hypothetical+protein%2C+conserved	1482	1482	0.541667
A	LmjF.21.0120	1095	G	A	TGG	TGA	W	*	1082.77	AF=0.500	cysteine+peptidase%2C+Clan+CA%2C+family+C2%2C+putative%2Ccalpain%2C+putative	4887	4887	0.62963
G	LmjF.21.0120	2081	G	A	GGT	GAT	G	D	670.77	AF=0.500	cysteine+peptidase%2C+Clan+CA%2C+family+C2%2C+putative%2Ccalpain%2C+putative	4887	4887	0.489796
I	LmjF.21.0150	308	C	T	CCG	CTG	P	L	329.77	AF=0.500	serine%2Fthreonine-protein+kinase-like+protein	1071	1071	0.333333
F	LmjF.21.0150	896	C	T	GCC	GTC	A	V	430.77	AF=0.500	serine%2Fthreonine-protein+kinase-like+protein	1071	1071	0.5
J	LmjF.21.0190	1729	C	T	CTC	TTC	L	F	318.77	AF=0.500	hypothetical+protein%2C+conserved	2175	2175	0.529412
S	LmjF.21.0190	802	G	A	GAT	AAT	D	N	1069.77	AF=0.500	hypothetical+protein%2C+conserved	2175	2175	0.666667
B	LmjF.21.0270	1438	G	A	GAC	AAC	D	N	689.77	AF=0.500	protein+kinase%2C+putative	3423	3423	0.534884
S	LmjF.21.0270	2201	G	A	GGT	GAT	G	D	761.77	AF=0.500	protein+kinase%2C+putative	3423	3423	0.568182
L	LmjF.21.0290	1771	C	T	CCA	TCA	P	S	1253.77	AF=0.500	hypothetical+protein%2C+conserved	3285	3285	0.518987
B	LmjF.21.0290	2015	G	A	AGC	AAC	S	N	928.77	AF=0.500	hypothetical+protein%2C+conserved	3285	3285	0.509434
G	LmjF.21.0340	1326	G	A	ATG	ATA	M	I	740.77	AF=0.500	mitochondrial+processing+peptidase+alpha+subunit%2C+putative%2Cmetallo-peptidase%2C+Clan+ME%2C+Family+M16	1404	1404	0.37931
U	LmjF.21.0340	326	G	A	GGC	GAC	G	D	917.77	AF=0.500	mitochondrial+processing+peptidase+alpha+subunit%2C+putative%2Cmetallo-peptidase%2C+Clan+ME%2C+Family+M16	1404	1404	0.5
C	LmjF.21.0370	1306	G	A	GGG	AGG	G	R	1136.77	AF=0.500	hypothetical+protein%2C+conserved	2166	2034	0.625
G	LmjF.21.0370	988	G	A	GCG	ACG	A	T	686.77	AF=0.500	hypothetical+protein%2C+conserved	2166	2034	0.418182
K	LmjF.21.0530	2218	G	A	CGT	TGT	R	C	180.77	AF=0.500	hypothetical+protein%2C+conserved	3447	3447	0.161765
S	LmjF.21.0530	3200	G	A	ACT	ATT	T	I	574.77	AF=0.500	hypothetical+protein%2C+conserved	3447	3447	0.37037
D	LmjF.21.0620	100	G	A	CGG	TGG	R	W	993.77	AF=0.500	DNA+polymerase+eta%2C+putative	2361	2361	0.469697
A	LmjF.21.0620	1247	C	T	GGC	GAC	G	D	1110.77	AF=0.500	DNA+polymerase+eta%2C+putative	2361	2361	0.507692
L	LmjF.21.0660	436	G	A	CGC	TGC	R	C	1182.77	AF=0.500	nucleotide-binding+protein%2C+putative	984	984	0.603774
B	LmjF.21.0660	754	C	T	GAG	AAG	E	K	601.77	AF=0.500	nucleotide-binding+protein%2C+putative	984	984	0.488372
B	LmjF.21.0780	1402	G	A	GAG	AAG	E	K	942.77	AF=0.500	hypothetical+protein%2C+conserved	2349	3279	0.466667
B	LmjF.21.0780	1615	G	A	GCA	ACA	A	T	1036.77	AF=0.500	hypothetical+protein%2C+conserved	2349	3279	0.52459
J	LmjF.21.0780	1628	C	T	GCT	GTT	A	V	683.77	AF=0.500	hypothetical+protein%2C+conserved	2349	3279	0.583333
B	LmjF.21.0810	1072	G	A	GTC	ATC	V	I	1042.77	AF=0.500	methionyl-tRNA+synthetase+%28MetRS%29	2244	2244	0.491525
S	LmjF.21.0810	1788	G	A	TGG	TGA	W	*	939.77	AF=0.500	methionyl-tRNA+synthetase+%28MetRS%29	2244	2244	0.509091
D	LmjF.21.0820	1222	G	A	GGC	AGC	G	S	1019.77	AF=0.500	hypothetical+protein%2C+conserved	4122	4122	0.566038
A	LmjF.21.0820	3566	C	T	CCG	CTG	P	L	1130.77	AF=0.500	hypothetical+protein%2C+conserved	4122	4122	0.533333
K	LmjF.21.0823	140	G	A	GGC	GAC	G	D	552.77	AF=0.500	hypothetical+protein%2C+conserved	2937	2937	0.404255
R	LmjF.21.0823	233	G	A	CGG	CAG	R	Q	1306.77	AF=0.500	hypothetical+protein%2C+conserved	2937	2937	0.571429
A	LmjF.21.0843	369	G	A	ATG	ATA	M	I	946.77	AF=0.500	hypothetical+protein%2C+conserved	960	960	0.519231
C	LmjF.21.0843	82	G	A	GGC	AGC	G	S	1304.77	AF=0.500	hypothetical+protein%2C+conserved	960	960	0.649123
A	LmjF.21.0905	395	C	T	GCG	GTG	A	V	404.77	AF=0.500	hypothetical+protein%2C+conserved	1347	1347	0.393939
U	LmjF.21.0905	817	G	A	GCG	ACG	A	T	875.77	AF=0.500	hypothetical+protein%2C+conserved	1347	1347	0.5
Q	LmjF.21.0980	2953	G	A	GCC	ACC	A	T	781.77	AF=0.500	hypothetical+protein%2C+conserved	5403	5403	0.553191
H	LmjF.21.0980	3754	C	T	CCG	TCG	P	S	940.77	AF=0.500	hypothetical+protein%2C+conserved	5403	5403	0.4375
C	LmjF.21.1110	1310	C	T	CGG	CAG	R	Q	1594.77	AF=0.500	hypothetical+protein%2C+conserved	5286	5286	0.5875
U	LmjF.21.1110	890	G	A	GCG	GTG	A	V	1076.77	AF=0.500	hypothetical+protein%2C+conserved	5286	5286	0.453333
O	LmjF.21.1120	1190	G	A	TCC	TTC	S	F	868.77	AF=0.500	U4%2FU6+small+nuclear+ribonuclear+protein%2C+putative	1845	1845	0.45
I	LmjF.21.1120	535	C	T	GGC	AGC	G	S	599.77	AF=0.500	U4%2FU6+small+nuclear+ribonuclear+protein%2C+putative	1845	1845	0.383333
P	LmjF.21.1160	1987	C	T	GAA	AAA	E	K	571.77	AF=0.500	hypothetical+protein%2C+conserved	3405	3405	0.459459
C	LmjF.21.1160	3050	G	A	ACT	ATT	T	I	1129.77	AF=0.500	hypothetical+protein%2C+conserved	3405	3405	0.545455
I	LmjF.21.1210	761	C	T	CGA	CAA	R	Q	491.77	AF=0.500	thymidine+kinase%2C+putative	855	855	0.346939
L	LmjF.21.1210	793	C	T	GAG	AAG	E	K	633.77	AF=0.500	thymidine+kinase%2C+putative	855	855	0.428571
D	LmjF.21.1240	3221	C	T	AGG	AAG	R	K	683.77	AF=0.500	hypothetical+protein%2C+conserved	3789	3789	0.363636
R	LmjF.21.1240	566	C	T	GGA	GAA	G	E	929.77	AF=0.500	hypothetical+protein%2C+conserved	3789	3789	0.576923
K	LmjF.21.1260	659	G	A	GCG	GTG	A	V	793.77	AF=0.500	hypothetical+protein%2C+conserved	1503	1503	0.393443
U	LmjF.21.1260	767	G	A	CCG	CTG	P	L	1238.77	AF=0.500	hypothetical+protein%2C+conserved	1503	1503	0.493151
I	LmjF.21.1270	188	C	T	CGC	CAC	R	H	815.77	AF=0.500	hypothetical+protein%2C+conserved	2508	2586	0.419355
B	LmjF.21.1270	290	C	T	GGC	GAC	G	D	816.77	AF=0.500	hypothetical+protein%2C+conserved	2508	2586	0.54717
O	LmjF.21.1370	1765	G	A	CCG	TCG	P	S	813.77	AF=0.500	hypothetical+protein%2C+unknown+function	3150	3150	0.435484
B	LmjF.21.1370	283	C	T	GTG	ATG	V	M	1445.77	AF=0.500	hypothetical+protein%2C+unknown+function	3150	3150	0.632353
H	LmjF.21.1450	1033	C	T	GTG	ATG	V	M	965.77	AF=0.500	arginine+N-methyltransferase%2C+type+II%2C+putative+%28PRMT5%29	3219	3219	0.611111
E	LmjF.21.1450	2806	C	T	GCG	ACG	A	T	512.77	AF=0.500	arginine+N-methyltransferase%2C+type+II%2C+putative+%28PRMT5%29	3219	3219	0.418605
E	LmjF.21.1530	1336	C	T	GAT	AAT	D	N	815.77	AF=0.500	hypothetical+protein%2C+conserved	2037	2037	0.520833
K	LmjF.21.1530	1426	G	A	CCT	TCT	P	S	738.77	AF=0.500	hypothetical+protein%2C+conserved	2037	2037	0.541667
H	LmjF.21.1560	400	C	T	GAA	AAA	E	K	849.77	AF=0.500	hypothetical+protein%2C+conserved	1593	1593	0.533333
J	LmjF.21.1560	71	C	T	CGC	CAC	R	H	589.77	AF=0.500	hypothetical+protein%2C+conserved	1593	1593	0.461538
R	LmjF.21.1570	121	C	T	GGG	AGG	G	R	405.77	AF=0.500	hypothetical+protein%2C+unknown+function	1803	1803	0.387097
P	LmjF.21.1570	986	G	A	GCG	GTG	A	V	794.77	AF=0.500	hypothetical+protein%2C+unknown+function	1803	1803	0.509804
Q	LmjF.21.1650	1445	G	A	CCC	CTC	P	L	519.77	AF=0.500	protein+kinase%2C+putative	1500	1500	0.633333
K	LmjF.21.1650	962	C	T	TGC	TAC	C	Y	608.77	AF=0.500	protein+kinase%2C+putative	1500	1500	0.44
I	LmjF.21.1680	1012	C	T	GAG	AAG	E	K	706.77	AF=0.500	pumillio+protein+3%2C+putative+%28PUF3%29	1710	1710	0.4
N	LmjF.21.1680	22	C	T	GAT	AAT	D	N	811.77	AF=0.500	pumillio+protein+3%2C+putative+%28PUF3%29	1710	1710	0.510204
L	LmjF.22.0110	1757	G	A	CCC	CTC	P	L	585.77	AF=0.500	glutamine+amidotransferase%2C+putative%2CGMP+synthase%2C+putative	1971	1971	0.428571
I	LmjF.22.0110	997	G	A	CGA	TGA	R	*	776.77	AF=0.500	glutamine+amidotransferase%2C+putative%2CGMP+synthase%2C+putative	1971	1971	0.477273
O	LmjF.22.0140	1303	C	T	GAT	AAT	D	N	847.77	AF=0.500	hypothetical+protein%2C+conserved	1656	1656	0.509804
N	LmjF.22.0140	211	C	T	GGT	AGT	G	S	665.77	AF=0.500	hypothetical+protein%2C+conserved	1656	1656	0.410714
O	LmjF.22.0170	3196	G	A	CAT	TAT	H	Y	713.77	AF=0.500	hypothetical+protein%2C+conserved	3555	3555	0.511111
T	LmjF.22.0170	580	C	T	GGG	AGG	G	R	614.77	AF=0.500	hypothetical+protein%2C+conserved	3555	3555	0.415094
P	LmjF.22.0290	905	G	A	CCT	CTT	P	L	746.77	AF=0.500	hypothetical+protein%2C+conserved	1395	1395	0.585366
D	LmjF.22.0290	923	G	A	TCC	TTC	S	F	923.77	AF=0.500	hypothetical+protein%2C+conserved	1395	1395	0.666667
A	LmjF.22.0330	2188	G	A	CTC	TTC	L	F	977.77	AF=0.500	hypothetical+protein%2C+unknown+function	3270	3270	0.684211
G	LmjF.22.0330	863	G	A	GCT	GTT	A	V	616.77	AF=0.500	hypothetical+protein%2C+unknown+function	3270	3270	0.363636
O	LmjF.22.0350	536	G	A	CCT	CTT	P	L	889.77	AF=0.500	hypothetical+protein%2C+unknown+function	753	753	0.530612
C	LmjF.22.0350	97	C	T	GTG	ATG	V	M	719.77	AF=0.500	hypothetical+protein%2C+unknown+function	753	753	0.454545
M	LmjF.22.0360	121	C	T	GCT	ACT	A	T	486.77	AF=0.500	hypothetical+protein%2C+conserved	1032	1032	0.307692
N	LmjF.22.0360	673	C	T	GGT	AGT	G	S	841.77	AF=0.500	hypothetical+protein%2C+conserved	1032	1032	0.433333
J	LmjF.22.0380	1592	G	A	CCC	CTC	P	L	625.77	AF=0.500	hypothetical+protein%2C+conserved	3837	3837	0.513514
P	LmjF.22.0380	1850	G	A	TCC	TTC	S	F	985.77	AF=0.500	hypothetical+protein%2C+conserved	3837	3837	0.467742
U	LmjF.22.0480	26	C	T	AGC	AAC	S	N	744.77	AF=0.500	hypothetical+protein%2C+conserved	1335	1794	0.538462
P	LmjF.22.0480	953	G	A	ACC	ATC	T	I	641.77	AF=0.500	hypothetical+protein%2C+conserved	1335	1794	0.526316
N	LmjF.22.0500	1468	C	T	GCA	ACA	A	T	667.77	AF=0.500	hypothetical+protein%2C+conserved	1539	1539	0.567568
R	LmjF.22.0500	230	C	T	GGT	GAT	G	D	1245.77	AF=0.500	hypothetical+protein%2C+conserved	1539	1539	0.607143
U	LmjF.22.0600	1432	C	T	GAC	AAC	D	N	604.77	AF=0.500	hypothetical+protein%2C+conserved	1479	1394	0.422222
M	LmjF.22.0600	820	C	T	GGG	AGG	G	R	1829.77	AF=0.500	hypothetical+protein%2C+conserved	1479	1394	0.726027
R	LmjF.22.0650	301	C	T	GCG	ACG	A	T	984.77	AF=0.500	guide+RNA+associated+protein%2C+GAP2%2C+putative	1503	1542	0.508772
P	LmjF.22.0650	845	G	A	GCG	GTG	A	V	905.77	AF=0.500	guide+RNA+associated+protein%2C+GAP2%2C+putative	1503	1542	0.557692
B	LmjF.22.0660	2410	G	A	CAT	TAT	H	Y	621.77	AF=0.500	glucoamylase-like+protein	3324	3702	0.5
F	LmjF.22.0660	2497	G	A	CCC	TCC	P	S	959.77	AF=0.500	glucoamylase-like+protein	3324	3702	0.326531
H	LmjF.22.0730	124	G	A	CGC	TGC	R	C	665.77	AF=0.500	hypothetical+protein%2C+conserved	1320	1320	0.42
A	LmjF.22.0730	343	C	T	GGC	AGC	G	S	1042.77	AF=0.500	hypothetical+protein%2C+conserved	1320	1320	0.559322
J	LmjF.22.0900	1487	C	T	CCG	CTG	P	L	514.77	AF=0.500	hypothetical+protein%2C+conserved	2793	2793	0.533333
O	LmjF.22.0900	44	C	T	CCA	CTA	P	L	728.77	AF=0.500	hypothetical+protein%2C+conserved	2793	2793	0.5
U	LmjF.22.0990	2491	C	T	CTT	TTT	L	F	584.77	AF=0.500	hypothetical+protein%2C+conserved	3804	3639	0.333333
V	LmjF.22.0990	3247	G	A	GCT	ACT	A	T	1154.77	AF=0.500	hypothetical+protein%2C+conserved	3804	3639	0.5
V	LmjF.22.0990	365	G	A	CGT	CAT	R	H	818.77	AF=0.500	hypothetical+protein%2C+conserved	3804	3639	0.421053
T	LmjF.22.1000	947	C	T	GCG	GTG	A	V	1245.77	AF=0.500	hypothetical+protein%2C+conserved	1761	1761	0.486842
D	LmjF.22.1000	98	G	A	GGT	GAT	G	D	1281.77	AF=0.500	hypothetical+protein%2C+conserved	1761	1761	0.528571
P	LmjF.22.1040	577	G	A	GCG	ACG	A	T	556.77	AF=0.500	hypothetical+protein%2C+conserved	2220	2037	0.367347
Q	LmjF.22.1040	706	G	A	GCC	ACC	A	T	1347.77	AF=0.500	hypothetical+protein%2C+conserved	2220	2037	0.56338
U	LmjF.22.1090	1774	G	A	GCT	ACT	A	T	877.77	AF=0.500	hypothetical+protein%2C+conserved	2109	2109	0.460317
L	LmjF.22.1090	720	G	A	ATG	ATA	M	I	772.77	AF=0.500	hypothetical+protein%2C+conserved	2109	2109	0.431034
J	LmjF.22.1130	368	C	T	GCG	GTG	A	V	1055.77	AF=0.500	hypothetical+protein%2C+conserved	1281	1281	0.527273
D	LmjF.22.1130	583	G	A	GCC	ACC	A	T	692.77	AF=0.500	hypothetical+protein%2C+conserved	1281	1281	0.48
N	LmjF.22.1420	550	C	T	GGG	AGG	G	R	935.77	AF=0.500	aquaporin%2C+putative	906	906	0.47541
M	LmjF.22.1420	650	C	T	CGC	CAC	R	H	2163.77	AF=0.500	aquaporin%2C+putative	906	906	0.695652
O	LmjF.22.1450	530	C	T	GGC	GAC	G	D	965.77	AF=0.500	cyclophilin+6%2C+putative+%28CYP6%29	690	690	0.521127
K	LmjF.22.1450	550	C	T	GTG	ATG	V	M	193.77	AF=0.500	cyclophilin+6%2C+putative+%28CYP6%29	690	690	0.2
C	LmjF.22.1530	140	C	T	ACT	ATT	T	I	1071.77	AF=0.500	dephospho-CoA+kinase%2C+putative	735	735	0.515625
V	LmjF.22.1530	38	G	A	GGC	GAC	G	D	771.77	AF=0.500	dephospho-CoA+kinase%2C+putative	735	735	0.442623
K	LmjF.22.1600	1726	C	T	CCT	TCT	P	S	502.77	AF=0.500	ser%2Fthr+protein+phosphatase%2C+putative	2436	2436	0.372093
G	LmjF.22.1600	1783	C	T	CCT	TCT	P	S	813.77	AF=0.500	ser%2Fthr+protein+phosphatase%2C+putative	2436	2436	0.490566
V	LmjF.23.0030	104	G	A	GGC	GAC	G	D	611.77	AF=0.500	beta+propeller+protein%2C+putative	1602	1437	0.322581
D	LmjF.23.0030	454	G	A	GAC	AAC	D	N	1137.77	AF=0.500	beta+propeller+protein%2C+putative	1602	1437	0.447368
R	LmjF.23.0210	156	G	A	TGG	TGA	W	*	769.77	AF=0.500	ATP-binding+cassette+protein+subfamily+C%2C+member+1%2C+putative+%28ABCC1%29	4716	4716	0.317647
H	LmjF.23.0210	1894	G	A	GCA	ACA	A	T	384.77	AF=0.500	ATP-binding+cassette+protein+subfamily+C%2C+member+1%2C+putative+%28ABCC1%29	4716	4716	0.34
V	LmjF.23.0220	3255	G	A	ATG	ATA	M	I	321.77	AF=0.500	ATP-binding+cassette+protein+subfamily+C%2C+member+2%2C+putative+%28ABCC2%29	4713	4913	0.191781
I	LmjF.23.0220	3844	G	A	GTG	ATG	V	M	316.77	AF=0.500	ATP-binding+cassette+protein+subfamily+C%2C+member+2%2C+putative+%28ABCC2%29	4713	4913	0.271186
S	LmjF.23.0250	1913	C	T	CCA	CTA	P	L	468.77	AF=0.500	ABC-thiol+transporter%2CP-glycoprotein+A+%28PGPA%29+%28MRPA%29	4707	4707	0.258065
S	LmjF.23.0250	2419	C	T	CGC	TGC	R	C	824.77	AF=0.500	ABC-thiol+transporter%2CP-glycoprotein+A+%28PGPA%29+%28MRPA%29	4707	4707	0.4
R	LmjF.23.0250	2713	G	A	GCC	ACC	A	T	1109.77	AF=0.500	ABC-thiol+transporter%2CP-glycoprotein+A+%28PGPA%29+%28MRPA%29	4707	4707	0.339806
E	LmjF.23.0260	197	G	A	GGT	GAT	G	D	557.77	AF=0.500	argininosuccinate+synthase%2C+putative	1260	1260	0.354167
L	LmjF.23.0260	68	G	A	GGC	GAC	G	D	176.77	AF=0.500	argininosuccinate+synthase%2C+putative	1260	1260	0.21875
T	LmjF.23.0270	758	C	T	TCC	TTC	S	F	761.77	AF=0.500	pteridine+reductase+1+%28PTR1%29	867	867	0.325301
B	LmjF.23.0270	82	G	A	GCG	ACG	A	T	826.77	AF=0.500	pteridine+reductase+1+%28PTR1%29	867	867	0.421053
K	LmjF.23.0290	321	G	A	ATG	ATA	M	I	575.77	AF=0.500	Checkpoint+protein+HUS1+%28hus1%29	996	996	0.282051
T	LmjF.23.0290	728	C	T	TCT	TTT	S	F	647.77	AF=0.500	Checkpoint+protein+HUS1+%28hus1%29	996	996	0.223214
C	LmjF.23.0300	707	G	A	CGT	CAT	R	H	598.77	AF=0.500	tryptophanyl-tRNA+synthetase%2C+putative	1239	1473	0.269663
H	LmjF.23.0300	862	G	A	GGC	AGC	G	S	663.77	AF=0.500	tryptophanyl-tRNA+synthetase%2C+putative	1239	1473	0.301205
C	LmjF.23.0355	284	C	T	GCC	GTC	A	V	604.77	AF=0.500	hypothetical+protein	1077	1077	0.313433
G	LmjF.23.0355	548	C	T	TCG	TTG	S	L	683.77	AF=0.500	hypothetical+protein	1077	1077	0.306667
C	LmjF.23.0380	2491	G	A	GCC	ACC	A	T	1057.77	AF=0.500	ATP-binding+cassette+protein+subfamily+G%2C+member+5+%28ABCG5%29	3726	3726	0.352941
E	LmjF.23.0380	3413	G	A	GGC	GAC	G	D	794.77	AF=0.500	ATP-binding+cassette+protein+subfamily+G%2C+member+5+%28ABCG5%29	3726	3726	0.371429
U	LmjF.23.0450	1336	G	A	GTT	ATT	V	I	801.77	AF=0.500	permease-like+protein	3315	3315	0.383562
R	LmjF.23.0450	53	G	A	GGC	GAC	G	D	527.77	AF=0.500	permease-like+protein	3315	3315	0.294872
S	LmjF.23.0542	307	G	A	GCG	ACG	A	T	828.77	AF=0.500	hypothetical+protein	924	1003	0.369863
M	LmjF.23.0542	835	G	A	GCG	ACG	A	T	636.77	AF=0.500	hypothetical+protein	924	1003	0.594595
F	LmjF.23.0547	1645	G	A	GAA	AAA	E	K	1015.77	AF=0.500	hypothetical+protein%2C+conserved	2571	2571	0.34
K	LmjF.23.0547	2197	G	A	GAG	AAG	E	K	319.77	AF=0.500	hypothetical+protein%2C+conserved	2571	2571	0.185185
K	LmjF.23.0550	400	C	T	GTG	ATG	V	M	732.77	AF=0.500	ubiquitin-activating+enzyme+E1%2C+putative	3135	3135	0.313953
H	LmjF.23.0550	845	G	A	CCC	CTC	P	L	625.77	AF=0.500	ubiquitin-activating+enzyme+E1%2C+putative	3135	3135	0.325
B	LmjF.23.0560	763	G	A	CTC	TTC	L	F	590.77	AF=0.500	kinesin%2C+putative	1971	2289	0.242105
L	LmjF.23.0560	974	C	T	CGG	CAG	R	Q	520.77	AF=0.500	kinesin%2C+putative	1971	2289	0.303571
L	LmjF.23.0620	71	C	T	GGG	GAG	G	E	794.77	AF=0.500	hypothetical+protein%2C+conserved	2043	2043	0.317073
Q	LmjF.23.0620	784	G	A	CGC	TGC	R	C	848.77	AF=0.500	hypothetical+protein%2C+conserved	2043	2043	0.329787
M	LmjF.23.0640	221	G	A	ACT	ATT	T	I	569.77	AF=0.500	hypothetical+protein%2C+conserved	1668	1668	0.409091
U	LmjF.23.0640	841	C	T	GGG	AGG	G	R	996.77	AF=0.500	hypothetical+protein%2C+conserved	1668	1668	0.343434
B	LmjF.23.0730	13	G	A	CCC	TCC	P	S	521.77	AF=0.500	RNA-binding+protein%2C+putative	1800	1800	0.285714
H	LmjF.23.0730	179	C	T	GGC	GAC	G	D	916.77	AF=0.500	RNA-binding+protein%2C+putative	1800	1800	0.277311
D	LmjF.23.0780	1060	C	T	GCA	ACA	A	T	304.77	AF=0.500	hypothetical+protein%2C+conserved	2796	2796	0.255814
J	LmjF.23.0780	383	G	A	CCG	CTG	P	L	482.77	AF=0.500	hypothetical+protein%2C+conserved	2796	2796	0.290909
J	LmjF.23.0820	1429	G	A	CGC	TGC	R	C	279.77	AF=0.500	hypothetical+protein%2C+conserved	1542	1371	0.230769
L	LmjF.23.0820	257	G	A	GCG	GTG	A	V	581.77	AF=0.500	hypothetical+protein%2C+conserved	1542	1371	0.246753
L	LmjF.23.0820	743	G	A	TCT	TTT	S	F	763.77	AF=0.500	hypothetical+protein%2C+conserved	1542	1371	0.329545
C	LmjF.23.0910	1025	G	A	GCG	GTG	A	V	1184.77	AF=0.500	hypothetical+protein%2C+unknown+function+%28pseudogene%29	3813	3810	0.380952
E	LmjF.23.0910	1150	G	A	CGA	TGA	R	*	620.77	AF=0.500	hypothetical+protein%2C+unknown+function+%28pseudogene%29	3813	3810	0.322581
I	LmjF.23.0960	1757	G	A	GCC	GTC	A	V	692.77	AF=0.500	hypothetical+protein%2C+conserved	2076	2076	0.366197
F	LmjF.23.0960	658	G	A	CCG	TCG	P	S	899.77	AF=0.500	hypothetical+protein%2C+conserved	2076	2076	0.333333
M	LmjF.23.1150	1202	C	T	GGT	GAT	G	D	688.77	AF=0.500	hypothetical+protein%2C+conserved	1887	1851	0.444444
G	LmjF.23.1150	1462	G	A	CTT	TTT	L	F	495.77	AF=0.500	hypothetical+protein%2C+conserved	1887	1851	0.301587
S	LmjF.23.1165	194	C	T	GCG	GTG	A	V	955.77	AF=0.500	coronin%2C+putative+%28CRN12%29	1533	1533	0.416667
N	LmjF.23.1165	254	C	T	CCT	CTT	P	L	600.77	AF=0.500	coronin%2C+putative+%28CRN12%29	1533	1533	0.261364
A	LmjF.23.1210	248	G	A	GGC	GAC	G	D	685.77	AF=0.500	sir2-family+protein-like+protein	963	963	0.328767
T	LmjF.23.1210	554	G	A	CGT	CAT	R	H	1546.77	AF=0.500	sir2-family+protein-like+protein	963	963	0.532609
Q	LmjF.23.1290	1081	G	A	GCA	ACA	A	T	1134.77	AF=0.500	hypothetical+protein%2C+unknown+function	2073	2073	0.339623
I	LmjF.23.1290	470	C	T	GCT	GTT	A	V	643.77	AF=0.500	hypothetical+protein%2C+unknown+function	2073	2073	0.260417
I	LmjF.23.1290	932	C	T	TCC	TTC	S	F	852.77	AF=0.500	hypothetical+protein%2C+unknown+function	2073	2073	0.318681
M	LmjF.23.1340	1132	C	T	CAG	TAG	Q	*	629.77	AF=0.500	hypothetical+protein%2C+conserved	2082	2337	0.571429
N	LmjF.23.1340	697	G	A	GAG	AAG	E	K	421.77	AF=0.500	hypothetical+protein%2C+conserved	2082	2337	0.276923
B	LmjF.23.1500	484	G	A	GAC	AAC	D	N	853.77	AF=0.500	hypothetical+protein%2C+conserved	1407	1620	0.329787
Q	LmjF.23.1500	694	G	A	GCG	ACG	A	T	908.77	AF=0.500	hypothetical+protein%2C+conserved	1407	1620	0.358974
J	LmjF.23.1540	2038	G	A	GCG	ACG	A	T	496.77	AF=0.500	hypothetical+protein%2C+conserved	2898	2898	0.311475
P	LmjF.23.1540	2218	C	T	CTC	TTC	L	F	490.77	AF=0.500	hypothetical+protein%2C+conserved	2898	2898	0.367347
Q	LmjF.23.1700	118	G	A	GCA	ACA	A	T	916.77	AF=0.500	hypothetical+protein%2C+conserved	876	720	0.344086
L	LmjF.23.1700	260	G	A	CGC	CAC	R	H	533.77	AF=0.500	hypothetical+protein%2C+conserved	876	720	0.181818
E	LmjF.23.1770	137	G	A	GGA	GAA	G	E	347.77	AF=0.500	Csl4p+homologue%2C+putative	858	858	0.259259
F	LmjF.23.1770	409	G	A	GTG	ATG	V	M	779.77	AF=0.500	Csl4p+homologue%2C+putative	858	858	0.365079
V	LmjF.24.0010	313	C	T	CCG	TCG	P	S	409.77	AF=0.500	pyruvate+dehydrogenase+%28lipoamide%29+kinase%2C+putative	1452	3387	0.590909
C	LmjF.24.0010	763	G	A	GCA	ACA	A	T	716.77	AF=0.500	pyruvate+dehydrogenase+%28lipoamide%29+kinase%2C+putative	1452	3387	0.4375
H	LmjF.24.0060	1189	G	A	GAC	AAC	D	N	554.77	AF=0.500	hypothetical+protein%2C+conserved	1245	1245	0.5
M	LmjF.24.0060	122	C	T	TCT	TTT	S	F	724.77	AF=0.500	hypothetical+protein%2C+conserved	1245	1245	0.4
A	LmjF.24.0130	1645	G	A	GAG	AAG	E	K	820.77	AF=0.500	guanine+nucleotide-binding+protein+beta+subunit-+like+protein%2CG-protein+%28beta%29-like+protein%2Cbeta+transducin-+like+protein	1668	1668	0.595238
R	LmjF.24.0130	896	C	T	ACA	ATA	T	I	640.77	AF=0.500	guanine+nucleotide-binding+protein+beta+subunit-+like+protein%2CG-protein+%28beta%29-like+protein%2Cbeta+transducin-+like+protein	1668	1668	0.5
P	LmjF.24.0200	598	CAT	C	na	na	na	na	167.73	AF=0.500	transcription+elongation+factor-like+protein	918	918	0.186047
P	LmjF.24.0200	601	GA	G	na	na	na	na	164.73	AF=0.500	transcription+elongation+factor-like+protein	918	918	0.190476
L	LmjF.24.0200	610	GCGAACTT	G	na	na	na	na	210.73	AF=0.500	transcription+elongation+factor-like+protein	918	918	0.151515
L	LmjF.24.0200	620	GC	G	na	na	na	na	225.73	AF=0.500	transcription+elongation+factor-like+protein	918	918	0.155172
L	LmjF.24.0200	622	T	TATCATTAAAAAA	na	na	na	na	189.73	AF=0.500	transcription+elongation+factor-like+protein	918	918	0.140351
E	LmjF.24.0250	508	G	A	GCC	ACC	A	T	1048.77	AF=0.500	ATP-dependent+RNA+helicase%2C+putative	1818	1818	0.535714
G	LmjF.24.0250	647	C	T	CCG	CTG	P	L	823.77	AF=0.500	ATP-dependent+RNA+helicase%2C+putative	1818	1818	0.466667
K	LmjF.24.0270	1000	C	T	CCA	TCA	P	S	333.77	AF=0.500	protein+phosphotase%2C+putative	4014	4224	0.305556
H	LmjF.24.0270	862	G	A	GCG	ACG	A	T	782.77	AF=0.500	protein+phosphotase%2C+putative	4014	4224	0.631579
B	LmjF.24.0310	113	C	T	GCC	GTC	A	V	796.77	AF=0.500	hypothetical+protein%2C+conserved	960	960	0.519231
G	LmjF.24.0310	8	C	T	CCG	CTG	P	L	469.77	AF=0.500	hypothetical+protein%2C+conserved	960	960	0.32
J	LmjF.24.0350	502	G	A	GAG	AAG	E	K	771.77	AF=0.500	hypothetical+protein%2C+conserved	792	792	0.5
I	LmjF.24.0350	767	G	A	CGC	CAC	R	H	629.77	AF=0.500	hypothetical+protein%2C+conserved	792	792	0.395833
I	LmjF.24.0350	95	C	T	GCC	GTC	A	V	1009.77	AF=0.500	hypothetical+protein%2C+conserved	792	792	0.54
N	LmjF.24.0380	28	C	T	CGG	TGG	R	W	685.77	AF=0.500	ppg3-related+protein-like+protein	3024	3024	0.513514
T	LmjF.24.0380	965	C	T	TCT	TTT	S	F	284.77	AF=0.500	ppg3-related+protein-like+protein	3024	3024	0.272727
C	LmjF.24.0420	196	C	T	CCG	TCG	P	S	839.77	AF=0.500	ubiquitin+carboxyl-terminal+hydrolase%2C+putative%2Ccysteine+peptidase%2C+Clan+CA%2C+family+C12%2C+putative	924	924	0.519231
F	LmjF.24.0420	206	C	T	ACC	ATC	T	I	932.77	AF=0.500	ubiquitin+carboxyl-terminal+hydrolase%2C+putative%2Ccysteine+peptidase%2C+Clan+CA%2C+family+C12%2C+putative	924	924	0.452055
N	LmjF.24.0430	1621	C	T	CCT	TCT	P	S	1033.77	AF=0.500	hypothetical+protein%2C+unknown+function	4377	3879	0.553571
E	LmjF.24.0430	2798	G	A	CGC	CAC	R	H	1207.77	AF=0.500	hypothetical+protein%2C+unknown+function	4377	3879	0.625
H	LmjF.24.0480	2090	G	A	TGG	TAG	W	*	922.77	AF=0.500	hypothetical+predicted+Kelch-domain+protein	3663	3663	0.411765
R	LmjF.24.0480	3586	C	T	CCA	TCA	P	S	1271.77	AF=0.500	hypothetical+predicted+Kelch-domain+protein	3663	3663	0.5125
H	LmjF.24.0620	1616	G	A	GGC	GAC	G	D	754.77	AF=0.500	ubiquitin+hydrolase%2C+putative%2Ccysteine+peptidase%2C+Clan+CA%2C+family+C19%2C+putative	2430	2430	0.533333
A	LmjF.24.0620	1624	G	A	GGG	AGG	G	R	868.77	AF=0.500	ubiquitin+hydrolase%2C+putative%2Ccysteine+peptidase%2C+Clan+CA%2C+family+C19%2C+putative	2430	2430	0.5
B	LmjF.24.0750	251	G	A	GGC	GAC	G	D	647.77	AF=0.500	hypothetical+protein%2C+conserved	978	978	0.33871
A	LmjF.24.0750	769	G	A	GAC	AAC	D	N	414.77	AF=0.500	hypothetical+protein%2C+conserved	978	978	0.4
J	LmjF.24.0910	163	C	T	CAC	TAC	H	Y	370.77	AF=0.500	DNA+replication+licensing+factor+MCM5%2C+putative	2406	2406	0.333333
U	LmjF.24.0910	577	C	T	CCG	TCG	P	S	1308.77	AF=0.500	DNA+replication+licensing+factor+MCM5%2C+putative	2406	2406	0.571429
Q	LmjF.24.0950	302	G	A	GGC	GAC	G	D	818.77	AF=0.500	hypothetical+protein%2C+conserved	1197	1197	0.490566
V	LmjF.24.0950	607	C	T	CGT	TGT	R	C	1105.77	AF=0.500	hypothetical+protein%2C+conserved	1197	1197	0.472222
P	LmjF.24.0960	2480	C	T	CCG	CTG	P	L	1426.77	AF=0.500	hypothetical+protein%2C+conserved	2949	2949	0.531646
K	LmjF.24.0960	322	C	T	CAC	TAC	H	Y	555.77	AF=0.500	hypothetical+protein%2C+conserved	2949	2949	0.344828
C	LmjF.24.1080	517	G	A	GAG	AAG	E	K	959.77	AF=0.500	DNAJ+domain+protein%2C+putative	1311	1311	0.457627
Q	LmjF.24.1080	833	C	T	ACC	ATC	T	I	731.77	AF=0.500	DNAJ+domain+protein%2C+putative	1311	1311	0.358209
M	LmjF.24.1110	118	G	A	GAT	AAT	D	N	527.77	AF=0.500	formin%2C+putative	3582	3582	0.789474
P	LmjF.24.1110	1754	C	T	CCT	CTT	P	L	764.77	AF=0.500	formin%2C+putative	3582	3582	0.54902
M	LmjF.24.1110	856	C	T	CTC	TTC	L	F	565.77	AF=0.500	formin%2C+putative	3582	3582	0.311475
C	LmjF.24.1125	1058	C	T	CCC	CTC	P	L	503.77	AF=0.500	hypothetical+protein%2C+conserved	2409	2409	0.256757
T	LmjF.24.1125	1144	G	A	GGC	AGC	G	S	1079.77	AF=0.500	hypothetical+protein%2C+conserved	2409	2409	0.533333
L	LmjF.24.1150	1396	G	A	GTG	ATG	V	M	1214.77	AF=0.500	mitochondrial+DNA-directed+RNA+polymerase%2C+putative	4530	4530	0.552239
Q	LmjF.24.1150	2579	G	A	CGG	CAG	R	Q	1012.77	AF=0.500	mitochondrial+DNA-directed+RNA+polymerase%2C+putative	4530	4530	0.5
P	LmjF.24.1160	713	C	T	CCC	CTC	P	L	969.77	AF=0.500	hypothetical+protein%2C+unknown+function	3144	3144	0.5
T	LmjF.24.1160	808	G	A	GCG	ACG	A	T	666.77	AF=0.500	hypothetical+protein%2C+unknown+function	3144	3144	0.44
P	LmjF.24.1190	232	C	T	CAA	TAA	Q	*	1065.77	AF=0.500	hypothetical+protein%2C+conserved	942	942	0.470588
T	LmjF.24.1190	50	C	T	GCC	GTC	A	V	1100.77	AF=0.500	hypothetical+protein%2C+conserved	942	942	0.507937
I	LmjF.24.1315	187	G	A	GTT	ATT	V	I	319.77	AF=0.500	cyclophilin+8%2C+putative%2Cpeptidyl-prolyl+cis-trans+isomerase-like+protein+%28CYP8%29	729	594	0.416667
Q	LmjF.24.1315	331	G	A	GAC	AAC	D	N	637.77	AF=0.500	cyclophilin+8%2C+putative%2Cpeptidyl-prolyl+cis-trans+isomerase-like+protein+%28CYP8%29	729	594	0.446809
F	LmjF.24.1340	340	C	T	CTC	TTC	L	F	587.77	AF=0.500	translation+initiation+factor+IF-2%2C+putative	2679	2679	0.5
B	LmjF.24.1340	476	C	T	GCC	GTC	A	V	820.77	AF=0.500	translation+initiation+factor+IF-2%2C+putative	2679	2679	0.55102
R	LmjF.24.1370	313	C	T	CGG	TGG	R	W	1120.77	AF=0.500	histone+deacetylase%2C+putative	1611	1611	0.516667
A	LmjF.24.1370	323	G	A	CGT	CAT	R	H	854.77	AF=0.500	histone+deacetylase%2C+putative	1611	1611	0.45283
P	LmjF.24.1390	248	C	T	ACA	ATA	T	I	813.77	AF=0.500	hypothetical+protein%2C+conserved	1005	1005	0.465517
E	LmjF.24.1390	25	G	A	GAT	AAT	D	N	813.77	AF=0.500	hypothetical+protein%2C+conserved	1005	1005	0.520833
Q	LmjF.24.1400	230	C	T	GCT	GTT	A	V	922.77	AF=0.500	hypothetical+protein%2C+conserved	603	603	0.490566
N	LmjF.24.1400	559	G	A	GAC	AAC	D	N	826.77	AF=0.500	hypothetical+protein%2C+conserved	603	603	0.490566
B	LmjF.24.1420	3029	C	T	GCA	GTA	A	V	1112.77	AF=0.500	mismatch+repair+protein%2C+putative	4113	4113	0.463768
M	LmjF.24.1420	3959	C	T	GCG	GTG	A	V	835.77	AF=0.500	mismatch+repair+protein%2C+putative	4113	4113	0.461538
P	LmjF.24.1490	1148	C	T	GCC	GTC	A	V	761.77	AF=0.500	hypothetical+protein%2C+conserved	1305	1341	0.40678
A	LmjF.24.1490	187	G	A	GCG	ACG	A	T	510.77	AF=0.500	hypothetical+protein%2C+conserved	1305	1341	0.384615
U	LmjF.24.1620	188	C	T	GCT	GTT	A	V	1044.77	AF=0.500	hypothetical+protein%2C+conserved	1062	1062	0.478261
H	LmjF.24.1620	694	G	A	GGC	AGC	G	S	1238.77	AF=0.500	hypothetical+protein%2C+conserved	1062	1062	0.545455
H	LmjF.24.1630	1664	G	A	CGT	CAT	R	H	877.77	AF=0.500	succinate+dehydrogenase+flavoprotein%2C+putative	1824	1824	0.56
D	LmjF.24.1630	1771	G	A	GAG	AAG	E	K	459.77	AF=0.500	succinate+dehydrogenase+flavoprotein%2C+putative	1824	1824	0.481481
H	LmjF.24.1630	1814	G	A	CGA	CAA	R	Q	752.77	AF=0.500	succinate+dehydrogenase+flavoprotein%2C+putative	1824	1824	0.538462
P	LmjF.24.1680	1187	C	T	GGC	GAC	G	D	813.77	AF=0.500	hypothetical+protein%2C+conserved	1341	1341	0.530612
S	LmjF.24.1680	526	C	T	GCT	ACT	A	T	856.77	AF=0.500	hypothetical+protein%2C+conserved	1341	1341	0.577778
P	LmjF.24.1760	690	C	T	ATG	ATA	M	I	631.77	AF=0.500	hypothetical+protein%2C+conserved	813	813	0.5
Q	LmjF.24.1760	785	G	A	ACG	ATG	T	M	465.77	AF=0.500	hypothetical+protein%2C+conserved	813	813	0.363636
B	LmjF.24.1850	562	C	T	GAC	AAC	D	N	665.77	AF=0.500	hypothetical+predicted+multi-pass+transmembrane+protein	1239	1239	0.512195
O	LmjF.24.1850	823	C	T	GCG	ACG	A	T	906.77	AF=0.500	hypothetical+predicted+multi-pass+transmembrane+protein	1239	1239	0.442857
M	LmjF.24.1950	1868	G	A	GCT	GTT	A	V	1375.77	AF=0.500	hypothetical+protein%2C+conserved	2367	2367	0.689655
U	LmjF.24.1950	2024	C	T	GGG	GAG	G	E	1057.77	AF=0.500	hypothetical+protein%2C+conserved	2367	2367	0.464789
K	LmjF.24.2100	412	C	T	GAG	AAG	E	K	496.77	AF=0.500	hypothetical+protein%2C+conserved	933	933	0.340426
E	LmjF.24.2100	425	G	A	CCG	CTG	P	L	979.77	AF=0.500	hypothetical+protein%2C+conserved	933	933	0.591837
C	LmjF.24.2120	1417	G	A	CCG	TCG	P	S	867.77	AF=0.500	hypothetical+protein%2C+conserved	3597	3597	0.557692
L	LmjF.24.2120	2297	G	A	GCA	GTA	A	V	1133.77	AF=0.500	hypothetical+protein%2C+conserved	3597	3597	0.486111
F	LmjF.24.2170	2986	C	T	GAG	AAG	E	K	732.77	AF=0.500	hypothetical+protein%2C+conserved	3051	3051	0.471698
N	LmjF.24.2170	529	C	T	GAC	AAC	D	N	957.77	AF=0.500	hypothetical+protein%2C+conserved	3051	3051	0.568627
O	LmjF.24.2330	103	C	T	GCA	ACA	A	T	742.77	AF=0.500	hypothetical+protein%2C+conserved	777	777	0.538462
G	LmjF.24.2330	350	G	A	GCA	GTA	A	V	584.77	AF=0.500	hypothetical+protein%2C+conserved	777	777	0.391304
S	LmjF.25.0120	220	C	T	GCG	ACG	A	T	458.77	AF=0.500	electron+transfer+flavoprotein%2C+putative	777	777	0.384615
A	LmjF.25.0120	85	C	T	GAC	AAC	D	N	591.77	AF=0.500	electron+transfer+flavoprotein%2C+putative	777	777	0.468085
N	LmjF.25.0180	1060	C	T	GGC	AGC	G	S	886.77	AF=0.500	hypothetical+protein%2C+conserved	3150	3150	0.566038
P	LmjF.25.0180	1540	C	T	GCT	ACT	A	T	1077.77	AF=0.500	hypothetical+protein%2C+conserved	3150	3150	0.540984
A	LmjF.25.0310	2305	C	T	GAA	AAA	E	K	726.77	AF=0.500	hypothetical+protein%2C+conserved	3249	3249	0.530612
P	LmjF.25.0310	261	C	T	ATG	ATA	M	I	775.77	AF=0.500	hypothetical+protein%2C+conserved	3249	3249	0.418182
T	LmjF.25.0330	194	G	A	TCC	TTC	S	F	736.77	AF=0.500	hypothetical+protein%2C+conserved	2058	2058	0.40625
S	LmjF.25.0330	926	G	A	CCG	CTG	P	L	796.77	AF=0.500	hypothetical+protein%2C+conserved	2058	2058	0.578947
O	LmjF.25.0430	1159	C	T	GAG	AAG	E	K	887.77	AF=0.500	hypothetical+protein%2C+conserved	3054	3054	0.55102
G	LmjF.25.0430	3016	C	T	GAG	AAG	E	K	787.77	AF=0.500	hypothetical+protein%2C+conserved	3054	3054	0.469388
K	LmjF.25.0480	1121	G	A	ACA	ATA	T	I	927.77	AF=0.500	hypothetical+protein%2C+conserved	4527	5082	0.444444
I	LmjF.25.0480	424	C	T	GGC	AGC	G	S	413.77	AF=0.500	hypothetical+protein%2C+conserved	4527	5082	0.482759
E	LmjF.25.0540	668	C	T	AGC	AAC	S	N	643.77	AF=0.500	hypothetical+protein+SCD6.10	888	888	0.68
B	LmjF.25.0540	838	G	A	CGC	TGC	R	C	425.77	AF=0.500	hypothetical+protein+SCD6.10	888	888	0.464286
M	LmjF.25.0650	1339	C	T	GAG	AAG	E	K	747.77	AF=0.500	hypothetical+protein%2C+conserved	2001	2001	0.32
V	LmjF.25.0650	727	C	T	GAT	AAT	D	N	401.77	AF=0.500	hypothetical+protein%2C+conserved	2001	2001	0.351351
S	LmjF.25.0690	1283	G	A	ACG	ATG	T	M	907.77	AF=0.500	hypothetical+protein%2C+conserved	3237	3237	0.595745
B	LmjF.25.0690	179	G	A	TCT	TTT	S	F	1222.77	AF=0.500	hypothetical+protein%2C+conserved	3237	3237	0.614035
H	LmjF.25.0700	1178	C	T	TGC	TAC	C	Y	794.77	AF=0.500	hypothetical+protein%2C+conserved	1626	1626	0.510204
A	LmjF.25.0700	1517	C	T	CGG	CAG	R	Q	676.77	AF=0.500	hypothetical+protein%2C+conserved	1626	1626	0.4375
N	LmjF.25.0740	1100	C	T	CCG	CTG	P	L	438.77	AF=0.500	DNA+repair+protein%2C+putative	3279	3279	0.35
F	LmjF.25.0740	979	C	T	CTC	TTC	L	F	1164.77	AF=0.500	DNA+repair+protein%2C+putative	3279	3279	0.576271
A	LmjF.25.0800	311	C	T	ACC	ATC	T	I	631.77	AF=0.500	hypothetical+protein%2C+conserved	732	732	0.540541
H	LmjF.25.0800	475	C	T	CGC	TGC	R	C	709.77	AF=0.500	hypothetical+protein%2C+conserved	732	732	0.415094
B	LmjF.25.0850	199	G	A	GTA	ATA	V	I	605.77	AF=0.500	hypothetical+protein%2C+conserved	3444	3444	0.409091
K	LmjF.25.0850	677	G	A	CGC	CAC	R	H	665.77	AF=0.500	hypothetical+protein%2C+conserved	3444	3444	0.378788
K	LmjF.25.0850	917	G	A	GGC	GAC	G	D	629.77	AF=0.500	hypothetical+protein%2C+conserved	3444	3444	0.387097
U	LmjF.25.0860	2282	G	A	CGT	CAT	R	H	771.77	AF=0.500	hypothetical+protein%2C+conserved	3375	3375	0.541667
S	LmjF.25.0860	539	C	T	GCG	GTG	A	V	886.77	AF=0.500	hypothetical+protein%2C+conserved	3375	3375	0.518519
Q	LmjF.25.0920	1252	C	T	CCG	TCG	P	S	668.77	AF=0.500	hypothetical+protein%2C+conserved	2616	2616	0.434783
I	LmjF.25.0920	2314	C	T	CCA	TCA	P	S	637.77	AF=0.500	hypothetical+protein%2C+conserved	2616	2616	0.416667
H	LmjF.25.0950	854	C	T	ACA	ATA	T	I	801.77	AF=0.500	hypothetical+protein%2C+conserved	1485	1485	0.416667
J	LmjF.25.0950	926	G	A	GGC	GAC	G	D	798.77	AF=0.500	hypothetical+protein%2C+conserved	1485	1485	0.45614
K	LmjF.25.1000	1402	G	A	GAT	AAT	D	N	927.77	AF=0.500	hypothetical+protein%2C+conserved	2355	2355	0.561404
I	LmjF.25.1000	448	C	T	CCT	TCT	P	S	345.77	AF=0.500	hypothetical+protein%2C+conserved	2355	2355	0.307692
I	LmjF.25.1010	1114	C	T	CTC	TTC	L	F	954.77	AF=0.500	hypothetical+protein%2C+conserved	1296	1296	0.612245
C	LmjF.25.1010	552	G	A	ATG	ATA	M	I	1150.77	AF=0.500	hypothetical+protein%2C+conserved	1296	1296	0.52
P	LmjF.25.1020	1234	G	A	GAG	AAG	E	K	1011.77	AF=0.500	dehydrogenase-like+protein	1296	1296	0.54902
J	LmjF.25.1020	982	G	A	GCC	ACC	A	T	566.77	AF=0.500	dehydrogenase-like+protein	1296	1296	0.435897
N	LmjF.25.1040	1804	C	T	CGG	TGG	R	W	499.77	AF=0.500	hypothetical+protein%2C+conserved	2202	2907	0.4
P	LmjF.25.1040	349	G	A	GTG	ATG	V	M	1110.77	AF=0.500	hypothetical+protein%2C+conserved	2202	2907	0.478873
U	LmjF.25.1100	17	G	A	ACA	ATA	T	I	1191.77	AF=0.500	DNAj-like+protein	1188	1188	0.571429
I	LmjF.25.1100	322	C	T	GAG	AAG	E	K	761.77	AF=0.500	DNAj-like+protein	1188	1188	0.366197
G	LmjF.25.1150	203	G	A	GCC	GTC	A	V	325.77	AF=0.500	alpha-tubulin+N-acetyltransferase%2C+putative%2CMEC-17	741	741	0.230769
A	LmjF.25.1150	490	C	T	GAG	AAG	E	K	654.77	AF=0.500	alpha-tubulin+N-acetyltransferase%2C+putative%2CMEC-17	741	741	0.47619
A	LmjF.25.1330	1198	C	T	GCT	ACT	A	T	1150.77	AF=0.500	hypothetical+protein%2C+conserved	2115	2115	0.6
P	LmjF.25.1330	1853	G	A	GCA	GTA	A	V	1027.77	AF=0.500	hypothetical+protein%2C+conserved	2115	2115	0.632653
P	LmjF.25.1370	542	G	A	GCG	GTG	A	V	823.77	AF=0.500	hypothetical+protein%2C+conserved	1422	1422	0.578947
E	LmjF.25.1370	910	G	A	CAG	TAG	Q	*	584.77	AF=0.500	hypothetical+protein%2C+conserved	1422	1422	0.53125
K	LmjF.25.1400	1003	G	A	CCT	TCT	P	S	365.77	AF=0.500	hypothetical+protein%2C+conserved	1188	1188	0.325
P	LmjF.25.1400	889	C	T	GCA	ACA	A	T	674.77	AF=0.500	hypothetical+protein%2C+conserved	1188	1188	0.444444
T	LmjF.25.1430	1082	G	A	TCG	TTG	S	L	1400.77	AF=0.500	hypothetical+protein%2C+conserved	1464	1464	0.582278
H	LmjF.25.1430	950	C	T	GGT	GAT	G	D	988.77	AF=0.500	hypothetical+protein%2C+conserved	1464	1464	0.507937
J	LmjF.25.1470	590	G	A	ACG	ATG	T	M	660.77	AF=0.500	cyclin+%28CYCA%29	930	930	0.465116
T	LmjF.25.1470	721	G	A	CTC	TTC	L	F	674.77	AF=0.500	cyclin+%28CYCA%29	930	930	0.42
O	LmjF.25.1480	1415	C	T	GGC	GAC	G	D	968.77	AF=0.500	calpain+family+cysteine+protease-like+protein	2118	2118	0.528302
A	LmjF.25.1480	1972	C	T	GTG	ATG	V	M	793.77	AF=0.500	calpain+family+cysteine+protease-like+protein	2118	2118	0.473684
I	LmjF.25.1590	2290	C	T	GAC	AAC	D	N	878.77	AF=0.500	hypothetical+protein%2C+conserved	3501	3633	0.467742
J	LmjF.25.1590	2887	G	A	CCG	TCG	P	S	813.77	AF=0.500	hypothetical+protein%2C+conserved	3501	3633	0.545455
V	LmjF.25.1630	1595	C	T	GGC	GAC	G	D	830.77	AF=0.500	diacylglycerol+acyltransferase%2C+putative	1836	1836	0.462963
D	LmjF.25.1630	764	G	A	GCA	GTA	A	V	1099.77	AF=0.500	diacylglycerol+acyltransferase%2C+putative	1836	1836	0.578947
E	LmjF.25.1760	193	G	A	CTT	TTT	L	F	636.77	AF=0.500	hypothetical+protein%2C+conserved	1506	1506	0.404255
N	LmjF.25.1760	757	C	T	GCG	ACG	A	T	750.77	AF=0.500	hypothetical+protein%2C+conserved	1506	1506	0.431034
E	LmjF.25.1780	295	G	A	CTC	TTC	L	F	432.77	AF=0.500	hypothetical+protein%2C+conserved	3357	2568	0.565217
M	LmjF.25.1780	701	CTG	C	na	na	na	na	162.73	AF=0.500	hypothetical+protein%2C+conserved	3357	2568	0.222222
A	LmjF.25.1800	1979	C	T	AGC	AAC	S	N	606.77	AF=0.500	hypothetical+protein%2C+conserved	3096	3096	0.365385
P	LmjF.25.1800	2708	C	T	AGC	AAC	S	N	970.77	AF=0.500	hypothetical+protein%2C+conserved	3096	3096	0.452055
P	LmjF.25.1970	163	G	A	CCC	TCC	P	S	681.77	AF=0.500	kinesin%2C+putative	3195	3123	0.45098
V	LmjF.25.1970	2924	C	T	GGC	GAC	G	D	1032.77	AF=0.500	kinesin%2C+putative	3195	3123	0.517241
U	LmjF.25.2200	776	G	A	CGC	CAC	R	H	1133.77	AF=0.500	hypothetical+protein%2C+conserved	933	933	0.506667
G	LmjF.25.2200	820	G	A	GGT	AGT	G	S	744.77	AF=0.500	hypothetical+protein%2C+conserved	933	933	0.45283
F	LmjF.25.2210	583	C	T	CAC	TAC	H	Y	871.77	AF=0.500	hypothetical+protein%2C+conserved	1314	1314	0.442623
K	LmjF.25.2210	58	G	A	GGC	AGC	G	S	782.77	AF=0.500	hypothetical+protein%2C+conserved	1314	1314	0.48
R	LmjF.25.2290	232	G	A	GTT	ATT	V	I	947.77	AF=0.500	hypothetical+protein%2C+conserved	891	891	0.5
G	LmjF.25.2290	656	G	A	GGG	GAG	G	E	679.77	AF=0.500	hypothetical+protein%2C+conserved	891	891	0.55
N	LmjF.25.2310	272	C	T	CCC	CTC	P	L	949.77	AF=0.500	hypothetical+protein%2C+conserved	1734	1734	0.588235
S	LmjF.25.2310	92	C	T	GCC	GTC	A	V	694.77	AF=0.500	hypothetical+protein%2C+conserved	1734	1734	0.415094
G	LmjF.25.2360	1006	C	T	CCG	TCG	P	S	569.77	AF=0.500	pumillio+protein+8%2C+putative+%28PUF8%29	1722	1722	0.473684
C	LmjF.25.2360	967	G	A	GCT	ACT	A	T	1020.77	AF=0.500	pumillio+protein+8%2C+putative+%28PUF8%29	1722	1722	0.457143
P	LmjF.25.2400	205	C	T	CTC	TTC	L	F	664.77	AF=0.500	hypothetical+protein%2C+conserved	753	753	0.456522
K	LmjF.25.2400	598	G	A	GTC	ATC	V	I	435.77	AF=0.500	hypothetical+protein%2C+conserved	753	753	0.361702
G	LmjF.25.2410	2089	G	A	GTT	ATT	V	I	277.77	AF=0.500	hypothetical+protein%2C+conserved	2886	2886	0.269231
A	LmjF.25.2410	2408	C	T	ACG	ATG	T	M	682.77	AF=0.500	hypothetical+protein%2C+conserved	2886	2886	0.431818
N	LmjF.25.2460	1334	C	T	GCT	GTT	A	V	816.77	AF=0.500	phosphoglycan+beta+1%2C3+galactosyltransferase+6+%28SCG6%29	2445	2445	0.585366
B	LmjF.25.2460	535	G	A	GCC	ACC	A	T	614.77	AF=0.500	phosphoglycan+beta+1%2C3+galactosyltransferase+6+%28SCG6%29	2445	2445	0.47541
J	LmjF.26.0050	115	C	T	GTG	ATG	V	M	859.77	AF=0.500	hypothetical+protein%2C+conserved	804	814	0.54902
H	LmjF.26.0050	172	C	T	GGA	AGA	G	R	1023.77	AF=0.500	hypothetical+protein%2C+conserved	804	814	0.580645
P	LmjF.26.0160	215	C	T	GGG	GAG	G	E	708.77	AF=0.500	nuclear+lim+interactor-interacting+factor-like+protein	873	873	0.560976
O	LmjF.26.0160	355	C	T	GTG	ATG	V	M	723.77	AF=0.500	nuclear+lim+interactor-interacting+factor-like+protein	873	873	0.512195
G	LmjF.26.0240	509	G	A	GCC	GTC	A	V	728.77	AF=0.500	Eukaryotic+translation+initiation+factor+4E+type+6%2C+putative+%28eif4e6%29	549	624	0.423077
Q	LmjF.26.0240	53	G	A	CCG	CTG	P	L	1062.77	AF=0.500	Eukaryotic+translation+initiation+factor+4E+type+6%2C+putative+%28eif4e6%29	549	624	0.516129
K	LmjF.26.0300	1231	C	T	GGA	AGA	G	R	790.77	AF=0.500	aminopeptidase-like+protein%2Cmetallo-peptidase%2C+Clan+MA%28E%29%2C+Family+M1	2664	2664	0.490566
I	LmjF.26.0300	19	C	T	GTT	ATT	V	I	475.77	AF=0.500	aminopeptidase-like+protein%2Cmetallo-peptidase%2C+Clan+MA%28E%29%2C+Family+M1	2664	2664	0.384615
L	LmjF.26.0360	1967	G	A	GCC	GTC	A	V	1457.77	AF=0.500	hypothetical+protein%2C+conserved	5481	5481	0.641791
S	LmjF.26.0360	3871	C	T	GCG	ACG	A	T	773.77	AF=0.500	hypothetical+protein%2C+conserved	5481	5481	0.396552
J	LmjF.26.0370	970	C	T	GAC	AAC	D	N	496.77	AF=0.500	hypothetical+protein%2C+conserved	2562	2562	0.5
G	LmjF.26.0370	989	G	A	GCG	GTG	A	V	431.77	AF=0.500	hypothetical+protein%2C+conserved	2562	2562	0.365854
K	LmjF.26.0470	1813	C	T	GTG	ATG	V	M	357.77	AF=0.500	hypothetical+protein%2C+conserved	2958	2958	0.4
I	LmjF.26.0470	421	C	T	GTG	ATG	V	M	793.77	AF=0.500	hypothetical+protein%2C+conserved	2958	2958	0.444444
Q	LmjF.26.0590	176	G	A	CCG	CTG	P	L	1395.77	AF=0.500	spliced+leader+RNA+PSE-promoter+transcription+factor%2C+putative	2112	2016	0.661017
L	LmjF.26.0590	811	G	A	CGC	TGC	R	C	1565.77	AF=0.500	spliced+leader+RNA+PSE-promoter+transcription+factor%2C+putative	2112	2016	0.556962
G	LmjF.26.0710	49	G	A	CAC	TAC	H	Y	607.77	AF=0.500	sphingosine+kinase+A%2C+B%2C+putative	2808	2808	0.327586
V	LmjF.26.0710	842	G	A	GCG	GTG	A	V	910.77	AF=0.500	sphingosine+kinase+A%2C+B%2C+putative	2808	2808	0.5
S	LmjF.26.0730	191	G	A	ACG	ATG	T	M	834.77	AF=0.500	hypothetical+protein%2C+conserved	5958	6081	0.642857
Q	LmjF.26.0730	439	C	T	GGC	AGC	G	S	1021.77	AF=0.500	hypothetical+protein%2C+conserved	5958	6081	0.461538
P	LmjF.26.0770	1147	C	T	GTG	ATG	V	M	453.77	AF=0.500	hypothetical+protein%2C+unknown+function	1632	1632	0.4
Q	LmjF.26.0770	440	G	A	GCC	GTC	A	V	1178.77	AF=0.500	hypothetical+protein%2C+unknown+function	1632	1632	0.529412
G	LmjF.26.0840	1966	G	A	CCC	TCC	P	S	385.77	AF=0.500	hypothetical+protein%2C+conserved	2841	3252	0.317073
J	LmjF.26.0840	529	C	T	GAT	AAT	D	N	601.77	AF=0.500	hypothetical+protein%2C+conserved	2841	3252	0.414634
J	LmjF.26.0850	739	C	T	GAG	AAG	E	K	517.77	AF=0.500	hypothetical+protein%2C+conserved	966	1254	0.46875
P	LmjF.26.0850	909	C	T	ATG	ATA	M	I	418.77	AF=0.500	hypothetical+protein%2C+conserved	966	1254	0.40625
E	LmjF.26.0930	1010	G	A	ACG	ATG	T	M	570.77	AF=0.500	hypothetical+protein%2C+conserved	2070	2070	0.515152
D	LmjF.26.0930	199	C	T	GCG	ACG	A	T	714.77	AF=0.500	hypothetical+protein%2C+conserved	2070	2070	0.403509
U	LmjF.26.0940	1613	G	A	GCC	GTC	A	V	1039.77	AF=0.500	hypothetical+protein%2C+conserved	2532	2532	0.507937
R	LmjF.26.0940	2248	C	T	GCC	ACC	A	T	720.77	AF=0.500	hypothetical+protein%2C+conserved	2532	2532	0.45
K	LmjF.26.1030	1261	C	T	CCG	TCG	P	S	554.77	AF=0.500	hypothetical+protein%2C+conserved	2340	2340	0.322034
S	LmjF.26.1030	307	G	A	GGC	AGC	G	S	1056.77	AF=0.500	hypothetical+protein%2C+conserved	2340	2340	0.553571
V	LmjF.26.1110	4924	G	A	GCG	ACG	A	T	1065.77	AF=0.500	hypothetical+protein%2C+conserved	12558	12558	0.507937
S	LmjF.26.1110	5566	G	A	GAG	AAG	E	K	838.77	AF=0.500	hypothetical+protein%2C+conserved	12558	12558	0.595745
P	LmjF.26.1140	490	G	A	GAG	AAG	E	K	1052.77	AF=0.500	mitochondrial+RNA+binding+complex+1+subunit%2C+putative	1620	1620	0.540984
J	LmjF.26.1140	542	C	T	GCG	GTG	A	V	746.77	AF=0.500	mitochondrial+RNA+binding+complex+1+subunit%2C+putative	1620	1620	0.489796
N	LmjF.26.1170	214	G	A	GGA	AGA	G	R	1235.77	AF=0.500	hypothetical+protein%2C+conserved	1566	1566	0.513889
Q	LmjF.26.1170	899	G	A	GGG	GAG	G	E	959.77	AF=0.500	hypothetical+protein%2C+conserved	1566	1566	0.491803
Q	LmjF.26.1190	3983	G	A	AGC	AAC	S	N	629.77	AF=0.500	hypothetical+protein%2C+conserved	5316	5316	0.47619
O	LmjF.26.1190	4916	C	T	ACG	ATG	T	M	722.77	AF=0.500	hypothetical+protein%2C+conserved	5316	5316	0.510638
C	LmjF.26.1240	1528	C	T	CGT	TGT	R	C	805.77	AF=0.500	heat+shock+protein+70-related+protein+%28HSP70.4%29	1926	1926	0.4
P	LmjF.26.1240	1862	C	T	CCA	CTA	P	L	539.77	AF=0.500	heat+shock+protein+70-related+protein+%28HSP70.4%29	1926	1926	0.352941
D	LmjF.26.1260	3529	G	A	GCG	ACG	A	T	794.77	AF=0.500	hypothetical+protein%2C+unknown+function	3888	4944	0.470588
R	LmjF.26.1260	679	C	T	CCA	TCA	P	S	878.77	AF=0.500	hypothetical+protein%2C+unknown+function	3888	4944	0.47619
O	LmjF.26.1270	1667	C	T	ACG	ATG	T	M	1623.77	AF=0.500	hypothetical+protein%2C+conserved	2559	2721	0.657534
A	LmjF.26.1270	407	C	T	CCG	CTG	P	L	433.77	AF=0.500	hypothetical+protein%2C+conserved	2559	2721	0.325581
M	LmjF.26.1330	481	G	A	GCG	ACG	A	T	821.77	AF=0.500	hypothetical+protein%2C+conserved	1236	1236	0.575
Q	LmjF.26.1330	989	C	T	TCT	TTT	S	F	1078.77	AF=0.500	hypothetical+protein%2C+conserved	1236	1236	0.542373
G	LmjF.26.1340	1028	G	A	CGC	CAC	R	H	766.77	AF=0.500	DNA+ligase+k+alpha%2C+putative	1893	1893	0.378788
I	LmjF.26.1340	1361	C	T	GCC	GTC	A	V	546.77	AF=0.500	DNA+ligase+k+alpha%2C+putative	1893	1893	0.404762
A	LmjF.26.1370	2069	C	T	TCC	TTC	S	F	632.77	AF=0.500	guanine+nucleotide-binding+protein-like+protein	2709	2709	0.463415
P	LmjF.26.1370	944	G	A	CGC	CAC	R	H	668.77	AF=0.500	guanine+nucleotide-binding+protein-like+protein	2709	2709	0.45098
K	LmjF.26.1390	1010	C	T	GCC	GTC	A	V	579.77	AF=0.500	hypothetical+protein%2C+conserved	3369	3369	0.411765
M	LmjF.26.1390	2774	C	T	TCC	TTC	S	F	960.77	AF=0.500	hypothetical+protein%2C+conserved	3369	3369	0.555556
J	LmjF.26.1480	2141	C	T	CCG	CTG	P	L	928.77	AF=0.500	hypothetical+protein%2C+conserved	3045	3045	0.471429
G	LmjF.26.1480	2383	G	A	GTA	ATA	V	I	701.77	AF=0.500	hypothetical+protein%2C+conserved	3045	3045	0.5
P	LmjF.26.1530	14	C	T	GCC	GTC	A	V	870.77	AF=0.500	hypothetical+protein%2C+conserved	657	657	0.509434
M	LmjF.26.1530	50	C	T	CCC	CTC	P	L	741.77	AF=0.500	hypothetical+protein%2C+conserved	657	657	0.490909
M	LmjF.26.1530	56	G	A	GGG	GAG	G	E	875.77	AF=0.500	hypothetical+protein%2C+conserved	657	657	0.517857
S	LmjF.26.1610	1346	G	A	CGC	CAC	R	H	808.77	AF=0.500	proline+oxidase%2C+mitochondrial+precursor-like+protein	1686	1686	0.469388
B	LmjF.26.1610	395	G	A	GGC	GAC	G	D	1134.77	AF=0.500	proline+oxidase%2C+mitochondrial+precursor-like+protein	1686	1686	0.551724
U	LmjF.26.1780	350	G	A	CGC	CAC	R	H	360.77	AF=0.500	hypothetical+protein%2C+unknown+function	639	639	0.351351
O	LmjF.26.1780	506	C	T	GCC	GTC	A	V	1241.77	AF=0.500	hypothetical+protein%2C+unknown+function	639	639	0.584615
K	LmjF.26.1830	367	C	T	CTT	TTT	L	F	690.77	AF=0.500	hypothetical+protein%2C+conserved	2262	2619	0.403846
S	LmjF.26.1830	603	G	A	TGG	TGA	W	*	882.77	AF=0.500	hypothetical+protein%2C+conserved	2262	2619	0.45614
T	LmjF.26.1880	1684	G	A	GAC	AAC	D	N	1084.77	AF=0.500	hypothetical+protein%2C+conserved	2205	2205	0.516667
S	LmjF.26.1880	958	C	T	CAG	TAG	Q	*	636.77	AF=0.500	hypothetical+protein%2C+conserved	2205	2205	0.428571
S	LmjF.26.2030	1886	C	T	TCG	TTG	S	L	757.77	AF=0.500	hypothetical+protein%2C+conserved	2379	2437	0.511111
G	LmjF.26.2030	2131	G	A	GTG	ATG	V	M	755.77	AF=0.500	hypothetical+protein%2C+conserved	2379	2437	0.442308
J	LmjF.26.2050	49	C	T	CAG	TAG	Q	*	617.77	AF=0.500	hypothetical+protein%2C+conserved	2667	2667	0.454545
S	LmjF.26.2050	836	G	A	AGA	AAA	R	K	731.77	AF=0.500	hypothetical+protein%2C+conserved	2667	2667	0.387097
L	LmjF.26.2060	2017	G	A	GGT	AGT	G	S	501.77	AF=0.500	hypothetical+protein%2C+conserved	3300	3300	0.320755
V	LmjF.26.2060	385	G	A	GAC	AAC	D	N	927.77	AF=0.500	hypothetical+protein%2C+conserved	3300	3300	0.617021
P	LmjF.26.2170	1000	C	T	CCA	TCA	P	S	679.77	AF=0.500	hypothetical+protein%2C+unknown+function	8346	8346	0.444444
N	LmjF.26.2170	8152	G	A	GAA	AAA	E	K	769.77	AF=0.500	hypothetical+protein%2C+unknown+function	8346	8346	0.528302
G	LmjF.26.2260	1531	G	A	GGT	AGT	G	S	945.77	AF=0.500	Sec1%2FMunc18+related+protein%2C+putative	2229	2229	0.5
Q	LmjF.26.2260	583	G	A	GCG	ACG	A	T	1188.77	AF=0.500	Sec1%2FMunc18+related+protein%2C+putative	2229	2229	0.559322
B	LmjF.26.2270	236	C	T	CCG	CTG	P	L	993.77	AF=0.500	hypothetical+protein%2C+conserved	804	804	0.525424
J	LmjF.26.2270	703	C	T	CCA	TCA	P	S	737.77	AF=0.500	hypothetical+protein%2C+conserved	804	804	0.555556
T	LmjF.26.2300	1450	G	A	GCT	ACT	A	T	1095.77	AF=0.500	hypothetical+protein%2C+conserved	3729	3729	0.571429
B	LmjF.26.2300	193	G	A	GAT	AAT	D	N	887.77	AF=0.500	hypothetical+protein%2C+conserved	3729	3729	0.516667
C	LmjF.26.2420	1189	G	A	GTG	ATG	V	M	1099.77	AF=0.500	hypothetical+protein%2C+conserved	1935	1935	0.507463
N	LmjF.26.2420	1840	C	T	CGC	TGC	R	C	1107.77	AF=0.500	hypothetical+protein%2C+conserved	1935	1935	0.53125
V	LmjF.26.2530	1474	G	A	GCG	ACG	A	T	720.77	AF=0.500	serine%2Fthreonine+protein+phosphatase%2C+putative	1500	1638	0.520833
D	LmjF.26.2530	1487	C	T	ACC	ATC	T	I	1443.77	AF=0.500	serine%2Fthreonine+protein+phosphatase%2C+putative	1500	1638	0.621212
S	LmjF.26.2540	1384	G	A	GCG	ACG	A	T	924.77	AF=0.500	hypothetical+protein%2C+conserved	2088	2088	0.5
J	LmjF.26.2540	140	C	T	ACC	ATC	T	I	537.77	AF=0.500	hypothetical+protein%2C+conserved	2088	2088	0.486486
K	LmjF.26.2610	1082	C	T	GCT	GTT	A	V	518.77	AF=0.500	hypothetical+protein%2C+conserved	1365	1365	0.327273
S	LmjF.26.2610	62	G	A	GGG	GAG	G	E	1007.77	AF=0.500	hypothetical+protein%2C+conserved	1365	1365	0.584906
S	LmjF.26.2650	595	C	T	CCC	TCC	P	S	762.77	AF=0.500	hypothetical+protein%2C+conserved	1749	1749	0.560976
C	LmjF.26.2650	935	G	A	CGT	CAT	R	H	873.77	AF=0.500	hypothetical+protein%2C+conserved	1749	1749	0.491525
P	LmjF.26.2690	169	C	T	CCC	TCC	P	S	800.77	AF=0.500	CAAX+prenyl+protease+2%2C+putative%2Cpeptidase+with+unknown+catalytic+mechanism+%28family+U48%29	675	858	0.52
U	LmjF.26.2690	308	C	T	TCG	TTG	S	L	729.77	AF=0.500	CAAX+prenyl+protease+2%2C+putative%2Cpeptidase+with+unknown+catalytic+mechanism+%28family+U48%29	675	858	0.44898
M	LmjF.27.0100	1153	G	A	CTC	TTC	L	F	912.77	AF=0.500	protein+kinase%2C+putative	1983	1983	0.45
K	LmjF.27.0100	571	G	A	CAG	TAG	Q	*	384.77	AF=0.500	protein+kinase%2C+putative	1983	1983	0.361111
S	LmjF.27.0190	146	G	A	GCG	GTG	A	V	882.77	AF=0.500	proteasome+alpha+7+subunit%2C+putative	717	717	0.470588
B	LmjF.27.0190	457	G	A	CCC	TCC	P	S	1354.77	AF=0.500	proteasome+alpha+7+subunit%2C+putative	717	717	0.588235
I	LmjF.27.0490	3829	C	T	CCC	TCC	P	S	428.77	AF=0.500	calpain-like+cysteine+peptidase%2C+putative%2Ccysteine+peptidase%2C+Clan+CA%2C+family+C2%2C+putative	13662	13662	0.358974
H	LmjF.27.0490	5848	C	T	CAC	TAC	H	Y	540.77	AF=0.500	calpain-like+cysteine+peptidase%2C+putative%2Ccysteine+peptidase%2C+Clan+CA%2C+family+C2%2C+putative	13662	13662	0.485714
E	LmjF.27.0580	1609	G	A	GCA	ACA	A	T	946.77	AF=0.500	hypothetical+protein%2C+conserved	2091	2091	0.588235
A	LmjF.27.0580	1730	G	A	TGC	TAC	C	Y	916.77	AF=0.500	hypothetical+protein%2C+conserved	2091	2091	0.565217
D	LmjF.27.0590	1447	G	A	GAT	AAT	D	N	1153.77	AF=0.500	hypothetical+protein%2C+conserved	1782	1782	0.558824
P	LmjF.27.0590	902	G	A	CGC	CAC	R	H	1313.77	AF=0.500	hypothetical+protein%2C+conserved	1782	1782	0.6
R	LmjF.27.0640	136	G	A	GAG	AAG	E	K	1159.77	AF=0.500	hypothetical+protein%2C+unknown+function	945	945	0.576271
T	LmjF.27.0640	622	G	A	GAG	AAG	E	K	1050.77	AF=0.500	hypothetical+protein%2C+unknown+function	945	945	0.636364
F	LmjF.27.0660	542	G	A	GGC	GAC	G	D	781.77	AF=0.500	hypothetical+protein%2C+conserved	1518	1518	0.440678
Q	LmjF.27.0660	86	G	A	AGC	AAC	S	N	883.77	AF=0.500	hypothetical+protein%2C+conserved	1518	1518	0.518519
N	LmjF.27.0790	2048	G	A	AGC	AAC	S	N	812.77	AF=0.500	hypothetical+protein%2C+conserved	2676	2676	0.519231
T	LmjF.27.0790	2050	G	A	GCG	ACG	A	T	922.77	AF=0.500	hypothetical+protein%2C+conserved	2676	2676	0.557692
S	LmjF.27.0880	2170	G	A	GCC	ACC	A	T	971.77	AF=0.500	2-oxoglutarate+dehydrogenase+subunit%2C+putative	3021	3021	0.5
Q	LmjF.27.0880	46	G	A	GCG	ACG	A	T	611.77	AF=0.500	2-oxoglutarate+dehydrogenase+subunit%2C+putative	3021	3021	0.456522
O	LmjF.27.0950	1945	C	T	GCC	ACC	A	T	981.77	AF=0.500	hypothetical+protein%2C+conserved	2664	2664	0.555556
L	LmjF.27.0950	76	G	A	CGC	TGC	R	C	941.77	AF=0.500	hypothetical+protein%2C+conserved	2664	2664	0.634146
J	LmjF.27.1030	1195	G	A	CCC	TCC	P	S	715.77	AF=0.500	hypothetical+protein%2C+conserved	2682	2763	0.511628
M	LmjF.27.1030	547	G	A	CAG	TAG	Q	*	681.77	AF=0.500	hypothetical+protein%2C+conserved	2682	2763	0.380952
M	LmjF.27.1030	929	G	A	GCC	GTC	A	V	543.77	AF=0.500	hypothetical+protein%2C+conserved	2682	2763	0.357143
I	LmjF.27.1160	1352	G	A	GCT	GTT	A	V	421.77	AF=0.500	hypothetical+protein%2C+conserved	3000	3000	0.369565
O	LmjF.27.1160	2461	C	T	GAA	AAA	E	K	688.77	AF=0.500	hypothetical+protein%2C+conserved	3000	3000	0.487805
O	LmjF.27.1160	830	G	A	CCG	CTG	P	L	951.77	AF=0.500	hypothetical+protein%2C+conserved	3000	3000	0.54
A	LmjF.27.1180	1079	G	A	TCG	TTG	S	L	748.77	AF=0.500	hypothetical+protein%2C+conserved	1269	1269	0.567568
K	LmjF.27.1180	86	G	A	GCG	GTG	A	V	429.77	AF=0.500	hypothetical+protein%2C+conserved	1269	1269	0.36
H	LmjF.27.1230	1261	C	T	GCG	ACG	A	T	877.77	AF=0.500	hypothetical+protein%2C+conserved	1557	1557	0.509091
U	LmjF.27.1230	1312	C	T	GAT	AAT	D	N	763.77	AF=0.500	hypothetical+protein%2C+conserved	1557	1557	0.428571
G	LmjF.27.1260	1360	C	T	GGC	AGC	G	S	528.77	AF=0.500	T-complex+protein+1%2C+beta+subunit%2C+putative	1590	1590	0.372549
C	LmjF.27.1260	28	C	T	GTG	ATG	V	M	544.77	AF=0.500	T-complex+protein+1%2C+beta+subunit%2C+putative	1590	1590	0.382979
H	LmjF.27.1265	49	C	T	GTT	ATT	V	I	605.77	AF=0.500	cation+transporter%2C+putative	1836	1836	0.525
C	LmjF.27.1265	86	C	T	AGT	AAT	S	N	687.77	AF=0.500	cation+transporter%2C+putative	1836	1836	0.42
N	LmjF.27.1275	1324	G	A	GAG	AAG	E	K	971.77	AF=0.500	hypothetical+protein%2C+conserved	1332	1332	0.591837
S	LmjF.27.1275	827	G	A	AGC	AAC	S	N	854.77	AF=0.500	hypothetical+protein%2C+conserved	1332	1332	0.471698
T	LmjF.27.1490	1019	G	A	GGC	GAC	G	D	851.77	AF=0.500	hypothetical+protein%2C+conserved	2103	2103	0.490909
P	LmjF.27.1490	1337	G	A	CGT	CAT	R	H	798.77	AF=0.500	hypothetical+protein%2C+conserved	2103	2103	0.442308
O	LmjF.27.1760	172	G	A	CCG	TCG	P	S	672.77	AF=0.500	Tubulin+cofactor+C+domain-containing+protein+1%2C+putative+%28tbccd1%29	1716	1716	0.452381
D	LmjF.27.1760	643	G	A	CTC	TTC	L	F	918.77	AF=0.500	Tubulin+cofactor+C+domain-containing+protein+1%2C+putative+%28tbccd1%29	1716	1716	0.491228
F	LmjF.27.1790	1168	G	A	CCT	TCT	P	S	747.77	AF=0.500	hypothetical+protein%2C+conserved	2529	3141	0.538462
P	LmjF.27.1790	947	G	A	GCT	GTT	A	V	590.77	AF=0.500	hypothetical+protein%2C+conserved	2529	3141	0.487805
R	LmjF.27.1800	2609	G	A	TCT	TTT	S	F	1143.77	AF=0.500	protein+kinase-like+protein	5187	5187	0.583333
G	LmjF.27.1800	3778	G	A	CCG	TCG	P	S	699.77	AF=0.500	protein+kinase-like+protein	5187	5187	0.373134
U	LmjF.27.1840	3315	C	T	TGG	TGA	W	*	926.77	AF=0.500	hypothetical+protein%2C+conserved	5175	5175	0.571429
G	LmjF.27.1840	4186	C	T	GAG	AAG	E	K	718.77	AF=0.500	hypothetical+protein%2C+conserved	5175	5175	0.413793
S	LmjF.27.1850	1649	G	A	TCG	TTG	S	L	929.77	AF=0.500	paraflagellar+rod+protein-like+protein	2349	2349	0.56
T	LmjF.27.1850	464	G	A	GCC	GTC	A	V	737.77	AF=0.500	paraflagellar+rod+protein-like+protein	2349	2349	0.413793
H	LmjF.27.1990	1090	C	T	GCA	ACA	A	T	1230.77	AF=0.500	hypothetical+protein%2C+conserved	3078	3264	0.642857
I	LmjF.27.1990	1097	G	A	GCA	GTA	A	V	525.77	AF=0.500	hypothetical+protein%2C+conserved	3078	3264	0.414634
I	LmjF.27.1990	2335	C	T	GCC	ACC	A	T	495.77	AF=0.500	hypothetical+protein%2C+conserved	3078	3264	0.404762
U	LmjF.27.2000	163	G	A	CCG	TCG	P	S	1316.77	AF=0.500	hypothetical+protein%2C+conserved	594	594	0.527778
B	LmjF.27.2000	470	G	A	CCG	CTG	P	L	1094.77	AF=0.500	hypothetical+protein%2C+conserved	594	594	0.611111
C	LmjF.27.2030	103	C	T	GAT	AAT	D	N	250.77	AF=0.500	branched-chain+amino+acid+aminotransferase%2C+putative	1206	1206	0.107527
H	LmjF.27.2030	824	C	T	GGA	GAA	G	E	517.77	AF=0.500	branched-chain+amino+acid+aminotransferase%2C+putative	1206	1206	0.164557
B	LmjF.27.2330	175	G	A	CCC	TCC	P	S	380.77	AF=0.500	GTP+binding+protein%2C+putative	1179	1179	0.382353
P	LmjF.27.2330	298	C	T	GCG	ACG	A	T	693.77	AF=0.500	GTP+binding+protein%2C+putative	1179	1179	0.435484
K	LmjF.27.2410	143	C	T	GCC	GTC	A	V	605.77	AF=0.500	aldo-keto+reductase-like+protein	1119	1119	0.488372
S	LmjF.27.2410	703	G	A	GCG	ACG	A	T	902.77	AF=0.500	aldo-keto+reductase-like+protein	1119	1119	0.509804
O	LmjF.27.2430	1427	C	T	GCA	GTA	A	V	553.77	AF=0.500	hypothetical+protein%2C+conserved	1683	1683	0.410256
M	LmjF.27.2430	1648	G	A	GTG	ATG	V	M	339.77	AF=0.500	hypothetical+protein%2C+conserved	1683	1683	0.238095
F	LmjF.27.2600	1264	G	A	GAG	AAG	E	K	1003.77	AF=0.500	hypothetical+protein%2C+conserved	1815	1815	0.484848
P	LmjF.27.2600	1762	C	T	CAG	TAG	Q	*	338.77	AF=0.500	hypothetical+protein%2C+conserved	1815	1815	0.419355
N	LmjF.27.2620	5	G	A	AGC	AAC	S	N	186.77	AF=0.500	hypothetical+protein%2C+conserved	2814	2814	0.411765
F	LmjF.27.2620	877	G	A	GCG	ACG	A	T	406.77	AF=0.500	hypothetical+protein%2C+conserved	2814	2814	0.4375
G	LmjF.28.0010	254	C	T	GCG	GTG	A	V	494.77	AF=0.500	hypothetical+protein%2C+conserved	1653	1653	0.285714
H	LmjF.28.0010	280	C	T	CGA	TGA	R	*	523.77	AF=0.500	hypothetical+protein%2C+conserved	1653	1653	0.345455
E	LmjF.28.0060	1109	C	T	ACA	ATA	T	I	671.77	AF=0.500	hypothetical+protein%2C+conserved	1458	1458	0.354839
T	LmjF.28.0060	454	C	T	CCA	TCA	P	S	717.77	AF=0.500	hypothetical+protein%2C+conserved	1458	1458	0.277778
C	LmjF.28.0200	1395	G	A	TGG	TGA	W	*	783.77	AF=0.500	hypothetical+protein%2C+conserved	1815	1860	0.308642
J	LmjF.28.0200	1628	G	A	CGC	CAC	R	H	419.77	AF=0.500	hypothetical+protein%2C+conserved	1815	1860	0.258621
C	LmjF.28.0300	1156	C	T	CCG	TCG	P	S	558.77	AF=0.500	hypothetical+protein%2C+conserved	1896	1992	0.315068
V	LmjF.28.0300	962	G	A	CGT	CAT	R	H	658.77	AF=0.500	hypothetical+protein%2C+conserved	1896	1992	0.471698
C	LmjF.28.0320	947	C	T	GCG	GTG	A	V	968.77	AF=0.500	hypothetical+protein%2C+conserved	1029	1029	0.373737
Q	LmjF.28.0320	952	G	A	GAG	AAG	E	K	824.77	AF=0.500	hypothetical+protein%2C+conserved	1029	1029	0.311111
H	LmjF.28.0390	1220	C	T	CGG	CAG	R	Q	965.77	AF=0.500	hypothetical+protein%2C+conserved	2790	2790	0.4
T	LmjF.28.0390	172	G	A	CCG	TCG	P	S	955.77	AF=0.500	hypothetical+protein%2C+conserved	2790	2790	0.305085
C	LmjF.28.0400	1387	C	T	GAG	AAG	E	K	629.77	AF=0.500	katanin%2C+putative%2Cserine+peptidase%2C+Clan+SJ%2C+family+S16%2C+putative	1644	1644	0.315068
N	LmjF.28.0400	760	G	A	CAC	TAC	H	Y	1338.77	AF=0.500	katanin%2C+putative%2Cserine+peptidase%2C+Clan+SJ%2C+family+S16%2C+putative	1644	1644	0.43299
H	LmjF.28.0430	1093	C	T	GCG	ACG	A	T	461.77	AF=0.500	hypothetical+protein%2C+conserved	1281	1281	0.222222
J	LmjF.28.0430	289	T	A	ATT	TTT	I	F	524.77	AF=0.500	hypothetical+protein%2C+conserved	1281	1281	0.322034
H	LmjF.28.0430	622	C	T	GCG	ACG	A	T	638.77	AF=0.500	hypothetical+protein%2C+conserved	1281	1281	0.359375
P	LmjF.28.0470	427	G	A	CTC	TTC	L	F	797.77	AF=0.500	hypothetical+protein%2C+conserved	2391	2391	0.346154
S	LmjF.28.0470	767	C	T	TGC	TAC	C	Y	608.77	AF=0.500	hypothetical+protein%2C+conserved	2391	2391	0.344262
G	LmjF.28.0480	1540	C	T	GGA	AGA	G	R	502.77	AF=0.500	carbonic+anhydrase-like+protein	1887	1887	0.22973
C	LmjF.28.0480	68	C	T	GGT	GAT	G	D	493.77	AF=0.500	carbonic+anhydrase-like+protein	1887	1887	0.25
B	LmjF.28.0500	1489	G	A	CAA	TAA	Q	*	736.77	AF=0.500	hypothetical+protein%2C+conserved	2139	2139	0.380952
C	LmjF.28.0500	817	C	T	GTG	ATG	V	M	651.77	AF=0.500	hypothetical+protein%2C+conserved	2139	2139	0.40678
U	LmjF.28.0540	322	G	A	CCT	TCT	P	S	805.77	AF=0.500	ribosomal+protein+S26%2C+putative	339	339	0.416667
P	LmjF.28.0540	41	G	A	GCG	GTG	A	V	801.77	AF=0.500	ribosomal+protein+S26%2C+putative	339	339	0.324675
S	LmjF.28.0550	481	C	T	GAG	AAG	E	K	780.77	AF=0.500	DNA+repair+protein+RAD51%2C+putative+%28RAD51%29	1134	1134	0.448276
J	LmjF.28.0550	592	C	T	GAC	AAC	D	N	383.77	AF=0.500	DNA+repair+protein+RAD51%2C+putative+%28RAD51%29	1134	1134	0.291667
Q	LmjF.28.0710	1238	G	A	GCG	GTG	A	V	701.77	AF=0.500	hypothetical+protein%2C+conserved	1758	1758	0.27381
M	LmjF.28.0710	427	T	C	ACT	GCT	T	A	560.77	AF=0.500	hypothetical+protein%2C+conserved	1758	1758	0.306452
A	LmjF.28.0790	290	G	A	AGT	AAT	S	N	567.77	AF=0.500	putative+dual-specificity+protein+phosphatase%2C+putative	1890	1890	0.283582
E	LmjF.28.0790	683	G	A	AGC	AAC	S	N	488.77	AF=0.500	putative+dual-specificity+protein+phosphatase%2C+putative	1890	1890	0.363636
D	LmjF.28.1000	1645	G	A	GCG	ACG	A	T	398.77	AF=0.500	hypothetical+protein%2C+conserved	2820	3183	0.285714
K	LmjF.28.1000	292	G	A	GAA	AAA	E	K	536.77	AF=0.500	hypothetical+protein%2C+conserved	2820	3183	0.333333
H	LmjF.28.1110	1325	C	T	TCC	TTC	S	F	570.77	AF=0.500	hypothetical+protein%2C+conserved	1890	1890	0.308824
C	LmjF.28.1110	1403	C	T	GCC	GTC	A	V	878.77	AF=0.500	hypothetical+protein%2C+conserved	1890	1890	0.345679
M	LmjF.28.1160	194	G	A	GGC	GAC	G	D	522.77	AF=0.500	vacuolar+type+h%2B+ATPase+subunit%2C+putative	606	606	0.310345
K	LmjF.28.1160	217	G	A	GTC	ATC	V	I	512.77	AF=0.500	vacuolar+type+h%2B+ATPase+subunit%2C+putative	606	606	0.432432
E	LmjF.28.1190	1052	C	T	CCC	CTC	P	L	955.77	AF=0.500	copine+i-like+protein	1527	1527	0.4
P	LmjF.28.1190	1496	G	A	CGC	CAC	R	H	577.77	AF=0.500	copine+i-like+protein	1527	1527	0.403846
E	LmjF.28.1190	877	C	T	CGC	TGC	R	C	805.77	AF=0.500	copine+i-like+protein	1527	1527	0.446429
Q	LmjF.28.1250	127	G	A	GAG	AAG	E	K	682.77	AF=0.500	hypothetical+protein%2C+conserved	1317	1317	0.328358
J	LmjF.28.1250	518	G	A	AGC	AAC	S	N	766.77	AF=0.500	hypothetical+protein%2C+conserved	1317	1317	0.337349
C	LmjF.28.1300	265	C	T	CGG	TGG	R	W	983.77	AF=0.500	hypothetical+protein%2C+conserved	1197	1197	0.357143
S	LmjF.28.1300	395	C	T	ACC	ATC	T	I	865.77	AF=0.500	hypothetical+protein%2C+conserved	1197	1197	0.367089
M	LmjF.28.1340	13	G	A	GAG	AAG	E	K	778.77	AF=0.500	hypothetical+protein%2C+conserved	567	567	0.333333
N	LmjF.28.1340	330	G	A	ATG	ATA	M	I	761.77	AF=0.500	hypothetical+protein%2C+conserved	567	567	0.315789
B	LmjF.28.1400	118	C	T	CGC	TGC	R	C	468.77	AF=0.500	amastin-like+protein	1623	1623	0.222222
J	LmjF.28.1400	19	C	T	CGA	TGA	R	*	680.77	AF=0.500	amastin-like+protein	1623	1623	0.362069
H	LmjF.28.1405	1100	C	T	ACA	ATA	T	I	956.77	AF=0.500	hypothetical+protein	1197	1197	0.469697
J	LmjF.28.1405	653	C	T	TCT	TTT	S	F	535.77	AF=0.500	hypothetical+protein	1197	1197	0.283582
L	LmjF.28.1420	1610	C	T	CCG	CTG	P	L	818.77	AF=0.500	DNA+polymerase+kappa%2C+putative%2CDNA+polymerase+IV%2C+putative	1797	1968	0.442623
S	LmjF.28.1420	367	C	T	CGG	TGG	R	W	790.77	AF=0.500	DNA+polymerase+kappa%2C+putative%2CDNA+polymerase+IV%2C+putative	1797	1968	0.370968
S	LmjF.28.1440	439	C	T	CCG	TCG	P	S	740.77	AF=0.500	hypothetical+protein%2C+conserved	2178	2178	0.413793
G	LmjF.28.1440	613	G	A	GTG	ATG	V	M	636.77	AF=0.500	hypothetical+protein%2C+conserved	2178	2178	0.343284
B	LmjF.28.1450	1153	G	A	GGC	AGC	G	S	381.77	AF=0.500	hypothetical+protein%2C+conserved	2232	2232	0.233333
L	LmjF.28.1450	365	C	T	GCC	GTC	A	V	837.77	AF=0.500	hypothetical+protein%2C+conserved	2232	2232	0.438356
H	LmjF.28.1490	287	C	T	GCG	GTG	A	V	985.77	AF=0.500	hypothetical+protein%2C+conserved	417	417	0.351064
Q	LmjF.28.1490	407	C	T	ACG	ATG	T	M	439.77	AF=0.500	hypothetical+protein%2C+conserved	417	417	0.216867
A	LmjF.28.1650	110	C	T	GGA	GAA	G	E	1023.77	AF=0.500	hypothetical+protein%2C+conserved	2556	2556	0.4
N	LmjF.28.1650	1163	G	A	CCA	CTA	P	L	914.77	AF=0.500	hypothetical+protein%2C+conserved	2556	2556	0.359551
C	LmjF.28.1820	553	C	T	GAG	AAG	E	K	1072.77	AF=0.500	replication+factor+A%2C+51kDa+subunit%2C+putative+%28RPA1%29	1404	1404	0.342593
D	LmjF.28.1820	871	G	A	CCC	TCC	P	S	912.77	AF=0.500	replication+factor+A%2C+51kDa+subunit%2C+putative+%28RPA1%29	1404	1404	0.315789
N	LmjF.28.1870	1198	G	A	CTT	TTT	L	F	756.77	AF=0.500	hypothetical+protein%2C+conserved	2019	2019	0.295455
H	LmjF.28.1870	829	C	T	GCT	ACT	A	T	699.77	AF=0.500	hypothetical+protein%2C+conserved	2019	2019	0.348485
I	LmjF.28.1890	1084	C	T	GTG	ATG	V	M	387.77	AF=0.500	palmitoyl+acyltransferase+4%2C+putative	1374	1374	0.253968
R	LmjF.28.1890	845	C	T	TGG	TAG	W	*	838.77	AF=0.500	palmitoyl+acyltransferase+4%2C+putative	1374	1374	0.329114
M	LmjF.28.1940	1759	C	T	GTC	ATC	V	I	638.77	AF=0.500	divalent+cation+transporter%2C+putative	2034	2034	0.338983
P	LmjF.28.1940	820	C	T	GCC	ACC	A	T	626.77	AF=0.500	divalent+cation+transporter%2C+putative	2034	2034	0.285714
P	LmjF.28.2010	229	C	T	GAG	AAG	E	K	834.77	AF=0.500	hypothetical+protein%2C+conserved	1650	1650	0.325
M	LmjF.28.2010	782	C	T	GGA	GAA	G	E	294.77	AF=0.500	hypothetical+protein%2C+conserved	1650	1650	0.266667
N	LmjF.28.2080	316	C	T	GAG	AAG	E	K	926.77	AF=0.500	mitochondrial+DEAD+box+protein%2C+putative	1635	1635	0.375
E	LmjF.28.2080	646	C	T	GTT	ATT	V	I	502.77	AF=0.500	mitochondrial+DEAD+box+protein%2C+putative	1635	1635	0.309091
N	LmjF.28.2120	1016	G	A	GGC	GAC	G	D	590.77	AF=0.500	cullin+2%2C+putative	2154	2316	0.294872
K	LmjF.28.2120	89	G	A	GGG	GAG	G	E	486.77	AF=0.500	cullin+2%2C+putative	2154	2316	0.421053
I	LmjF.28.2150	2326	G	A	GCG	ACG	A	T	643.77	AF=0.500	hypothetical+protein%2C+conserved	2505	2505	0.302632
J	LmjF.28.2150	8	G	A	AGC	AAC	S	N	625.77	AF=0.500	hypothetical+protein%2C+conserved	2505	2505	0.298701
B	LmjF.28.2170	272	C	T	TCC	TTC	S	F	616.77	AF=0.500	hypothetical+protein%2C+conserved	1956	1956	0.3125
P	LmjF.28.2170	455	G	A	GGC	GAC	G	D	860.77	AF=0.500	hypothetical+protein%2C+conserved	1956	1956	0.4
P	LmjF.28.2170	589	G	A	GCT	ACT	A	T	837.77	AF=0.500	hypothetical+protein%2C+conserved	1956	1956	0.375
P	LmjF.28.2170	880	C	T	CGC	TGC	R	C	520.77	AF=0.500	hypothetical+protein%2C+conserved	1956	1956	0.257143
C	LmjF.28.2240	244	C	T	CTC	TTC	L	F	900.77	AF=0.500	hd+phosphohydrolase+family+protein	903	1119	0.300971
G	LmjF.28.2240	255	G	A	ATG	ATA	M	I	457.77	AF=0.500	hd+phosphohydrolase+family+protein	903	1119	0.204819
N	LmjF.28.2270	1166	G	A	GGG	GAG	G	E	453.77	AF=0.500	histone+acetyltransferase%2C+putative	1818	2301	0.246575
H	LmjF.28.2270	1355	C	T	CCC	CTC	P	L	431.77	AF=0.500	histone+acetyltransferase%2C+putative	1818	2301	0.257576
D	LmjF.28.2290	1271	C	T	CCG	CTG	P	L	754.77	AF=0.500	Translation+initiation+factor+eIF-2B+subunit+epsilon%2C+putative%2CeIF-2B+GDP-GTP+exchange+factor+subunit+epsilon+%28EIF2BE%29	2511	2511	0.289157
A	LmjF.28.2290	2497	C	T	CTT	TTT	L	F	524.77	AF=0.500	Translation+initiation+factor+eIF-2B+subunit+epsilon%2C+putative%2CeIF-2B+GDP-GTP+exchange+factor+subunit+epsilon+%28EIF2BE%29	2511	2511	0.293103
B	LmjF.28.2300	1226	G	A	CGC	CAC	R	H	550.77	AF=0.500	hypothetical+protein%2C+conserved	1866	1938	0.267442
D	LmjF.28.2300	554	C	T	GCC	GTC	A	V	949.77	AF=0.500	hypothetical+protein%2C+conserved	1866	1938	0.340426
P	LmjF.28.2380	2109	G	A	TGG	TGA	W	*	765.77	AF=0.500	subtilisin-like+serine+peptidase%2Cserine+peptidase%2C+clan+SB%2C+family+S8-like+protein	5211	5211	0.40625
F	LmjF.28.2380	3371	G	A	AGC	AAC	S	N	617.77	AF=0.500	subtilisin-like+serine+peptidase%2Cserine+peptidase%2C+clan+SB%2C+family+S8-like+protein	5211	5211	0.30137
P	LmjF.28.2380	4915	G	A	GTG	ATG	V	M	705.77	AF=0.500	subtilisin-like+serine+peptidase%2Cserine+peptidase%2C+clan+SB%2C+family+S8-like+protein	5211	5211	0.308824
U	LmjF.28.2385	1130	C	T	GCA	GTA	A	V	696.77	AF=0.500	DNA+replication+licensing+factor+MCM6%2C+putative	2643	2643	0.252525
J	LmjF.28.2385	1144	G	A	GTG	ATG	V	M	680.77	AF=0.500	DNA+replication+licensing+factor+MCM6%2C+putative	2643	2643	0.333333
E	LmjF.28.2410	1018	G	A	GGG	AGG	G	R	540.77	AF=0.500	dolichyl-lipid+chaperone%2C+putative+%28rft1%29	2139	2139	0.279412
F	LmjF.28.2410	322	C	T	CCA	TCA	P	S	449.77	AF=0.500	dolichyl-lipid+chaperone%2C+putative+%28rft1%29	2139	2139	0.236111
V	LmjF.28.2470	158	G	A	GGG	GAG	G	E	716.77	AF=0.500	MRP+protein-like+protein	879	879	0.545455
R	LmjF.28.2470	242	C	T	CCC	CTC	P	L	661.77	AF=0.500	MRP+protein-like+protein	879	879	0.387755
R	LmjF.28.2470	436	G	A	GTC	ATC	V	I	462.77	AF=0.500	MRP+protein-like+protein	879	879	0.265625
N	LmjF.28.2510	317	G	A	GGC	GAC	G	D	834.77	AF=0.500	acyl-CoA+dehydrogenase%2C+putative	1890	1890	0.326531
Q	LmjF.28.2510	593	G	A	TGC	TAC	C	Y	861.77	AF=0.500	acyl-CoA+dehydrogenase%2C+putative	1890	1890	0.336957
G	LmjF.28.2530	1807	C	T	CGT	TGT	R	C	1168.77	AF=0.500	DNA+repair+and+recombination+helicase+protein+PIF3%2C+putative%2CPIF1+helicase-like+protein%2C+putative	2811	3297	0.435294
T	LmjF.28.2530	2425	C	T	CCG	TCG	P	S	797.77	AF=0.500	DNA+repair+and+recombination+helicase+protein+PIF3%2C+putative%2CPIF1+helicase-like+protein%2C+putative	2811	3297	0.317073
S	LmjF.28.2550	1148	C	T	TCC	TTC	S	F	777.77	AF=0.500	hypothetical+protein%2C+unknown+function	3030	3030	0.292683
R	LmjF.28.2550	2947	C	T	CCT	TCT	P	S	524.77	AF=0.500	hypothetical+protein%2C+unknown+function	3030	3030	0.26087
J	LmjF.28.2590	575	C	T	CCT	CTT	P	L	611.77	AF=0.500	hypothetical+protein%2C+conserved	1254	1254	0.322581
G	LmjF.28.2590	806	C	T	GCG	GTG	A	V	515.77	AF=0.500	hypothetical+protein%2C+conserved	1254	1254	0.358491
K	LmjF.28.2620	127	G	A	GGG	AGG	G	R	553.77	AF=0.500	coatomer+gamma+subunit%2C+putative	2598	2598	0.416667
D	LmjF.28.2620	674	C	T	TCG	TTG	S	L	886.77	AF=0.500	coatomer+gamma+subunit%2C+putative	2598	2598	0.321429
I	LmjF.28.2630	1159	C	T	CGT	TGT	R	C	862.77	AF=0.500	hypothetical+protein%2C+unknown+function	1326	1494	0.326087
M	LmjF.28.2630	574	C	T	CCA	TCA	P	S	628.77	AF=0.500	hypothetical+protein%2C+unknown+function	1326	1494	0.306667
N	LmjF.28.2640	1966	G	A	GCC	ACC	A	T	671.77	AF=0.500	molybdenum+cofactor+biosynthesis+protein%2C+putative	2289	2721	0.261364
G	LmjF.28.2640	997	G	A	GCG	ACG	A	T	562.77	AF=0.500	molybdenum+cofactor+biosynthesis+protein%2C+putative	2289	2721	0.28169
G	LmjF.28.2690	416	C	T	CCT	CTT	P	L	522.77	AF=0.500	hypothetical+protein%2C+conserved	1113	1113	0.310345
D	LmjF.28.2690	557	G	A	TGC	TAC	C	Y	596.77	AF=0.500	hypothetical+protein%2C+conserved	1113	1113	0.244898
B	LmjF.28.2730	1223	C	T	CGC	CAC	R	H	710.77	AF=0.500	hypothetical+protein%2C+conserved	1812	1812	0.272727
J	LmjF.28.2730	1342	G	A	CAA	TAA	Q	*	620.77	AF=0.500	hypothetical+protein%2C+conserved	1812	1812	0.3125
P	LmjF.28.2840	1340	C	T	TGC	TAC	C	Y	634.77	AF=0.500	hypothetical+protein%2C+conserved	1476	1476	0.291667
M	LmjF.28.2840	794	C	T	CGC	CAC	R	H	570.77	AF=0.500	hypothetical+protein%2C+conserved	1476	1476	0.319444
Q	LmjF.28.2850	1004	G	A	ACG	ATG	T	M	1521.77	AF=0.500	hypothetical+protein%2C+conserved	1320	1392	0.405172
P	LmjF.28.2850	227	C	T	GGC	GAC	G	D	1068.77	AF=0.500	hypothetical+protein%2C+conserved	1320	1392	0.378049
D	LmjF.28.2890	283	G	A	CAT	TAT	H	Y	751.77	AF=0.500	hypothetical+protein%2C+conserved	1158	1158	0.304878
H	LmjF.28.2890	875	C	T	CGG	CAG	R	Q	811.77	AF=0.500	hypothetical+protein%2C+conserved	1158	1158	0.337209
I	LmjF.28.2900	1027	C	T	GCG	ACG	A	T	668.77	AF=0.500	oligomeric+golgi+complex+component+8%2C+putative	1602	1602	0.241758
Q	LmjF.28.2900	28	G	A	CGG	TGG	R	W	622.77	AF=0.500	oligomeric+golgi+complex+component+8%2C+putative	1602	1602	0.295775
R	LmjF.28.2960	475	C	T	GCG	ACG	A	T	497.77	AF=0.500	U5+snRNP-specific+40+kDa+protein%2C+putative	1344	969	0.238636
E	LmjF.28.2960	608	C	T	GGC	GAC	G	D	873.77	AF=0.500	U5+snRNP-specific+40+kDa+protein%2C+putative	1344	969	0.369863
P	LmjF.28.2990	413	G	A	GCT	GTT	A	V	1247.77	AF=0.500	hypothetical+protein%2C+conserved	708	708	0.439024
F	LmjF.28.2990	539	G	A	GCC	GTC	A	V	710.77	AF=0.500	hypothetical+protein%2C+conserved	708	708	0.378788
L	LmjF.29.0130	145	C	T	GGC	AGC	G	S	1394.77	AF=0.500	hypothetical+protein%2C+conserved	2496	2706	0.518519
S	LmjF.29.0130	260	G	A	TCT	TTT	S	F	761.77	AF=0.500	hypothetical+protein%2C+conserved	2496	2706	0.510204
K	LmjF.29.0200	1771	C	T	GAT	AAT	D	N	424.77	AF=0.500	hypothetical+protein%2C+conserved	4731	4731	0.340426
A	LmjF.29.0200	1945	G	A	CAT	TAT	H	Y	855.77	AF=0.500	hypothetical+protein%2C+conserved	4731	4731	0.571429
J	LmjF.29.0270	444	C	T	TGG	TGA	W	*	1016.77	AF=0.500	hypothetical+protein%2C+conserved	1056	1056	0.588235
K	LmjF.29.0270	985	C	T	GAC	AAC	D	N	357.77	AF=0.500	hypothetical+protein%2C+conserved	1056	1056	0.25
H	LmjF.29.0340	118	G	A	CAG	TAG	Q	*	1079.77	AF=0.500	UBX+domain-containing+protein	1287	1287	0.622642
N	LmjF.29.0340	352	C	T	GGC	AGC	G	S	823.77	AF=0.500	UBX+domain-containing+protein	1287	1287	0.442308
L	LmjF.29.0380	2686	C	T	GAT	AAT	D	N	1184.77	AF=0.500	hypothetical+protein%2C+conserved	2895	2895	0.52381
E	LmjF.29.0380	628	G	A	CAG	TAG	Q	*	1198.77	AF=0.500	hypothetical+protein%2C+conserved	2895	2895	0.542373
P	LmjF.29.0440	179	C	T	CGC	CAC	R	H	921.77	AF=0.500	hypothetical+protein%2C+conserved	1143	1331	0.5
M	LmjF.29.0440	215	G	A	ACC	ATC	T	I	605.77	AF=0.500	hypothetical+protein%2C+conserved	1143	1331	0.459459
H	LmjF.29.0450	1517	G	A	GCC	GTC	A	V	1215.77	AF=0.500	hypothetical+protein%2C+conserved	1953	1953	0.571429
G	LmjF.29.0450	1892	G	A	CCC	CTC	P	L	916.77	AF=0.500	hypothetical+protein%2C+conserved	1953	1953	0.463768
G	LmjF.29.0460	1004	G	A	CCG	CTG	P	L	850.77	AF=0.500	hypothetical+protein%2C+conserved	2196	2196	0.391304
C	LmjF.29.0460	1130	C	T	TGG	TAG	W	*	1129.77	AF=0.500	hypothetical+protein%2C+conserved	2196	2196	0.513889
M	LmjF.29.0600	1333	G	A	CCA	TCA	P	S	597.77	AF=0.500	hypothetical+protein%2C+conserved	1737	1737	0.434783
J	LmjF.29.0600	1345	C	T	GTC	ATC	V	I	990.77	AF=0.500	hypothetical+protein%2C+conserved	1737	1737	0.625
D	LmjF.29.0610	1693	C	T	GCG	ACG	A	T	1113.77	AF=0.500	hypothetical+protein%2C+conserved	1905	1905	0.529412
H	LmjF.29.0610	814	G	A	CGC	TGC	R	C	1034.77	AF=0.500	hypothetical+protein%2C+conserved	1905	1905	0.59322
C	LmjF.29.0750	1181	C	T	AGC	AAC	S	N	823.77	AF=0.500	U3+small+nucleolar+ribonucleoprotein+protein+MPP10%2C+putative	2034	2034	0.402985
R	LmjF.29.0750	764	G	A	CCG	CTG	P	L	1081.77	AF=0.500	U3+small+nucleolar+ribonucleoprotein+protein+MPP10%2C+putative	2034	2034	0.540984
S	LmjF.29.0760	1198	G	A	CCG	TCG	P	S	1139.77	AF=0.500	heat+shock+protein+90%2C+putative%2Cglucose+regulated+protein+94%2C+putative%2Clipophosphoglycan+biosynthetic+protein%2C+putative+%28LPG3%29	2316	2316	0.673077
T	LmjF.29.0760	1952	G	A	GCT	GTT	A	V	942.77	AF=0.500	heat+shock+protein+90%2C+putative%2Cglucose+regulated+protein+94%2C+putative%2Clipophosphoglycan+biosynthetic+protein%2C+putative+%28LPG3%29	2316	2316	0.508772
H	LmjF.29.0790	1816	C	T	GTG	ATG	V	M	762.77	AF=0.500	hypothetical+protein%2C+conserved	4770	4770	0.409091
A	LmjF.29.0790	1985	G	A	GCT	GTT	A	V	978.77	AF=0.500	hypothetical+protein%2C+conserved	4770	4770	0.5625
I	LmjF.29.0800	1333	C	T	GCA	ACA	A	T	237.77	AF=0.500	hypothetical+protein%2C+conserved	1953	1953	0.1875
K	LmjF.29.0800	175	C	T	GCC	ACC	A	T	992.77	AF=0.500	hypothetical+protein%2C+conserved	1953	1953	0.54386
K	LmjF.29.0800	850	G	A	CGC	TGC	R	C	761.77	AF=0.500	hypothetical+protein%2C+conserved	1953	1953	0.367647
A	LmjF.29.0870	1139	G	A	TCC	TTC	S	F	794.77	AF=0.500	hypothetical+protein%2C+conserved	1476	1476	0.531915
D	LmjF.29.0870	473	G	A	GCC	GTC	A	V	702.77	AF=0.500	hypothetical+protein%2C+conserved	1476	1476	0.446809
O	LmjF.29.0885	388	C	T	GCA	ACA	A	T	627.77	AF=0.500	hypothetical+protein%2C+conserved	1050	1050	0.5
C	LmjF.29.0885	509	G	A	GCC	GTC	A	V	1004.77	AF=0.500	hypothetical+protein%2C+conserved	1050	1050	0.5
P	LmjF.29.0940	1681	G	A	GCA	ACA	A	T	898.77	AF=0.500	5-histidylcysteine+sulfoxide+synthase%2C+putative	2274	2274	0.482143
G	LmjF.29.0940	1720	G	A	GTC	ATC	V	I	675.77	AF=0.500	5-histidylcysteine+sulfoxide+synthase%2C+putative	2274	2274	0.511628
M	LmjF.29.0980	1057	G	A	GGG	AGG	G	R	592.77	AF=0.500	hypothetical+protein%2C+unknown+function	1638	1638	0.45
S	LmjF.29.0980	656	G	A	GGC	GAC	G	D	611.77	AF=0.500	hypothetical+protein%2C+unknown+function	1638	1638	0.396226
P	LmjF.29.1060	139	C	T	CTC	TTC	L	F	1022.77	AF=0.500	hypothetical+protein%2C+conserved	3225	3225	0.634615
B	LmjF.29.1060	20	C	T	CCC	CTC	P	L	749.77	AF=0.500	hypothetical+protein%2C+conserved	3225	3225	0.534884
C	LmjF.29.1100	307	G	A	GCT	ACT	A	T	1021.77	AF=0.500	hypothetical+protein%2C+conserved	1083	1083	0.5
J	LmjF.29.1100	523	C	T	CGC	TGC	R	C	646.77	AF=0.500	hypothetical+protein%2C+conserved	1083	1083	0.487805
K	LmjF.29.1110	28	G	A	GAG	AAG	E	K	921.77	AF=0.500	hypothetical+protein%2C+conserved	1878	1878	0.432836
N	LmjF.29.1110	718	C	T	CGC	TGC	R	C	1288.77	AF=0.500	hypothetical+protein%2C+conserved	1878	1878	0.541667
H	LmjF.29.1120	2968	C	T	CGT	TGT	R	C	365.77	AF=0.500	hypothetical+protein%2C+conserved	3309	3396	0.444444
L	LmjF.29.1120	685	C	T	CCG	TCG	P	S	1010.77	AF=0.500	hypothetical+protein%2C+conserved	3309	3396	0.428571
K	LmjF.29.1130	520	G	A	GCG	ACG	A	T	868.77	AF=0.500	tryparedoxin-like+protein	1119	1119	0.440678
B	LmjF.29.1130	851	C	T	GCC	GTC	A	V	1324.77	AF=0.500	tryparedoxin-like+protein	1119	1119	0.594595
V	LmjF.29.1220	322	C	T	CGC	TGC	R	C	1094.77	AF=0.500	hypothetical+protein%2C+conserved	1434	1434	0.62963
S	LmjF.29.1220	427	G	A	GCG	ACG	A	T	935.77	AF=0.500	hypothetical+protein%2C+conserved	1434	1434	0.47541
G	LmjF.29.1340	166	G	A	GCG	ACG	A	T	1157.77	AF=0.500	RNA-binding+protein%2C+putative	1920	1920	0.521739
A	LmjF.29.1340	808	G	A	GTG	ATG	V	M	750.77	AF=0.500	RNA-binding+protein%2C+putative	1920	1920	0.648649
M	LmjF.29.1490	3071	G	A	CCG	CTG	P	L	673.77	AF=0.500	hypothetical+protein%2C+conserved	3702	3702	0.44
T	LmjF.29.1490	503	C	T	AGC	AAC	S	N	1214.77	AF=0.500	hypothetical+protein%2C+conserved	3702	3702	0.606557
H	LmjF.29.1690	490	G	A	CGC	TGC	R	C	910.77	AF=0.500	hypothetical+protein%2C+conserved	1062	1200	0.541667
I	LmjF.29.1690	50	G	A	ACC	ATC	T	I	700.77	AF=0.500	hypothetical+protein%2C+conserved	1062	1200	0.403846
D	LmjF.29.1710	2803	C	T	GCG	ACG	A	T	1123.77	AF=0.500	MutS-like+protein	3291	3291	0.548387
N	LmjF.29.1710	2960	C	T	TGG	TAG	W	*	911.77	AF=0.500	MutS-like+protein	3291	3291	0.553571
B	LmjF.29.1880	1834	C	T	GGG	AGG	G	R	1079.77	AF=0.500	hypothetical+protein%2C+conserved	2940	3213	0.596154
R	LmjF.29.1880	436	G	A	CTT	TTT	L	F	1219.77	AF=0.500	hypothetical+protein%2C+conserved	2940	3213	0.573529
A	LmjF.29.1950	2141	G	A	GCT	GTT	A	V	886.77	AF=0.500	protein+farnesyltransferase+alpha+subunit%2C+putative	2283	2295	0.682927
L	LmjF.29.1950	898	G	A	CGC	TGC	R	C	945.77	AF=0.500	protein+farnesyltransferase+alpha+subunit%2C+putative	2283	2295	0.5
N	LmjF.29.1980	107	C	T	AGC	AAC	S	N	461.77	AF=0.500	hypothetical+protein%2C+conserved	5817	5817	0.326531
C	LmjF.29.1980	436	C	T	GCG	ACG	A	T	863.77	AF=0.500	hypothetical+protein%2C+conserved	5817	5817	0.553191
N	LmjF.29.2130	671	C	T	GGC	GAC	G	D	787.77	AF=0.500	hypothetical+protein%2C+conserved	1431	1431	0.469388
J	LmjF.29.2130	97	C	T	GCG	ACG	A	T	712.77	AF=0.500	hypothetical+protein%2C+conserved	1431	1431	0.793103
O	LmjF.29.2160	1130	G	A	CCC	CTC	P	L	699.77	AF=0.500	rab-GDP+dissociation+inhibitor%2C+putative	1338	1338	0.360656
A	LmjF.29.2160	268	G	A	CGC	TGC	R	C	475.77	AF=0.500	rab-GDP+dissociation+inhibitor%2C+putative	1338	1338	0.378378
J	LmjF.29.2190	1073	C	T	TGC	TAC	C	Y	600.77	AF=0.500	hypothetical+protein%2C+conserved	4311	4311	0.594595
J	LmjF.29.2190	2329	C	T	GGC	AGC	G	S	954.77	AF=0.500	hypothetical+protein%2C+conserved	4311	4311	0.7
C	LmjF.29.2190	4243	C	T	GGG	AGG	G	R	596.77	AF=0.500	hypothetical+protein%2C+conserved	4311	4311	0.446809
D	LmjF.29.2210	685	C	T	GAA	AAA	E	K	538.77	AF=0.500	hypothetical+protein%2C+conserved	1467	1467	0.5
E	LmjF.29.2210	931	C	T	GTG	ATG	V	M	650.77	AF=0.500	hypothetical+protein%2C+conserved	1467	1467	0.5
J	LmjF.29.2230	21	C	T	ATG	ATA	M	I	636.77	AF=0.500	hypothetical+protein%2C+conserved	1623	1623	0.558824
S	LmjF.29.2230	587	G	A	GCA	GTA	A	V	670.77	AF=0.500	hypothetical+protein%2C+conserved	1623	1623	0.411765
U	LmjF.29.2410	1072	G	A	GTG	ATG	V	M	1046.77	AF=0.500	hypothetical+protein%2C+conserved	1248	1248	0.517241
Q	LmjF.29.2410	715	C	T	CGC	TGC	R	C	1236.77	AF=0.500	hypothetical+protein%2C+conserved	1248	1248	0.557143
V	LmjF.29.2430	1633	C	T	CGT	TGT	R	C	1211.77	AF=0.500	hypothetical+protein%2C+unknown+function	2286	2286	0.58209
K	LmjF.29.2430	1690	G	A	GAG	AAG	E	K	626.77	AF=0.500	hypothetical+protein%2C+unknown+function	2286	2286	0.363636
E	LmjF.29.2440	713	C	T	GCG	GTG	A	V	781.77	AF=0.500	hypothetical+protein%2C+conserved	2169	2169	0.511111
A	LmjF.29.2440	730	G	A	GTG	ATG	V	M	895.77	AF=0.500	hypothetical+protein%2C+conserved	2169	2169	0.509434
E	LmjF.29.2490	289	G	A	GAG	AAG	E	K	829.77	AF=0.500	protein+kinase%2C+putative	1356	1356	0.590909
D	LmjF.29.2490	538	G	A	GGT	AGT	G	S	1064.77	AF=0.500	protein+kinase%2C+putative	1356	1356	0.538462
S	LmjF.29.2500	1061	G	A	CGC	CAC	R	H	633.77	AF=0.500	vacuolar+protein+sorting-associated+protein+4+%28VPS4%29	1338	1338	0.612903
F	LmjF.29.2500	655	C	T	CGC	TGC	R	C	1048.77	AF=0.500	vacuolar+protein+sorting-associated+protein+4+%28VPS4%29	1338	1338	0.484848
B	LmjF.29.2550	1903	C	T	CTC	TTC	L	F	1338.77	AF=0.500	RNA+polymerase-associated+protein+CTR9%2C+putative	2622	2622	0.513514
E	LmjF.29.2550	2281	C	T	CGC	TGC	R	C	483.77	AF=0.500	RNA+polymerase-associated+protein+CTR9%2C+putative	2622	2622	0.533333
E	LmjF.29.2550	643	C	T	CCT	TCT	P	S	298.77	AF=0.500	RNA+polymerase-associated+protein+CTR9%2C+putative	2622	2622	0.333333
J	LmjF.29.2580	1457	C	T	GCG	GTG	A	V	433.77	AF=0.500	hypothetical+protein%2C+conserved	2034	2100	0.538462
C	LmjF.29.2580	1558	G	A	GTG	ATG	V	M	600.77	AF=0.500	hypothetical+protein%2C+conserved	2034	2100	0.469388
N	LmjF.29.2610	1102	C	T	CCG	TCG	P	S	674.77	AF=0.500	hypothetical+protein%2C+conserved	2157	2157	0.488372
K	LmjF.29.2610	343	G	A	GCC	ACC	A	T	404.77	AF=0.500	hypothetical+protein%2C+conserved	2157	2157	0.269231
L	LmjF.29.2650	1091	C	T	ACA	ATA	T	I	835.77	AF=0.500	hypothetical+protein%2C+conserved	3120	3120	0.39726
K	LmjF.29.2650	625	C	T	CGC	TGC	R	C	441.77	AF=0.500	hypothetical+protein%2C+conserved	3120	3120	0.421053
J	LmjF.29.2660	2048	C	T	GCT	GTT	A	V	551.77	AF=0.500	helicase%2C+putative	2862	2862	0.4
I	LmjF.29.2660	812	G	A	CGC	CAC	R	H	569.77	AF=0.500	helicase%2C+putative	2862	2862	0.365385
H	LmjF.29.2670	1268	C	T	GCC	GTC	A	V	809.77	AF=0.500	serine%2Fthreonine-protein+kinase+Nek3%2C+putative%2Cprotein+kinase%2C+putative	1566	1566	0.342857
L	LmjF.29.2670	31	C	T	CGC	TGC	R	C	698.77	AF=0.500	serine%2Fthreonine-protein+kinase+Nek3%2C+putative%2Cprotein+kinase%2C+putative	1566	1566	0.4375
F	LmjF.30.0050	542	G	A	CCC	CTC	P	L	730.77	AF=0.500	hypothetical+protein%2C+conserved	2289	2289	0.238095
V	LmjF.30.0050	581	C	T	CGC	CAC	R	H	800.77	AF=0.500	hypothetical+protein%2C+conserved	2289	2289	0.581395
U	LmjF.30.0110	302	C	T	GGG	GAG	G	E	916.77	AF=0.500	hypothetical+protein%2C+conserved	1284	1284	0.4375
Q	LmjF.30.0110	928	G	A	CAC	TAC	H	Y	1236.77	AF=0.500	hypothetical+protein%2C+conserved	1284	1284	0.513158
E	LmjF.30.0210	712	G	A	CCT	TCT	P	S	602.77	AF=0.500	ribosomal+RNA+adenine+dimethylase+family+protein%2C+putative	1125	1125	0.428571
G	LmjF.30.0210	775	C	T	GAC	AAC	D	N	641.77	AF=0.500	ribosomal+RNA+adenine+dimethylase+family+protein%2C+putative	1125	1125	0.387755
C	LmjF.30.0250	1969	G	A	CCC	TCC	P	S	1093.77	AF=0.500	ubiquitin+hydrolase%2C+putative%2Ccysteine+peptidase%2C+Clan+CA%2C+family+C19%2C+putative	3396	3396	0.452055
E	LmjF.30.0250	2701	G	A	CAC	TAC	H	Y	606.77	AF=0.500	ubiquitin+hydrolase%2C+putative%2Ccysteine+peptidase%2C+Clan+CA%2C+family+C19%2C+putative	3396	3396	0.611111
S	LmjF.30.0260	1138	G	A	CGT	TGT	R	C	1182.77	AF=0.500	mitochondrial+RNA+binding+protein+1%2C+putative	1914	2235	0.507246
G	LmjF.30.0260	128	C	T	TGC	TAC	C	Y	893.77	AF=0.500	mitochondrial+RNA+binding+protein+1%2C+putative	1914	2235	0.518519
A	LmjF.30.0330	2032	G	A	CCG	TCG	P	S	742.77	AF=0.500	hypothetical+protein%2C+conserved	2316	2553	0.613636
N	LmjF.30.0330	2312	G	A	CCT	CTT	P	L	756.77	AF=0.500	hypothetical+protein%2C+conserved	2316	2553	0.413793
G	LmjF.30.0350	1006	C	T	GAC	AAC	D	N	648.77	AF=0.500	kinesin%2C+putative	1824	1824	0.388889
B	LmjF.30.0350	1747	C	T	GTG	ATG	V	M	943.77	AF=0.500	kinesin%2C+putative	1824	1824	0.44
B	LmjF.30.0360	1171	C	T	GCA	ACA	A	T	527.77	AF=0.500	endosomal+integral+membrane+protein%2C+putative	1863	1929	0.395833
V	LmjF.30.0360	1736	C	T	GGG	GAG	G	E	321.77	AF=0.500	endosomal+integral+membrane+protein%2C+putative	1863	1929	0.55
E	LmjF.30.0370	476	C	T	CGA	CAA	R	Q	972.77	AF=0.500	mitogen-activated+protein+kinase%2C+putative+%28MPK12%29	1233	1233	0.707317
K	LmjF.30.0370	829	G	A	CCT	TCT	P	S	592.77	AF=0.500	mitogen-activated+protein+kinase%2C+putative+%28MPK12%29	1233	1233	0.46
C	LmjF.30.0430	176	G	A	ACG	ATG	T	M	1613.77	AF=0.500	quiescin+sulfhydryl+oxidase%2C+putative+%28QSOX%29	1659	1659	0.605263
P	LmjF.30.0430	514	G	A	CCG	TCG	P	S	859.77	AF=0.500	quiescin+sulfhydryl+oxidase%2C+putative+%28QSOX%29	1659	1659	0.517241
C	LmjF.30.0470	1241	G	A	GCG	GTG	A	V	552.77	AF=0.500	hypothetical+protein%2C+conserved	1650	2007	0.375
F	LmjF.30.0470	89	G	A	CCG	CTG	P	L	2041.77	AF=0.500	hypothetical+protein%2C+conserved	1650	2007	0.626374
E	LmjF.30.0480	337	C	T	GCG	ACG	A	T	739.77	AF=0.500	bystin%2C+putative	1410	1410	0.568182
B	LmjF.30.0480	946	C	T	GCC	ACC	A	T	894.77	AF=0.500	bystin%2C+putative	1410	1410	0.555556
G	LmjF.30.0490	1964	C	T	AGC	AAC	S	N	686.77	AF=0.500	hypothetical+protein%2C+conserved	2151	2151	0.423077
S	LmjF.30.0490	605	G	A	GCC	GTC	A	V	833.77	AF=0.500	hypothetical+protein%2C+conserved	2151	2151	0.538462
Q	LmjF.30.0530	533	G	A	TCG	TTG	S	L	1405.77	AF=0.500	glycosyltransferase+family+28+protein%2C+putative	1314	1314	0.617647
M	LmjF.30.0530	877	C	T	GCG	ACG	A	T	1015.77	AF=0.500	glycosyltransferase+family+28+protein%2C+putative	1314	1314	0.410256
H	LmjF.30.0580	223	C	T	GCG	ACG	A	T	1017.77	AF=0.500	hypothetical+protein%2C+conserved	1440	1575	0.421687
D	LmjF.30.0580	582	C	T	ATG	ATA	M	I	800.77	AF=0.500	hypothetical+protein%2C+conserved	1440	1575	0.490196
J	LmjF.30.0600	1342	C	T	GTC	ATC	V	I	501.77	AF=0.500	protein+kinase%2C+putative	2787	2787	0.444444
P	LmjF.30.0600	2092	G	A	CTC	TTC	L	F	737.77	AF=0.500	protein+kinase%2C+putative	2787	2787	0.477273
F	LmjF.30.0620	448	G	A	CGT	TGT	R	C	868.77	AF=0.500	ribosome+biogenesis+regulatory+protein+%28RRS1%29%2C+putative	738	651	0.321429
S	LmjF.30.0620	674	G	A	ACG	ATG	T	M	1314.77	AF=0.500	ribosome+biogenesis+regulatory+protein+%28RRS1%29%2C+putative	738	651	0.587302
M	LmjF.30.0650	104	G	A	CCG	CTG	P	L	1256.77	AF=0.500	hypothetical+protein%2C+conserved	1194	1194	0.41573
R	LmjF.30.0650	940	G	A	CGA	TGA	R	*	799.77	AF=0.500	hypothetical+protein%2C+conserved	1194	1194	0.519231
G	LmjF.30.0660	1229	C	T	GGT	GAT	G	D	790.77	AF=0.500	hypothetical+protein%2C+conserved	2193	2193	0.490196
B	LmjF.30.0660	4	C	T	GGG	AGG	G	R	572.77	AF=0.500	hypothetical+protein%2C+conserved	2193	2193	0.5
U	LmjF.30.0780	1553	C	T	ACG	ATG	T	M	1018.77	AF=0.500	mitochondrial+oligo_U+binding+protein+TBRGG1%2C+putative	1971	1971	0.462687
H	LmjF.30.0780	1558	C	T	CAC	TAC	H	Y	627.77	AF=0.500	mitochondrial+oligo_U+binding+protein+TBRGG1%2C+putative	1971	1971	0.470588
K	LmjF.30.0805	443	G	A	GGT	GAT	G	D	706.77	AF=0.500	hypothetical+protein%2C+conserved	597	597	0.413793
D	LmjF.30.0805	491	G	A	AGC	AAC	S	N	944.77	AF=0.500	hypothetical+protein%2C+conserved	597	597	0.52
V	LmjF.30.0900	1799	C	T	GCC	GTC	A	V	873.77	AF=0.500	hypothetical+protein%2C+conserved	2073	2073	0.431034
T	LmjF.30.0900	2068	G	A	GCG	ACG	A	T	2457.77	AF=0.500	hypothetical+protein%2C+conserved	2073	2073	0.770115
K	LmjF.30.0930	1282	G	A	GCA	ACA	A	T	422.77	AF=0.500	hypothetical+protein%2C+conserved	1740	1740	0.293103
B	LmjF.30.0930	74	C	T	TCT	TTT	S	F	1091.77	AF=0.500	hypothetical+protein%2C+conserved	1740	1740	0.632653
B	LmjF.30.0950	1331	C	T	ACT	ATT	T	I	869.77	AF=0.500	hypothetical+protein%2C+conserved	1947	1947	0.47541
D	LmjF.30.0950	232	C	T	CGC	TGC	R	C	1103.77	AF=0.500	hypothetical+protein%2C+conserved	1947	1947	0.612245
G	LmjF.30.0980	1315	C	T	CCC	TCC	P	S	614.77	AF=0.500	autophagy+protein+5+%28ATG5%29+%28ATG5%29	1383	1503	0.404255
R	LmjF.30.0980	859	G	A	GAG	AAG	E	K	1037.77	AF=0.500	autophagy+protein+5+%28ATG5%29+%28ATG5%29	1383	1503	0.516667
O	LmjF.30.1110	1073	G	A	GGC	GAC	G	D	753.77	AF=0.500	RNA-binding+protein%2C+putative	1860	2583	0.462963
Q	LmjF.30.1110	680	G	A	GGC	GAC	G	D	477.77	AF=0.500	RNA-binding+protein%2C+putative	1860	2583	0.358974
G	LmjF.30.1120	1340	C	T	GCG	GTG	A	V	671.77	AF=0.500	importin+alpha%2C+putative	1620	1620	0.4
J	LmjF.30.1120	974	C	T	GCC	GTC	A	V	674.77	AF=0.500	importin+alpha%2C+putative	1620	1620	0.446809
V	LmjF.30.1140	152	C	T	GCC	GTC	A	V	1100.77	AF=0.500	hypothetical+protein%2C+conserved	555	555	0.576271
D	LmjF.30.1140	547	G	A	GGT	AGT	G	S	1132.77	AF=0.500	hypothetical+protein%2C+conserved	555	555	0.521127
H	LmjF.30.1150	1333	C	T	CAG	TAG	Q	*	985.77	AF=0.500	hypothetical+protein%2C+conserved	2577	2688	0.438356
G	LmjF.30.1150	853	C	T	CTT	TTT	L	F	876.77	AF=0.500	hypothetical+protein%2C+conserved	2577	2688	0.526316
N	LmjF.30.1220	1868	C	T	ACC	ATC	T	I	479.77	AF=0.500	hypothetical+protein%2C+unknown+function	2781	2781	0.403846
S	LmjF.30.1220	685	C	T	CCG	TCG	P	S	1170.77	AF=0.500	hypothetical+protein%2C+unknown+function	2781	2781	0.581818
G	LmjF.30.1280	2711	C	T	CCC	CTC	P	L	481.77	AF=0.500	vacuolar+assembly+protein+vps41%2C+putative	4344	4344	0.326531
C	LmjF.30.1280	475	G	A	GTA	ATA	V	I	1191.77	AF=0.500	vacuolar+assembly+protein+vps41%2C+putative	4344	4344	0.660714
O	LmjF.30.1300	352	G	A	GTG	ATG	V	M	1034.77	AF=0.500	hypothetical+protein%2C+unknown+function	3708	4458	0.446154
D	LmjF.30.1300	35	G	A	AGA	AAA	R	K	819.77	AF=0.500	hypothetical+protein%2C+unknown+function	3708	4458	0.489796
I	LmjF.30.1330	857	G	A	AGC	AAC	S	N	415.77	AF=0.500	ATP-binding+cassette+protein+subfamily+H%2C+member+3%2C+putative+%28ABCH3%29	1326	1602	0.3125
O	LmjF.30.1330	940	G	A	GAG	AAG	E	K	436.77	AF=0.500	ATP-binding+cassette+protein+subfamily+H%2C+member+3%2C+putative+%28ABCH3%29	1326	1602	0.410256
M	LmjF.30.1350	1591	G	A	GAG	AAG	E	K	1620.77	AF=0.500	GTPase+activating+protein%2C+putative	1824	2151	0.543478
O	LmjF.30.1350	943	G	A	GCG	ACG	A	T	840.77	AF=0.500	GTPase+activating+protein%2C+putative	1824	2151	0.509434
J	LmjF.30.1450	2039	C	T	GCC	GTC	A	V	727.77	AF=0.500	kinesin%2C+putative	3639	3639	0.481481
R	LmjF.30.1450	2795	C	T	CCG	CTG	P	L	871.77	AF=0.500	kinesin%2C+putative	3639	3639	0.45614
O	LmjF.30.1545	331	G	A	GCG	ACG	A	T	1225.77	AF=0.500	epsilon-adaptin+%28pseudogene%29%2C+putative	579	579	0.584615
Q	LmjF.30.1545	427	G	A	GCG	ACG	A	T	998.77	AF=0.500	epsilon-adaptin+%28pseudogene%29%2C+putative	579	579	0.537037
C	LmjF.30.1560	1042	G	A	GAG	AAG	E	K	587.77	AF=0.500	protein+kinase%2C+putative	3894	5064	0.377778
P	LmjF.30.1560	463	G	A	GCC	ACC	A	T	903.77	AF=0.500	protein+kinase%2C+putative	3894	5064	0.508772
R	LmjF.30.1600	1552	G	A	GCG	ACG	A	T	364.77	AF=0.500	hypothetical+protein%2C+conserved	1599	1599	0.307692
K	LmjF.30.1600	971	G	A	GGT	GAT	G	D	478.77	AF=0.500	hypothetical+protein%2C+conserved	1599	1599	0.352941
U	LmjF.30.1620	2060	C	T	GCA	GTA	A	V	649.77	AF=0.500	hypothetical+protein%2C+conserved	2076	2076	0.469388
V	LmjF.30.1620	763	C	T	CTC	TTC	L	F	670.77	AF=0.500	hypothetical+protein%2C+conserved	2076	2076	0.411765
N	LmjF.30.1780	1588	C	T	CCC	TCC	P	S	830.77	AF=0.500	protein+kinase%2C+putative	1881	1881	0.472727
O	LmjF.30.1780	1828	G	A	GAG	AAG	E	K	428.77	AF=0.500	protein+kinase%2C+putative	1881	1881	0.454545
P	LmjF.30.1850	2260	G	A	GCC	ACC	A	T	774.77	AF=0.500	phosphatidylinositol+kinase%2C+putative	4125	4125	0.438596
S	LmjF.30.1850	2302	G	A	GCG	ACG	A	T	1046.77	AF=0.500	phosphatidylinositol+kinase%2C+putative	4125	4125	0.483871
P	LmjF.30.1850	2591	G	A	CGC	CAC	R	H	744.77	AF=0.500	phosphatidylinositol+kinase%2C+putative	4125	4125	0.359375
D	LmjF.30.1920	1643	C	T	GCT	GTT	A	V	991.77	AF=0.500	hypothetical+protein%2C+unknown+function	1818	1818	0.553571
G	LmjF.30.1920	188	C	T	CCC	CTC	P	L	747.77	AF=0.500	hypothetical+protein%2C+unknown+function	1818	1818	0.555556
D	LmjF.30.1920	730	G	A	GGC	AGC	G	S	1349.77	AF=0.500	hypothetical+protein%2C+unknown+function	1818	1818	0.651515
O	LmjF.30.1940	1214	G	A	GGT	GAT	G	D	498.77	AF=0.500	succinyl-coa%3A3-ketoacid-coenzyme+a+transferase-+like+protein	1500	1500	0.517241
A	LmjF.30.1940	1435	G	A	GCA	ACA	A	T	662.77	AF=0.500	succinyl-coa%3A3-ketoacid-coenzyme+a+transferase-+like+protein	1500	1500	0.678571
B	LmjF.30.2030	530	C	T	CCC	CTC	P	L	835.77	AF=0.500	mannosyltransferase%2C+putative+%28GPI14%29	1299	1299	0.5
P	LmjF.30.2030	65	C	T	GCG	GTG	A	V	986.77	AF=0.500	mannosyltransferase%2C+putative+%28GPI14%29	1299	1299	0.517857
R	LmjF.30.2040	1407	G	A	TGG	TGA	W	*	590.77	AF=0.500	calpain-like+cysteine+peptidase%2C+putative%2Ccysteine+peptidase%2C+Clan+CA%2C+family+C2%2C+putative	4065	4213	0.383333
M	LmjF.30.2040	1577	G	A	GGC	GAC	G	D	1349.77	AF=0.500	calpain-like+cysteine+peptidase%2C+putative%2Ccysteine+peptidase%2C+Clan+CA%2C+family+C2%2C+putative	4065	4213	0.621212
P	LmjF.30.2080	1568	G	A	GGT	GAT	G	D	1019.77	AF=0.500	hypothetical+protein%2C+conserved+%28YCF45%29	1656	1713	0.546875
D	LmjF.30.2080	721	G	A	GCG	ACG	A	T	1159.77	AF=0.500	hypothetical+protein%2C+conserved+%28YCF45%29	1656	1713	0.548387
Q	LmjF.30.2160	1879	G	A	CAG	TAG	Q	*	831.77	AF=0.500	hypothetical+protein%2C+conserved	1950	2277	0.521739
C	LmjF.30.2160	865	G	A	CTT	TTT	L	F	664.77	AF=0.500	hypothetical+protein%2C+conserved	1950	2277	0.5
K	LmjF.30.2220	1016	G	A	TCG	TTG	S	L	308.77	AF=0.500	hypothetical+protein%2C+conserved	1620	1956	0.333333
V	LmjF.30.2220	181	C	T	GAC	AAC	D	N	689.77	AF=0.500	hypothetical+protein%2C+conserved	1620	1956	0.403846
U	LmjF.30.2280	247	C	T	GCG	ACG	A	T	910.77	AF=0.500	tubulin-tyrosine+ligase-like+protein	2115	2115	0.516667
P	LmjF.30.2280	607	G	A	CCA	TCA	P	S	819.77	AF=0.500	tubulin-tyrosine+ligase-like+protein	2115	2115	0.555556
D	LmjF.30.2290	1148	C	T	GGT	GAT	G	D	606.77	AF=0.500	ATP-dependent+DEAD%2FH+DNA+helicase+recQ+family-+like+protein	3012	3174	0.392157
R	LmjF.30.2290	2731	G	A	CCC	TCC	P	S	1065.77	AF=0.500	ATP-dependent+DEAD%2FH+DNA+helicase+recQ+family-+like+protein	3012	3174	0.540984
G	LmjF.30.2410	818	C	T	CGG	CAG	R	Q	1102.77	AF=0.500	pre-mRNA+cleavage+complex+II+Clp1+protein%2C+putative+%28CLP1%29	1278	1278	0.615385
O	LmjF.30.2410	977	G	A	CCT	CTT	P	L	1083.77	AF=0.500	pre-mRNA+cleavage+complex+II+Clp1+protein%2C+putative+%28CLP1%29	1278	1278	0.542373
F	LmjF.30.2490	1757	G	A	ACG	ATG	T	M	400.77	AF=0.500	heat+shock+70-related+protein+1%2C+mitochondrial+precursor%2C+putative	1983	1983	0.461538
C	LmjF.30.2490	8	G	A	GCT	GTT	A	V	629.77	AF=0.500	heat+shock+70-related+protein+1%2C+mitochondrial+precursor%2C+putative	1983	1983	0.53125
J	LmjF.30.2540	1531	C	T	GAC	AAC	D	N	372.77	AF=0.500	AAA+family+ATPase-like+protein	2424	2835	0.351351
D	LmjF.30.2540	2414	G	A	GCG	GTG	A	V	782.77	AF=0.500	AAA+family+ATPase-like+protein	2424	2835	0.638889
J	LmjF.30.2540	626	C	T	AGC	AAC	S	N	584.77	AF=0.500	AAA+family+ATPase-like+protein	2424	2835	0.409091
H	LmjF.30.2550	1712	C	T	GGC	GAC	G	D	252.77	AF=0.500	heat+shock+70-related+protein+1%2C+mitochondrial+precursor%2C+putative	1959	1959	0.368421
R	LmjF.30.2550	886	C	T	GCG	ACG	A	T	282.77	AF=0.500	heat+shock+70-related+protein+1%2C+mitochondrial+precursor%2C+putative	1959	1959	0.441176
P	LmjF.30.2640	1958	G	A	TCT	TTT	S	F	513.77	AF=0.500	hypothetical+protein%2C+conserved	2496	2496	0.387755
U	LmjF.30.2640	2133	C	T	ATG	ATA	M	I	1206.77	AF=0.500	hypothetical+protein%2C+conserved	2496	2496	0.521127
P	LmjF.30.2640	683	G	A	TCT	TTT	S	F	730.77	AF=0.500	hypothetical+protein%2C+conserved	2496	2496	0.419355
R	LmjF.30.2650	251	C	T	GGC	GAC	G	D	927.77	AF=0.500	hypothetical+protein%2C+conserved	471	471	0.54386
P	LmjF.30.2650	446	G	A	ACC	ATC	T	I	599.77	AF=0.500	hypothetical+protein%2C+conserved	471	471	0.47619
G	LmjF.30.2670	46	C	T	GGG	AGG	G	R	734.77	AF=0.500	hypothetical+protein%2C+conserved	1107	1107	0.479167
E	LmjF.30.2670	538	G	A	CCT	TCT	P	S	716.77	AF=0.500	hypothetical+protein%2C+conserved	1107	1107	0.5
F	LmjF.30.2740	782	G	A	CCG	CTG	P	L	2217.77	AF=0.500	small+glutamine-rich+tetratricopeptide+repeat+protein%2C+putative%2CTPR+domain+protein%2C+conserved+%28SGT%29	1227	1227	0.663265
N	LmjF.30.2740	799	G	A	CCC	TCC	P	S	620.77	AF=0.500	small+glutamine-rich+tetratricopeptide+repeat+protein%2C+putative%2CTPR+domain+protein%2C+conserved+%28SGT%29	1227	1227	0.456522
E	LmjF.30.2820	277	C	T	GCG	ACG	A	T	619.77	AF=0.500	chaperonin+HSP60%2FCNP60%2C+putative	1617	1617	0.5
P	LmjF.30.2820	326	G	A	GCC	GTC	A	V	729.77	AF=0.500	chaperonin+HSP60%2FCNP60%2C+putative	1617	1617	0.44
F	LmjF.30.3000	149	G	A	GCC	GTC	A	V	765.77	AF=0.500	hypothetical+protein%2C+conserved	615	615	0.328947
K	LmjF.30.3000	310	G	A	CGC	TGC	R	C	852.77	AF=0.500	hypothetical+protein%2C+conserved	615	615	0.40625
O	LmjF.30.3060	1576	G	A	CAA	TAA	Q	*	1053.77	AF=0.500	kinesin%2C+putative	3576	3576	0.636364
R	LmjF.30.3060	170	G	A	GCC	GTC	A	V	1136.77	AF=0.500	kinesin%2C+putative	3576	3576	0.576271
A	LmjF.30.3120	661	C	T	GAG	AAG	E	K	595.77	AF=0.500	S-adenosylmethionine+decarboxylase+proenzyme-+like%2C+putative	894	954	0.362069	61 nt de plus a la fin
S	LmjF.30.3120	80	G	A	GCC	GTC	A	V	953.77	AF=0.500	S-adenosylmethionine+decarboxylase+proenzyme-+like%2C+putative	894	954	0.5
T	LmjF.30.3130	1123	G	A	CCG	TCG	P	S	1886.77	AF=0.500	valyl-tRNA+synthetase%2C+putative	2904	2925	0.675
Q	LmjF.30.3130	1543	C	T	GAG	AAG	E	K	804.77	AF=0.500	valyl-tRNA+synthetase%2C+putative	2904	2925	0.428571
P	LmjF.30.3250	1279	G	A	GGC	AGC	G	S	819.77	AF=0.500	ATP-dependent+RNA+helicase%2C+putative	3078	3078	0.471698
A	LmjF.30.3250	1796	G	A	GGC	GAC	G	D	917.77	AF=0.500	ATP-dependent+RNA+helicase%2C+putative	3078	3078	0.528302
J	LmjF.30.3390	1580	C	T	GCC	GTC	A	V	808.77	AF=0.500	CAS%2FCSE%2Fimportin+domain+protein%2C+putative	2928	2928	0.590909
O	LmjF.30.3390	731	G	A	AGC	AAC	S	N	596.77	AF=0.500	CAS%2FCSE%2Fimportin+domain+protein%2C+putative	2928	2928	0.396226
V	LmjF.30.3550	1202	C	T	CCG	CTG	P	L	763.77	AF=0.500	cytochrome+p450-like+protein	1527	1527	0.488889
P	LmjF.30.3550	206	G	A	TGG	TAG	W	*	924.77	AF=0.500	cytochrome+p450-like+protein	1527	1527	0.644444
L	LmjF.30.3560	208	C	T	CCA	TCA	P	S	835.77	AF=0.500	mago+nashi-like+protein%2C+putative	489	489	0.442308
D	LmjF.30.3560	371	C	T	GCC	GTC	A	V	908.77	AF=0.500	mago+nashi-like+protein%2C+putative	489	489	0.491525
K	LmjF.30.3580	1364	G	A	GGC	GAC	G	D	532.77	AF=0.500	serine%2Fthreonine-protein+kinase%2C+putative%2Cprotein+kinase%2C+putative	2244	2244	0.425
O	LmjF.30.3580	1853	G	A	CGC	CAC	R	H	735.77	AF=0.500	serine%2Fthreonine-protein+kinase%2C+putative%2Cprotein+kinase%2C+putative	2244	2244	0.5
S	LmjF.30.3700	2258	C	T	ACC	ATC	T	I	810.77	AF=0.500	hypothetical+protein%2C+conserved	2574	2574	0.533333
M	LmjF.30.3700	2371	G	A	GCG	ACG	A	T	811.77	AF=0.500	hypothetical+protein%2C+conserved	2574	2574	0.36
I	LmjF.31.0100	736	G	A	CCG	TCG	P	S	501.77	AF=0.500	O-sialoglycoprotein+endopeptidase%2C+putative%2Cmetallo-peptidase%2C+Clan+MK%2C+Family+M67	1095	1095	0.167665
F	LmjF.31.0100	851	G	A	TCT	TTT	S	F	349.77	AF=0.500	O-sialoglycoprotein+endopeptidase%2C+putative%2Cmetallo-peptidase%2C+Clan+MK%2C+Family+M67	1095	1095	0.14
B	LmjF.31.0180	202	C	T	GAG	AAG	E	K	512.77	AF=0.500	hypothetical+protein%2C+conserved	474	474	0.150838
I	LmjF.31.0180	342	C	T	TGG	TGA	W	*	330.77	AF=0.500	hypothetical+protein%2C+conserved	474	474	0.138728
A	LmjF.31.0200	1276	C	T	GAA	AAA	E	K	355.77	AF=0.500	WD+repeat+protein	1458	2368	0.157233
U	LmjF.31.0200	523	C	T	GTT	ATT	V	I	509.77	AF=0.500	WD+repeat+protein	1458	2368	0.146919
L	LmjF.31.0220	32	G	A	CCG	CTG	P	L	421.77	AF=0.500	hypothetical+protein%2C+conserved	624	624	0.126984
Q	LmjF.31.0220	526	C	T	GAA	AAA	E	K	621.77	AF=0.500	hypothetical+protein%2C+conserved	624	624	0.15736
C	LmjF.31.0320	1201	G	A	CTC	TTC	L	F	570.77	AF=0.500	amino+acid+transporter%2C+putative+%28AAT1.1%29	1608	1608	0.205674
B	LmjF.31.0320	73	C	T	GAC	AAC	D	N	354.77	AF=0.500	amino+acid+transporter%2C+putative+%28AAT1.1%29	1608	1608	0.127551
H	LmjF.31.0340	1235	G	A	TCT	TTT	S	F	192.77	AF=0.500	amino+acid+transporter+aATP11%2C+putative+%28AAT1.3%29	1404	1404	0.191489
T	LmjF.31.0340	1385	G	A	TCC	TTC	S	F	358.77	AF=0.500	amino+acid+transporter+aATP11%2C+putative+%28AAT1.3%29	1404	1404	0.205882
Q	LmjF.31.0470	80	G	A	CCG	CTG	P	L	309.77	AF=0.500	hypothetical+protein%2C+conserved	729	729	0.11413
D	LmjF.31.0470	82	G	A	CAG	TAG	Q	*	539.77	AF=0.500	hypothetical+protein%2C+conserved	729	729	0.153846
K	LmjF.31.0570	559	G	A	CCA	TCA	P	S	163.77	AF=0.500	amino+acid+transporter+aATP11%2C+putative+%28AAT25.1%29	1419	1419	0.125
H	LmjF.31.0570	59	C	T	CGA	CAA	R	Q	655.77	AF=0.500	amino+acid+transporter+aATP11%2C+putative+%28AAT25.1%29	1419	1419	0.163842
B	LmjF.31.0640	2248	G	A	CTC	TTC	L	F	618.77	AF=0.500	mitochondrial+RNA+binding+protein%2C+putative	3189	2775	0.166667
P	LmjF.31.0640	3154	C	T	GCG	ACG	A	T	378.77	AF=0.500	mitochondrial+RNA+binding+protein%2C+putative	3189	2775	0.128571
P	LmjF.31.0750	510	C	T	ATG	ATA	M	I	157.77	AF=0.500	hypothetical+protein%2C+unknown+function	894	894	0.113095
Q	LmjF.31.0750	716	G	A	GCC	GTC	A	V	773.77	AF=0.500	hypothetical+protein%2C+unknown+function	894	894	0.183333
Q	LmjF.31.0760	391	C	T	GAG	AAG	E	K	335.77	AF=0.500	hypothetical+protein%2C+unknown+function	903	903	0.127389
T	LmjF.31.0760	538	C	T	GTG	ATG	V	M	359.77	AF=0.500	hypothetical+protein%2C+unknown+function	903	903	0.147651
D	LmjF.31.0770	289	G	A	CAC	TAC	H	Y	560.77	AF=0.500	hypothetical+protein%2C+conserved	894	894	0.173184
B	LmjF.31.0770	634	C	T	GAC	AAC	D	N	153.77	AF=0.500	hypothetical+protein%2C+conserved	894	894	0.115607
P	LmjF.31.0820	143	G	A	CCG	CTG	P	L	154.77	AF=0.500	hypothetical+protein%2C+conserved	747	948	0.114583
B	LmjF.31.0820	181	C	T	GCG	ACG	A	T	192.77	AF=0.500	hypothetical+protein%2C+conserved	747	948	0.157143
P	LmjF.31.0820	706	C	T	GCG	ACG	A	T	188.77	AF=0.500	hypothetical+protein%2C+conserved	747	948	0.112583
S	LmjF.31.0890	149	G	A	TCC	TTC	S	F	317.77	AF=0.500	hypothetical+protein%2C+conserved	477	477	0.125683
U	LmjF.31.0890	434	G	A	GCT	GTT	A	V	233.77	AF=0.500	hypothetical+protein%2C+conserved	477	477	0.107955
I	LmjF.31.1130	1063	C	T	GTG	ATG	V	M	282.77	AF=0.500	N-acyl-L-amino+acid+amidohydrolase%2C+putative	1218	1218	0.126667
P	LmjF.31.1130	1084	C	T	GGC	AGC	G	S	362.77	AF=0.500	N-acyl-L-amino+acid+amidohydrolase%2C+putative	1218	1218	0.124352
T	LmjF.31.1165	100	G	A	CGC	TGC	R	C	437.77	AF=0.500	hypothetical+protein	438	438	0.160839
A	LmjF.31.1165	50	C	T	AGC	AAC	S	N	272.77	AF=0.500	hypothetical+protein	438	438	0.137931
B	LmjF.31.1340	398	G	A	CCG	CTG	P	L	463.77	AF=0.500	hypothetical+protein%2C+conserved	1386	1386	0.134021
N	LmjF.31.1340	557	C	T	GGC	GAC	G	D	222.77	AF=0.500	hypothetical+protein%2C+conserved	1386	1386	0.115789
N	LmjF.31.1340	557	C	T	GGC	GAC	G	D	222.77	AF=0.500	hypothetical+protein%2C+conserved	1386	1386	0.115789
R	LmjF.31.1350	1523	C	T	AGC	AAC	S	N	603.77	AF=0.500	hypothetical+protein%2C+unknown+function	1545	1560	0.189349
V	LmjF.31.1350	808	C	T	GAG	AAG	E	K	561.77	AF=0.500	hypothetical+protein%2C+unknown+function	1545	1560	0.137056
F	LmjF.31.1460	65	G	A	GCG	GTG	A	V	257.77	AF=0.500	surface+membrane+protein+gp46-like+protein	912	912	0.129771
J	LmjF.31.1460	734	C	T	GGC	GAC	G	D	509.77	AF=0.500	surface+membrane+protein+gp46-like+protein	912	912	0.367647
J	LmjF.31.1560	454	C	T	GCG	ACG	A	T	543.77	AF=0.500	hypothetical+protein%2C+conserved	969	969	0.14433
R	LmjF.31.1560	890	C	T	AGC	AAC	S	N	557.77	AF=0.500	hypothetical+protein%2C+conserved	969	969	0.148718
I	LmjF.31.1610	694	C	T	GGG	AGG	G	R	462.77	AF=0.500	diphthine+synthase-like+protein	816	816	0.140704
F	LmjF.31.1610	809	C	T	GGG	GAG	G	E	565.77	AF=0.500	diphthine+synthase-like+protein	816	816	0.178808
V	LmjF.31.1640	1078	C	T	GAG	AAG	E	K	177.77	AF=0.500	thiolase+protein-like+protein	1323	1323	0.112426
I	LmjF.31.1640	94	C	T	GCA	ACA	A	T	387.77	AF=0.500	thiolase+protein-like+protein	1323	1323	0.152941
N	LmjF.31.1670	38	C	T	GGC	GAC	G	D	303.77	AF=0.500	hypothetical+protein%2C+conserved	849	849	0.11215
F	LmjF.31.1670	769	C	T	GAT	AAT	D	N	261.77	AF=0.500	hypothetical+protein%2C+conserved	849	849	0.126984
J	LmjF.31.1780	40	C	T	GGA	AGA	G	R	413.77	AF=0.500	dihydroceramide+synthase%2C+putative	1386	1386	0.160494
J	LmjF.31.1780	660	C	T	ATG	ATA	M	I	260.77	AF=0.500	dihydroceramide+synthase%2C+putative	1386	1386	0.138298
C	LmjF.31.1780	860	G	A	ACC	ATC	T	I	481.77	AF=0.500	dihydroceramide+synthase%2C+putative	1386	1386	0.153846
P	LmjF.31.1850	193	C	T	GAT	AAT	D	N	784.77	AF=0.500	hypothetical+protein%2C+unknown+function	306	306	0.185629
M	LmjF.31.1850	203	C	T	GGC	GAC	G	D	1118.77	AF=0.500	hypothetical+protein%2C+unknown+function	306	306	0.201923
N	LmjF.31.2060	1372	C	T	GGG	AGG	G	R	297.77	AF=0.500	hypothetical+protein%2C+conserved	1476	1476	0.124402
K	LmjF.31.2060	904	C	T	GTT	ATT	V	I	301.77	AF=0.500	hypothetical+protein%2C+conserved	1476	1476	0.120419
Q	LmjF.31.2200	160	C	T	GCT	ACT	A	T	287.77	AF=0.500	hypothetical+protein%2C+unknown+function	1458	1458	0.122222
C	LmjF.31.2200	775	C	T	GAT	AAT	D	N	480.77	AF=0.500	hypothetical+protein%2C+unknown+function	1458	1458	0.192857
H	LmjF.31.2260	1007	G	A	CCG	CTG	P	L	567.77	AF=0.500	aminopeptidase%2C+putative	1965	1866	0.156757
E	LmjF.31.2260	740	C	T	AGA	AAA	R	K	249.77	AF=0.500	aminopeptidase%2C+putative	1965	1866	0.118881
T	LmjF.31.2310	670	C	T	GAA	AAA	E	K	1204.77	AF=0.500	3%27-nucleotidase%2Fnuclease+precursor%2C+putative	1137	1137	0.222772
U	LmjF.31.2310	739	C	T	GAG	AAG	E	K	255.77	AF=0.500	3%27-nucleotidase%2Fnuclease+precursor%2C+putative	1137	1137	0.132911
D	LmjF.31.2330	121	G	A	CAG	TAG	Q	*	275.77	AF=0.500	3%2C2-trans-enoyl-CoA+isomerase%2C+mitochondrial+precursor%2C+putative	1050	1050	0.132867
G	LmjF.31.2330	430	C	T	GAG	AAG	E	K	800.77	AF=0.500	3%2C2-trans-enoyl-CoA+isomerase%2C+mitochondrial+precursor%2C+putative	1050	1050	0.24031
D	LmjF.31.2340	170	G	A	CCC	CTC	P	L	306.77	AF=0.500	p-nitrophenylphosphatase%2C+putative	1341	11610	0.169643
H	LmjF.31.2340	274	C	T	GCT	ACT	A	T	399.77	AF=0.500	p-nitrophenylphosphatase%2C+putative	1341	11610	0.153333
H	LmjF.31.2420	152	G	A	CCG	CTG	P	L	197.77	AF=0.500	hypothetical+protein%2C+unknown+function	792	2847	0.101124
B	LmjF.31.2420	700	T	C	ATG	GTG	M	V	558.77	AF=0.500	hypothetical+protein%2C+unknown+function	792	2847	0.153409
E	LmjF.31.2430	199	A	G	TCT	CCT	S	P	170.77	AF=0.500	hypothetical+protein%2C+unknown+function	1038	705	0.341463
T	LmjF.31.2430	199	A	G	TCT	CCT	S	P	194.73	AF=0.500	hypothetical+protein%2C+unknown+function	1038	705	0.3
F	LmjF.31.2470	625	G	A	CCA	TCA	P	S	790.77	AF=0.500	uridine+kinase-like+protein	915	915	0.180488
B	LmjF.31.2470	773	C	T	AGC	AAC	S	N	391.77	AF=0.500	uridine+kinase-like+protein	915	915	0.125683
Q	LmjF.31.2580	32	G	A	TCT	TTT	S	F	450.77	AF=0.500	ubiquinol-cytochrome-c+reductase-like+protein	426	213	0.137056
F	LmjF.31.2580	98	G	A	CCC	CTC	P	L	215.77	AF=0.500	ubiquinol-cytochrome-c+reductase-like+protein	426	213	0.115152
J	LmjF.31.2600	326	G	A	ACC	ATC	T	I	456.77	AF=0.500	calreticulin%2C+putative	1203	1203	0.15894
E	LmjF.31.2600	848	G	A	CCC	CTC	P	L	373.77	AF=0.500	calreticulin%2C+putative	1203	1203	0.140127
H	LmjF.31.2620	1103	G	A	GCG	GTG	A	V	150.77	AF=0.500	hypothetical+protein%2C+conserved	1179	1179	0.108434
I	LmjF.31.2620	815	C	T	CGC	CAC	R	H	180.77	AF=0.500	hypothetical+protein%2C+conserved	1179	1179	0.102273
H	LmjF.31.2650	1243	C	T	GAG	AAG	E	K	432.77	AF=0.500	acetoin+dehydrogenase+e3+component-like+protein	1674	1674	0.157534
H	LmjF.31.2650	1655	C	T	AGC	AAC	S	N	277.77	AF=0.500	acetoin+dehydrogenase+e3+component-like+protein	1674	1674	0.125749
C	LmjF.31.2650	370	C	T	GCC	ACC	A	T	482.77	AF=0.500	acetoin+dehydrogenase+e3+component-like+protein	1674	1674	0.137566
C	LmjF.31.2720	814	G	A	CCG	TCG	P	S	386.77	AF=0.500	hypothetical+protein%2C+conserved	1608	1608	0.178571
B	LmjF.31.2720	929	G	A	ACA	ATA	T	I	395.77	AF=0.500	hypothetical+protein%2C+conserved	1608	1608	0.137725
T	LmjF.31.2790	355	C	T	GTG	ATG	V	M	1867.77	AF=0.500	ADP-ribosylation+factor%2C+putative	537	537	0.300518
A	LmjF.31.2790	434	C	T	CGC	CAC	R	H	203.77	AF=0.500	ADP-ribosylation+factor%2C+putative	537	537	0.111801
R	LmjF.31.2800	757	C	T	GAG	AAG	E	K	459.77	AF=0.500	hypothetical+protein%2C+unknown+function	810	810	0.21978
D	LmjF.31.2800	94	G	A	CGT	TGT	R	C	347.77	AF=0.500	hypothetical+protein%2C+unknown+function	810	810	0.137363
P	LmjF.31.2920	208	G	A	CCG	TCG	P	S	489.77	AF=0.500	inositol+polyphosphate+1-phosphatase%2C+putative	888	888	0.151685
D	LmjF.31.2920	415	G	A	CCG	TCG	P	S	616.77	AF=0.500	inositol+polyphosphate+1-phosphatase%2C+putative	888	888	0.171429
L	LmjF.31.2930	37	G	A	CAC	TAC	H	Y	506.77	AF=0.500	hypothetical+protein%2C+conserved	885	750	0.171429
V	LmjF.31.2930	799	C	T	GCC	ACC	A	T	621.77	AF=0.500	hypothetical+protein%2C+conserved	885	750	0.174157
N	LmjF.31.3010	1456	C	T	GGG	AGG	G	R	480.77	AF=0.500	hypothetical+protein%2C+unknown+function	1566	1566	0.171053
R	LmjF.31.3010	223	G	A	CCG	TCG	P	S	599.77	AF=0.500	hypothetical+protein%2C+unknown+function	1566	1566	0.15859
L	LmjF.31.3020	352	G	A	CCT	TCT	P	S	269.77	AF=0.500	hypothetical+protein%2C+unknown+function	1827	1410	0.102881
M	LmjF.31.3020	976	C	T	GAT	AAT	D	N	207.77	AF=0.500	hypothetical+protein%2C+unknown+function	1827	1410	0.105769
C	LmjF.31.3035	1007	C	T	GGT	GAT	G	D	373.77	AF=0.500	mu-adaptin+4%2C+putative+%28pseudogene%29	1446	1443	0.131737
D	LmjF.31.3035	260	G	A	GCG	GTG	A	V	429.77	AF=0.500	mu-adaptin+4%2C+putative+%28pseudogene%29	1446	1443	0.134615
B	LmjF.32.0240	2344	C	T	GAG	AAG	E	K	672.77	AF=0.500	hypothetical+protein%2C+conserved	3258	3258	0.5
A	LmjF.32.0240	247	C	T	GCT	ACT	A	T	1235.77	AF=0.500	hypothetical+protein%2C+conserved	3258	3258	0.527027
C	LmjF.32.0470	1460	G	A	GCC	GTC	A	V	990.77	AF=0.500	hypothetical+protein%2C+conserved	2640	3174	0.449275
P	LmjF.32.0470	2185	C	T	GGA	AGA	G	R	879.77	AF=0.500	hypothetical+protein%2C+conserved	2640	3174	0.530612
D	LmjF.32.0580	170	G	A	AGC	AAC	S	N	982.77	AF=0.500	hypothetical+protein%2C+conserved	1761	1761	0.483333
V	LmjF.32.0580	766	G	A	GTG	ATG	V	M	402.77	AF=0.500	hypothetical+protein%2C+conserved	1761	1761	0.302326
N	LmjF.32.0610	241	G	A	GCG	ACG	A	T	551.77	AF=0.500	hypothetical+protein%2C+conserved	1092	1092	0.413043
O	LmjF.32.0610	635	C	T	GCC	GTC	A	V	1034.77	AF=0.500	hypothetical+protein%2C+conserved	1092	1092	0.563636
E	LmjF.32.0670	724	G	A	GTA	ATA	V	I	845.77	AF=0.500	hypothetical+protein%2C+conserved	909	909	0.568182
L	LmjF.32.0670	739	G	A	GCG	ACG	A	T	880.77	AF=0.500	hypothetical+protein%2C+conserved	909	909	0.5
H	LmjF.32.0680	1507	G	A	GAG	AAG	E	K	1081.77	AF=0.500	OSM3-like+kinesin%2C+putative	3354	3354	0.66
P	LmjF.32.0680	2900	G	A	GGG	GAG	G	E	667.77	AF=0.500	OSM3-like+kinesin%2C+putative	3354	3354	0.392857
H	LmjF.32.0680	2980	G	A	GAG	AAG	E	K	770.77	AF=0.500	OSM3-like+kinesin%2C+putative	3354	3354	0.454545
F	LmjF.32.0795	1691	C	T	GCC	GTC	A	V	1670.77	AF=0.500	MAP+kinase+pseudogene	2991	2991	0.851852
G	LmjF.32.0795	188	G	A	GGC	GAC	G	D	320.77	AF=0.500	MAP+kinase+pseudogene	2991	2991	0.26087
F	LmjF.32.0870	800	C	T	CCT	CTT	P	L	2023.77	AF=0.500	phenylalanyl-tRNA+synthetase+alpha+chain%2C+putative	1500	1500	0.857143
B	LmjF.32.0870	899	C	T	GCG	GTG	A	V	1356.77	AF=0.500	phenylalanyl-tRNA+synthetase+alpha+chain%2C+putative	1500	1500	0.588235
H	LmjF.32.1020	1154	G	A	GGC	GAC	G	D	681.77	AF=0.500	protein+kinase%2C+putative	2436	2436	0.564103
U	LmjF.32.1020	1255	C	T	CGG	TGG	R	W	839.77	AF=0.500	protein+kinase%2C+putative	2436	2436	0.509091
Q	LmjF.32.1130	1067	C	T	GCA	GTA	A	V	648.77	AF=0.500	hypothetical+protein%2C+conserved	4824	4824	0.44
V	LmjF.32.1130	2291	G	A	AGC	AAC	S	N	1117.77	AF=0.500	hypothetical+protein%2C+conserved	4824	4824	0.540984
K	LmjF.32.1140	2026	C	T	CGG	TGG	R	W	378.77	AF=0.500	kinetoplast+polyadenylation%2Furidylation+factor+2%2C+putative	2055	2055	0.28
C	LmjF.32.1140	976	G	A	GAG	AAG	E	K	878.77	AF=0.500	kinetoplast+polyadenylation%2Furidylation+factor+2%2C+putative	2055	2055	0.566038
P	LmjF.32.1170	1198	G	A	GCA	ACA	A	T	580.77	AF=0.500	hypothetical+protein%2C+conserved	1245	1086	0.485714
L	LmjF.32.1170	886	C	T	CGC	TGC	R	C	799.77	AF=0.500	hypothetical+protein%2C+conserved	1245	1086	0.518519
O	LmjF.32.1220	11	C	T	ACG	ATG	T	M	729.77	AF=0.500	hypothetical+protein%2C+conserved	2394	2394	0.520833
D	LmjF.32.1220	2301	G	A	TGG	TGA	W	*	780.77	AF=0.500	hypothetical+protein%2C+conserved	2394	2394	0.438596
I	LmjF.32.1250	1129	G	A	GCG	ACG	A	T	362.77	AF=0.500	ubiquitin+hydrolase%2C+putative%2Ccysteine+peptidase%2C+Clan+CA%2C+family+C19%2C+putative	1230	1602	0.317073
P	LmjF.32.1250	428	G	A	GGC	GAC	G	D	523.77	AF=0.500	ubiquitin+hydrolase%2C+putative%2Ccysteine+peptidase%2C+Clan+CA%2C+family+C19%2C+putative	1230	1602	0.435897
Q	LmjF.32.1270	1988	C	T	GCC	GTC	A	V	1339.77	AF=0.500	hypothetical+protein%2C+conserved	2304	2304	0.597015
K	LmjF.32.1270	752	C	T	GCG	GTG	A	V	238.77	AF=0.500	hypothetical+protein%2C+conserved	2304	2304	0.26087
P	LmjF.32.1290	1022	G	A	CGC	CAC	R	H	687.77	AF=0.500	hypothetical+protein%2C+conserved	1698	1698	0.4375
D	LmjF.32.1290	431	C	T	ACT	ATT	T	I	927.77	AF=0.500	hypothetical+protein%2C+conserved	1698	1698	0.490566
C	LmjF.32.1340	622	G	A	GCG	ACG	A	T	1101.77	AF=0.500	cleavage+and+polyadenylation+specificity+factor-+like+protein	4626	4626	0.68
G	LmjF.32.1340	710	C	T	GCG	GTG	A	V	1107.77	AF=0.500	cleavage+and+polyadenylation+specificity+factor-+like+protein	4626	4626	0.539683
T	LmjF.32.1390	1826	C	T	CGC	CAC	R	H	993.77	AF=0.500	hypothetical+protein%2C+conserved	2259	2259	0.5
U	LmjF.32.1390	778	C	T	GCG	ACG	A	T	511.77	AF=0.500	hypothetical+protein%2C+conserved	2259	2259	0.459459
G	LmjF.32.1400	2284	G	A	CAG	TAG	Q	*	826.77	AF=0.500	DEAD%2FDEAH+box+helicase-like+protein%2C+putative	5076	5076	0.40625
C	LmjF.32.1400	4907	G	A	GCT	GTT	A	V	1106.77	AF=0.500	DEAD%2FDEAH+box+helicase-like+protein%2C+putative	5076	5076	0.471429
G	LmjF.32.1400	787	G	A	CCG	TCG	P	S	826.77	AF=0.500	DEAD%2FDEAH+box+helicase-like+protein%2C+putative	5076	5076	0.54
G	LmjF.32.1410	713	G	A	TCC	TTC	S	F	943.77	AF=0.500	hypothetical+protein%2C+unknown+function	1233	1233	0.405797
C	LmjF.32.1410	776	G	A	GCA	GTA	A	V	869.77	AF=0.500	hypothetical+protein%2C+unknown+function	1233	1233	0.538462
U	LmjF.32.1440	391	C	T	GGG	AGG	G	R	1041.77	AF=0.500	hypothetical+protein%2C+conserved	444	444	0.474576
G	LmjF.32.1440	82	C	T	GCG	ACG	A	T	530.77	AF=0.500	hypothetical+protein%2C+conserved	444	444	0.548387
O	LmjF.32.1480	505	C	T	GAC	AAC	D	N	517.77	AF=0.500	hypothetical+protein%2C+conserved	1419	1974	0.428571
S	LmjF.32.1480	692	G	A	ACG	ATG	T	M	791.77	AF=0.500	hypothetical+protein%2C+conserved	1419	1974	0.605263
N	LmjF.32.1490	233	G	A	ACT	ATT	T	I	764.77	AF=0.500	hypothetical+protein%2C+conserved	573	573	0.530612
G	LmjF.32.1490	403	G	A	CAG	TAG	Q	*	579.77	AF=0.500	hypothetical+protein%2C+conserved	573	573	0.328358
F	LmjF.32.1500	803	G	A	GCG	GTG	A	V	206.77	AF=0.500	ATP-dependent+zinc+metallopeptidase%2C+putative%2Cmetallo-peptidase%2C+Clan+MA%28E%29%2C+Family+M41	2157	2157	0.161765
A	LmjF.32.1500	931	C	T	GAA	AAA	E	K	967.77	AF=0.500	ATP-dependent+zinc+metallopeptidase%2C+putative%2Cmetallo-peptidase%2C+Clan+MA%28E%29%2C+Family+M41	2157	2157	0.394737
C	LmjF.32.1560	2275	G	A	CTC	TTC	L	F	1025.77	AF=0.500	hypothetical+protein%2C+conserved	2757	2757	0.5
A	LmjF.32.1560	247	C	T	GTC	ATC	V	I	377.77	AF=0.500	hypothetical+protein%2C+conserved	2757	2757	0.325581
C	LmjF.32.1560	806	G	A	CCT	CTT	P	L	980.77	AF=0.500	hypothetical+protein%2C+conserved	2757	2757	0.632653
K	LmjF.32.1570	1249	C	T	GAG	AAG	E	K	549.77	AF=0.500	hypothetical+protein%2C+conserved	2196	2352	0.42
L	LmjF.32.1570	202	C	T	GTA	ATA	V	I	967.77	AF=0.500	hypothetical+protein%2C+conserved	2196	2352	0.483871
H	LmjF.32.1720	1042	C	T	GGG	AGG	G	R	910.77	AF=0.500	hypothetical+protein%2C+conserved	2181	2181	0.434783
M	LmjF.32.1720	661	C	T	GCA	ACA	A	T	1056.77	AF=0.500	hypothetical+protein%2C+conserved	2181	2181	0.517857
G	LmjF.32.1850	1525	C	T	GAG	AAG	E	K	484.77	AF=0.500	chaperonin+HSP60%2C+mitochondrial+precursor%2C+putative	1785	1785	0.314815
Q	LmjF.32.1850	613	C	T	GGG	AGG	G	R	840.77	AF=0.500	chaperonin+HSP60%2C+mitochondrial+precursor%2C+putative	1785	1785	0.490566
H	LmjF.32.1900	1480	C	T	GGA	AGA	G	R	574.77	AF=0.500	hypothetical+protein%2C+conserved	1818	1818	0.487805
A	LmjF.32.1900	263	C	T	GGC	GAC	G	D	283.77	AF=0.500	hypothetical+protein%2C+conserved	1818	1818	0.23913
E	LmjF.32.1980	248	G	A	GCG	GTG	A	V	819.77	AF=0.500	hypothetical+protein%2C+conserved	2235	2235	0.520833
R	LmjF.32.1980	37	G	A	CCG	TCG	P	S	960.77	AF=0.500	hypothetical+protein%2C+conserved	2235	2235	0.583333
M	LmjF.32.2000	505	C	T	GCG	ACG	A	T	1633.77	AF=0.500	hypothetical+protein%2C+conserved	1110	1110	0.568421
I	LmjF.32.2000	836	C	T	CGG	CAG	R	Q	330.77	AF=0.500	hypothetical+protein%2C+conserved	1110	1110	0.261538
V	LmjF.32.2190	1525	G	A	CCG	TCG	P	S	909.77	AF=0.500	hypothetical+protein%2C+unknown+function	1902	1902	0.519231
B	LmjF.32.2190	904	C	T	GAT	AAT	D	N	760.77	AF=0.500	hypothetical+protein%2C+unknown+function	1902	1902	0.469388
G	LmjF.32.2200	2789	G	A	ACA	ATA	T	I	274.77	AF=0.500	small+nuclear+ribonucleoprotein+component-like+protein	3048	3048	0.444444
D	LmjF.32.2200	745	C	T	GCA	ACA	A	T	908.77	AF=0.500	small+nuclear+ribonucleoprotein+component-like+protein	3048	3048	0.509091
P	LmjF.32.2240	1678	G	A	CCA	TCA	P	S	848.77	AF=0.500	methionyl-tRNA+formyltransferase%2C+putative	2904	3408	0.518519
I	LmjF.32.2240	290	G	A	CCC	CTC	P	L	976.77	AF=0.500	methionyl-tRNA+formyltransferase%2C+putative	2904	3408	0.517857
T	LmjF.32.2450	185	G	A	ACC	ATC	T	I	872.77	AF=0.500	hypothetical+protein%2C+conserved	1071	1071	0.553191
F	LmjF.32.2450	965	G	A	CCC	CTC	P	L	201.77	AF=0.500	hypothetical+protein%2C+conserved	1071	1071	0.149254
R	LmjF.32.2490	1219	G	A	CAG	TAG	Q	*	503.77	AF=0.500	hypothetical+protein%2C+conserved	3873	3873	0.380952
H	LmjF.32.2490	979	G	A	CCC	TCC	P	S	588.77	AF=0.500	hypothetical+protein%2C+conserved	3873	3873	0.487805
B	LmjF.32.2510	1082	C	T	CGC	CAC	R	H	1146.77	AF=0.500	hypothetical+protein%2C+conserved	1998	1998	0.539683
J	LmjF.32.2510	797	C	T	GGC	GAC	G	D	737.77	AF=0.500	hypothetical+protein%2C+conserved	1998	1998	0.489362
M	LmjF.32.2580	703	T	C	AGT	GGT	S	G	426.77	AF=0.500	hypothetical+protein%2C+conserved	1176	1098	0.22973
A	LmjF.32.2580	775	C	T	GAG	AAG	E	K	1692.77	AF=0.500	hypothetical+protein%2C+conserved	1176	1098	0.684211
J	LmjF.32.2600	1027	C	T	GCA	ACA	A	T	508.77	AF=0.500	hypothetical+protein%2C+conserved	1923	1923	0.409091
D	LmjF.32.2600	145	C	T	GAG	AAG	E	K	678.77	AF=0.500	hypothetical+protein%2C+conserved	1923	1923	0.372881
D	LmjF.32.2600	1703	G	A	CCG	CTG	P	L	635.77	AF=0.500	hypothetical+protein%2C+conserved	1923	1923	0.423077
J	LmjF.32.2670	1018	C	T	GGG	AGG	G	R	431.77	AF=0.500	kinteoplast+poly%28A%29+polymerase+complex+1+subunit%2C+putative	2373	2520	0.411765
S	LmjF.32.2670	184	C	T	GCG	ACG	A	T	961.77	AF=0.500	kinteoplast+poly%28A%29+polymerase+complex+1+subunit%2C+putative	2373	2520	0.571429
P	LmjF.32.2700	1514	G	A	GCC	GTC	A	V	840.77	AF=0.500	hypothetical+protein%2C+conserved	3387	3387	0.457627
D	LmjF.32.2700	346	C	T	GTC	ATC	V	I	1130.77	AF=0.500	hypothetical+protein%2C+conserved	3387	3387	0.478261
T	LmjF.32.2885	1076	G	A	GCT	GTT	A	V	898.77	AF=0.500	hypothetical+protein%2C+conserved	1335	1335	0.530612
U	LmjF.32.2885	499	G	A	CCG	TCG	P	S	621.77	AF=0.500	hypothetical+protein%2C+conserved	1335	1335	0.468085
A	LmjF.32.2920	1237	C	T	GGC	AGC	G	S	1525.77	AF=0.500	hypothetical+protein%2C+conserved	2184	2184	0.728814
E	LmjF.32.2920	836	G	A	GCC	GTC	A	V	637.77	AF=0.500	hypothetical+protein%2C+conserved	2184	2184	0.583333
P	LmjF.32.2950	121	G	A	CAG	TAG	Q	*	1007.77	AF=0.500	nucleoside+diphosphate+kinase+b	456	456	0.470588
B	LmjF.32.2950	50	C	T	CGC	CAC	R	H	908.77	AF=0.500	nucleoside+diphosphate+kinase+b	456	456	0.459016
G	LmjF.32.3140	1387	G	A	GAT	AAT	D	N	727.77	AF=0.500	pyrroline-5-carboxylate+synthetase-like+protein	1440	1440	0.34375
E	LmjF.32.3140	202	G	A	GCG	ACG	A	T	869.77	AF=0.500	pyrroline-5-carboxylate+synthetase-like+protein	1440	1440	0.471698
A	LmjF.32.3240	1237	G	A	GAG	AAG	E	K	630.77	AF=0.500	hypothetical+protein%2C+conserved	3573	3573	0.277778
B	LmjF.32.3240	2021	C	T	GCA	GTA	A	V	970.77	AF=0.500	hypothetical+protein%2C+conserved	3573	3573	0.461538
L	LmjF.32.3250	2723	G	A	GGC	GAC	G	D	710.77	AF=0.500	mitogen-activated+protein+kinase%2C+putative+%28MPK6%29	3321	3321	0.45614
A	LmjF.32.3250	616	G	A	GAC	AAC	D	N	666.77	AF=0.500	mitogen-activated+protein+kinase%2C+putative+%28MPK6%29	3321	3321	0.283951
P	LmjF.32.3290	367	G	A	GCC	ACC	A	T	680.77	AF=0.500	hypothetical+protein%2C+conserved	723	723	0.444444
T	LmjF.32.3290	510	G	A	ATG	ATA	M	I	810.77	AF=0.500	hypothetical+protein%2C+conserved	723	723	0.461538
K	LmjF.32.3350	2995	C	T	CGC	TGC	R	C	1008.77	AF=0.500	hypothetical+protein%2C+conserved	3954	3954	0.492063
L	LmjF.32.3350	818	C	T	CCG	CTG	P	L	871.77	AF=0.500	hypothetical+protein%2C+conserved	3954	3954	0.451613
V	LmjF.32.3360	160	G	A	GCG	ACG	A	T	1250.77	AF=0.500	hypothetical+protein%2C+conserved	1824	2430	0.493506
E	LmjF.32.3360	247	G	A	GTG	ATG	V	M	778.77	AF=0.500	hypothetical+protein%2C+conserved	1824	2430	0.52
L	LmjF.32.3370	2366	C	T	CCC	CTC	P	L	621.77	AF=0.500	chloride+channel+protein%2C+putative	2640	2640	0.362069
D	LmjF.32.3370	545	G	A	CGC	CAC	R	H	1268.77	AF=0.500	chloride+channel+protein%2C+putative	2640	2640	0.5
B	LmjF.32.3440	1415	C	T	GCG	GTG	A	V	1128.77	AF=0.500	hypothetical+protein%2C+conserved	2148	2328	0.555556
P	LmjF.32.3440	175	G	A	GCT	ACT	A	T	658.77	AF=0.500	hypothetical+protein%2C+conserved	2148	2328	0.396226
J	LmjF.32.3460	191	C	T	TCC	TTC	S	F	910.77	AF=0.500	exosome-associated+protein+2%2C+putative	939	939	0.634146
N	LmjF.32.3460	74	G	A	AGA	AAA	R	K	1414.77	AF=0.500	exosome-associated+protein+2%2C+putative	939	939	0.594203
I	LmjF.32.3470	1505	G	A	CGC	CAC	R	H	945.77	AF=0.500	RNA-binding%2C+protein%2C+putative	1704	1846	0.46875
P	LmjF.32.3470	1657	G	A	GAT	AAT	D	N	865.77	AF=0.500	RNA-binding%2C+protein%2C+putative	1704	1846	0.5625
Q	LmjF.32.3480	1643	C	T	ACG	ATG	T	M	1103.77	AF=0.500	hypothetical+protein%2C+conserved	1911	1911	0.532258
R	LmjF.32.3480	307	G	A	GCG	ACG	A	T	1318.77	AF=0.500	hypothetical+protein%2C+conserved	1911	1911	0.617647
A	LmjF.32.3570	3526	G	A	GAG	AAG	E	K	845.77	AF=0.500	hypothetical+protein%2C+conserved	3690	3690	0.360465
R	LmjF.32.3570	371	G	A	GGG	GAG	G	E	444.77	AF=0.500	hypothetical+protein%2C+conserved	3690	3690	0.355556
L	LmjF.32.3720	1009	C	T	CCG	TCG	P	S	1142.77	AF=0.500	hypothetical+protein%2C+unknown+function	1428	1890	0.492958
Q	LmjF.32.3720	1276	C	T	CCG	TCG	P	S	718.77	AF=0.500	hypothetical+protein%2C+unknown+function	1428	1890	0.48
L	LmjF.32.3800	154	C	T	CCC	TCC	P	S	994.77	AF=0.500	hypothetical+protein%2C+conserved	675	675	0.485714
R	LmjF.32.3800	25	G	A	GCC	ACC	A	T	1221.77	AF=0.500	hypothetical+protein%2C+conserved	675	675	0.528571
J	LmjF.32.3810	350	C	T	GCC	GTC	A	V	883.77	AF=0.500	hypothetical+protein%2C+conserved	1743	1743	0.605263
A	LmjF.32.3810	730	G	A	GCT	ACT	A	T	599.77	AF=0.500	hypothetical+protein%2C+conserved	1743	1743	0.349206
L	LmjF.32.3890	238	C	T	CCG	TCG	P	S	1307.77	AF=0.500	AUT2%2FAPG4%2FATG4+cysteine+peptidase%2C+putative+%28ATG4.1%29	1167	1167	0.465116
P	LmjF.32.3890	992	G	A	GGC	GAC	G	D	731.77	AF=0.500	AUT2%2FAPG4%2FATG4+cysteine+peptidase%2C+putative+%28ATG4.1%29	1167	1167	0.44
H	LmjF.33.0010	1337	C	T	AGC	AAC	S	N	755.77	AF=0.500	hypothetical+protein%2C+conserved	2469	2469	0.302632
O	LmjF.33.0010	394	C	T	GGC	AGC	G	S	268.77	AF=0.500	hypothetical+protein%2C+conserved	2469	2469	0.2
I	LmjF.33.0020	211	G	A	CAG	TAG	Q	*	271.77	AF=0.500	hypothetical+protein%2C+conserved	330	330	0.203125
M	LmjF.33.0020	23	G	A	GCA	GTA	A	V	2241.77	AF=0.500	hypothetical+protein%2C+conserved	330	330	0.680412
E	LmjF.33.0140	278	G	A	GCG	GTG	A	V	660.77	AF=0.500	hypothetical+protein%2C+unknown+function	1227	1227	0.297297
Q	LmjF.33.0140	359	C	T	TGC	TAC	C	Y	852.77	AF=0.500	hypothetical+protein%2C+unknown+function	1227	1227	0.353659
T	LmjF.33.0200	1220	G	A	GCA	GTA	A	V	693.77	AF=0.500	metallo-peptidase%2C+Clan+MC%2C+Family+M14%2C+putative%2Czinc+carboxypeptidase%2C+putative	4455	5037	0.337838
[truncated: 744 more rows]

## Sheet: 3
Mutant name	Gene ID	Gene Position	ref allele	mut allele	ref codon	mut codon	ref aa	mut aa	Score	AF	Function	Size v9 (bp)	Size r45 (bp)	Mutated reads
O	LmjF.01.0390	1231	C	T	CAC	TAC	H	Y	633.77	AF=0.500	hypothetical+protein%2C+conserved	2469	2469	0.272727
C	LmjF.01.0390	1544	C	T	GCG	GTG	A	V	925.77	AF=0.500	hypothetical+protein%2C+conserved	2469	2469	0.340909
P	LmjF.01.0390	1952	C	T	GCG	GTG	A	V	589.77	AF=0.500	hypothetical+protein%2C+conserved	2469	2469	0.283784
C	LmjF.01.0480	103	G	A	GCG	ACG	A	T	1294.77	AF=0.500	beta+eliminating+lyase%2Cputative	1080	1080	0.392157
O	LmjF.01.0480	931	G	A	GAG	AAG	E	K	666.77	AF=0.500	beta+eliminating+lyase%2Cputative	1080	1080	0.333333
A	LmjF.01.0480	976	G	A	GAT	AAT	D	N	752.77	AF=0.500	beta+eliminating+lyase%2Cputative	1080	1080	0.552632
B	LmjF.01.0490	113	G	A	GGC	GAC	G	D	511.77	AF=0.500	long-chain-fatty-acid-CoA+ligase%2C+putative	2097	2097	0.301887
G	LmjF.01.0490	1642	G	A	GAA	AAA	E	K	883.77	AF=0.500	long-chain-fatty-acid-CoA+ligase%2C+putative	2097	2097	0.337079
P	LmjF.01.0490	1837	C	T	CGC	TGC	R	C	955.77	AF=0.500	long-chain-fatty-acid-CoA+ligase%2C+putative	2097	2097	0.3875
Q	LmjF.01.0580	160	C	T	CGG	TGG	R	W	755.77	AF=0.500	hypothetical+protein%2C+conserved	2910	2910	0.456522
Q	LmjF.01.0580	2165	C	T	GCC	GTC	A	V	767.77	AF=0.500	hypothetical+protein%2C+conserved	2910	2910	0.425926
E	LmjF.01.0580	2896	C	T	CAG	TAG	Q	*	344.77	AF=0.500	hypothetical+protein%2C+conserved	2910	2910	0.212121
N	LmjF.01.0580	616	G	A	GCG	ACG	A	T	1124.77	AF=0.500	hypothetical+protein%2C+conserved	2910	2910	0.37
U	LmjF.01.0590	43	G	A	GAG	AAG	E	K	642.77	AF=0.500	KREL1%2CRNA+editing+ligase%2CRNA-editing+complex+protein%2Cmitochondrial+RNA+editing+ligase+1	1275	1474	0.298701
P	LmjF.01.0590	4	C	T	CCA	TCA	P	S	749.77	AF=0.500	KREL1%2CRNA+editing+ligase%2CRNA-editing+complex+protein%2Cmitochondrial+RNA+editing+ligase+1	1275	1474	0.298701
C	LmjF.01.0590	880	G	A	GTG	ATG	V	M	1024.77	AF=0.500	KREL1%2CRNA+editing+ligase%2CRNA-editing+complex+protein%2Cmitochondrial+RNA+editing+ligase+1	1275	1474	0.349515
J	LmjF.01.0620	1606	G	A	GAG	AAG	E	K	717.77	AF=0.500	hypothetical+protein%2C+conserved	1776	1884	0.315789
N	LmjF.01.0620	640	G	A	GGG	AGG	G	R	515.77	AF=0.500	hypothetical+protein%2C+conserved	1776	1884	0.207547
A	LmjF.01.0620	770	G	A	GGC	GAC	G	D	1113.77	AF=0.500	hypothetical+protein%2C+conserved	1776	1884	0.580645
Q	LmjF.01.0630	1678	G	A	GCA	ACA	A	T	763.77	AF=0.500	hypothetical+protein%2C+unknown+function	1878	2454	0.377049
C	LmjF.01.0630	580	G	A	GAG	AAG	E	K	746.77	AF=0.500	hypothetical+protein%2C+unknown+function	1878	2454	0.298851
K	LmjF.01.0630	661	C	T	CGC	TGC	R	C	529.77	AF=0.500	hypothetical+protein%2C+unknown+function	1878	2454	0.273973
T	LmjF.01.0640	1387	G	A	GGC	AGC	G	S	1088.77	AF=0.500	HSP70-like+protein	3339	3339	0.478873
B	LmjF.01.0640	638	C	T	GCG	GTG	A	V	1102.77	AF=0.500	HSP70-like+protein	3339	3339	0.378947
S	LmjF.01.0640	7	C	T	CGG	TGG	R	W	835.77	AF=0.500	HSP70-like+protein	3339	3339	0.35
S	LmjF.01.0640	808	C	T	CCA	TCA	P	S	606.77	AF=0.500	HSP70-like+protein	3339	3339	0.304348
V	LmjF.01.0710	1001	G	A	GGC	GAC	G	D	655.77	AF=0.500	ubiquitin+activating+enzyme%2C+putative	1626	1626	0.297297
O	LmjF.01.0710	1552	G	A	GAG	AAG	E	K	712.77	AF=0.500	ubiquitin+activating+enzyme%2C+putative	1626	1626	0.462963
U	LmjF.01.0710	222	G	A	ATG	ATA	M	I	1002.77	AF=0.500	ubiquitin+activating+enzyme%2C+putative	1626	1626	0.434783
U	LmjF.01.0790	1441	G	A	GTG	ATG	V	M	825.77	AF=0.500	hypothetical+protein%2C+conserved	1587	1587	0.47541
T	LmjF.01.0790	829	C	T	CGG	TGG	R	W	1182.77	AF=0.500	hypothetical+protein%2C+conserved	1587	1587	0.515152
D	LmjF.01.0790	91	C	T	CGT	TGT	R	C	1155.77	AF=0.500	hypothetical+protein%2C+conserved	1587	1587	0.342342
F	LmjF.02.0080	1000	G	A	CTC	TTC	L	F	1006.77	AF=0.500	hypothetical+protein%2C+conserved	2991	3309	0.508772
J	LmjF.02.0080	1890	C	T	TGG	TGA	W	*	911.77	AF=0.500	hypothetical+protein%2C+conserved	2991	3309	0.583333
B	LmjF.02.0080	2144	G	A	ACT	ATT	T	I	1176.77	AF=0.500	hypothetical+protein%2C+conserved	2991	3309	0.482353
F	LmjF.02.0250	1937	C	T	AGC	AAC	S	N	1445.77	AF=0.500	hypothetical+protein%2C+conserved	3324	3438	0.57971
L	LmjF.02.0250	2318	C	T	GGG	GAG	G	E	677.77	AF=0.500	hypothetical+protein%2C+conserved	3324	3438	0.42623
O	LmjF.02.0250	385	C	T	GCA	ACA	A	T	584.77	AF=0.500	hypothetical+protein%2C+conserved	3324	3438	0.44898
L	LmjF.02.0500	223	G	A	CGA	TGA	R	*	1308.77	AF=0.500	glycerate+kinase%2C+putative	2862	2862	0.541667
B	LmjF.02.0500	748	G	A	CTC	TTC	L	F	956.77	AF=0.500	glycerate+kinase%2C+putative	2862	2862	0.568966
A	LmjF.02.0500	89	G	A	TCT	TTT	S	F	752.77	AF=0.500	glycerate+kinase%2C+putative	2862	2862	0.469388
N	LmjF.02.0570	1220	C	T	AGA	AAA	R	K	913.77	AF=0.500	protein+kinase%2C+putative	4275	4275	0.466667
I	LmjF.02.0570	2482	C	T	GCG	ACG	A	T	404.77	AF=0.500	protein+kinase%2C+putative	4275	4275	0.319149
I	LmjF.02.0570	3620	C	T	CGC	CAC	R	H	634.77	AF=0.500	protein+kinase%2C+putative	4275	4275	0.433962
H	LmjF.02.0570	3964	G	A	CCC	TCC	P	S	1116.77	AF=0.500	protein+kinase%2C+putative	4275	4275	0.571429
S	LmjF.03.0110	1750	G	A	GCG	ACG	A	T	968.77	AF=0.500	hypothetical+protein%2C+conserved	2868	2664	0.528302
D	LmjF.03.0110	497	G	A	TGC	TAC	C	Y	672.77	AF=0.500	hypothetical+protein%2C+conserved	2868	2664	0.403846
A	LmjF.03.0110	776	C	T	GCG	GTG	A	V	995.77	AF=0.500	hypothetical+protein%2C+conserved	2868	2664	0.557692
A	LmjF.03.0390	1184	C	T	TCC	TTC	S	F	360.77	AF=0.500	hypothetical+protein%2C+conserved	1437	1437	0.421053
S	LmjF.03.0390	872	A	C	CAC	CCC	H	P	179.77	AF=0.500	hypothetical+protein%2C+conserved	1437	1437	0.28125
L	LmjF.03.0390	872	A	C	CAC	CCC	H	P	184.77	AF=0.500	hypothetical+protein%2C+conserved	1437	1437	0.243902
R	LmjF.03.0460	1316	G	A	AGC	AAC	S	N	933.77	AF=0.500	hypothetical+protein	3189	3189	0.518519
H	LmjF.03.0460	2222	G	A	GGC	GAC	G	D	981.77	AF=0.500	hypothetical+protein	3189	3189	0.447761
S	LmjF.03.0460	2693	G	A	GGA	GAA	G	E	381.77	AF=0.500	hypothetical+protein	3189	3189	0.368421
K	LmjF.03.0500	1288	C	T	CCC	TCC	P	S	598.77	AF=0.500	phosphate-Repressible+Phosphate+Permease-like+protein	1719	1719	0.45
T	LmjF.03.0500	635	C	T	GCG	GTG	A	V	1202.77	AF=0.500	phosphate-Repressible+Phosphate+Permease-like+protein	1719	1719	0.507246
N	LmjF.03.0500	7	C	T	CAC	TAC	H	Y	1009.77	AF=0.500	phosphate-Repressible+Phosphate+Permease-like+protein	1719	1719	0.454545
N	LmjF.03.0510	121	C	T	CGC	TGC	R	C	1037.77	AF=0.500	hypothetical+protein%2C+conserved	7464	7665	0.551724
K	LmjF.03.0510	3212	C	T	ACG	ATG	T	M	382.77	AF=0.500	hypothetical+protein%2C+conserved	7464	7665	0.254237
R	LmjF.03.0510	5350	G	A	GCT	ACT	A	T	690.77	AF=0.500	hypothetical+protein%2C+conserved	7464	7665	0.365079
Q	LmjF.03.0530	3800	C	T	ACC	ATC	T	I	1181.77	AF=0.500	hypothetical+protein%2C+conserved	6252	6579	0.444444
N	LmjF.03.0530	4493	C	T	GCA	GTA	A	V	474.77	AF=0.500	hypothetical+protein%2C+conserved	6252	6579	0.347826
F	LmjF.03.0530	611	C	T	GCC	GTC	A	V	999.77	AF=0.500	hypothetical+protein%2C+conserved	6252	6579	0.47541
C	LmjF.03.0810	1240	G	A	CGC	TGC	R	C	895.77	AF=0.500	hypothetical+protein	3237	3237	0.459016
H	LmjF.03.0810	2272	G	A	CGC	TGC	R	C	1173.77	AF=0.500	hypothetical+protein	3237	3237	0.514706
L	LmjF.03.0810	2719	G	A	CGC	TGC	R	C	1156.77	AF=0.500	hypothetical+protein	3237	3237	0.478261
C	LmjF.03.0810	2954	G	A	GCG	GTG	A	V	460.77	AF=0.500	hypothetical+protein	3237	3237	0.288136
C	LmjF.03.0840	359	G	A	GCC	GTC	A	V	1123.77	AF=0.500	hypothetical+protein%2C+conserved	2925	2925	0.423077
J	LmjF.03.0840	370	G	A	CCA	TCA	P	S	1243.77	AF=0.500	hypothetical+protein%2C+conserved	2925	2925	0.544118
E	LmjF.03.0840	881	C	T	GGA	GAA	G	E	882.77	AF=0.500	hypothetical+protein%2C+conserved	2925	2925	0.571429
E	LmjF.03.0950	1240	C	T	GGG	AGG	G	R	864.77	AF=0.500	hypothetical+protein%2C+conserved	1908	1908	0.543478
A	LmjF.03.0950	1557	C	T	TGG	TGA	W	*	468.77	AF=0.500	hypothetical+protein%2C+conserved	1908	1908	0.681818
K	LmjF.03.0950	788	C	T	GGC	GAC	G	D	612.77	AF=0.500	hypothetical+protein%2C+conserved	1908	1908	0.439024
G	LmjF.04.0330	1141	G	A	GAG	AAG	E	K	747.77	AF=0.500	mitochondrial+exoribonuclease+DSS-1%2C+putative	2574	2574	0.428571
S	LmjF.04.0330	2129	G	A	GGC	GAC	G	D	755.77	AF=0.500	mitochondrial+exoribonuclease+DSS-1%2C+putative	2574	2574	0.396552
M	LmjF.04.0330	764	C	T	GCC	GTC	A	V	694.77	AF=0.500	mitochondrial+exoribonuclease+DSS-1%2C+putative	2574	2574	0.489362
T	LmjF.04.0550	1492	G	A	CCG	TCG	P	S	1377.77	AF=0.500	hypothetical+protein%2C+conserved	4584	4584	0.611111
S	LmjF.04.0550	2002	C	T	GCG	ACG	A	T	905.77	AF=0.500	hypothetical+protein%2C+conserved	4584	4584	0.517857
E	LmjF.04.0550	2860	C	T	GGG	AGG	G	R	673.77	AF=0.500	hypothetical+protein%2C+conserved	4584	4584	0.469388
C	LmjF.04.0560	37	G	A	CCG	TCG	P	S	1153.77	AF=0.500	tyrosine+phosphatase%2C+putative	903	903	0.467532
A	LmjF.04.0560	674	C	T	GGC	GAC	G	D	740.77	AF=0.500	tyrosine+phosphatase%2C+putative	903	903	0.468085
K	LmjF.04.0560	80	C	T	AGC	AAC	S	N	157.77	AF=0.500	tyrosine+phosphatase%2C+putative	903	903	0.156863
R	LmjF.04.0620	1943	G	A	ACA	ATA	T	I	656.77	AF=0.500	hypothetical+protein	3741	3741	0.477273
Q	LmjF.04.0620	2605	C	T	GGC	AGC	G	S	1100.77	AF=0.500	hypothetical+protein	3741	3741	0.548387
O	LmjF.04.0620	2863	G	A	CCC	TCC	P	S	595.77	AF=0.500	hypothetical+protein	3741	3741	0.375
I	LmjF.04.0790	1241	G	A	GCC	GTC	A	V	652.77	AF=0.500	hypothetical+protein%2C+conserved	3234	3234	0.411765
B	LmjF.04.0790	1564	G	A	CCG	TCG	P	S	1203.77	AF=0.500	hypothetical+protein%2C+conserved	3234	3234	0.5
D	LmjF.04.0790	518	C	T	GGA	GAA	G	E	912.77	AF=0.500	hypothetical+protein%2C+conserved	3234	3234	0.46875
R	LmjF.04.0820	1030	G	A	CGG	TGG	R	W	704.77	AF=0.500	peptide+deformylase%2C+putative+%28EMBL%3AAY353252%29+%28metalloprotease-like+protein%29	1506	1506	0.469388
M	LmjF.04.0820	560	C	T	GGC	GAC	G	D	705.77	AF=0.500	peptide+deformylase%2C+putative+%28EMBL%3AAY353252%29+%28metalloprotease-like+protein%29	1506	1506	0.365079
B	LmjF.04.0820	784	G	A	CCG	TCG	P	S	1026.77	AF=0.500	peptide+deformylase%2C+putative+%28EMBL%3AAY353252%29+%28metalloprotease-like+protein%29	1506	1506	0.492537
R	LmjF.04.0900	2971	C	T	GCG	ACG	A	T	750.77	AF=0.500	hypothetical+protein	5679	5679	0.44
Q	LmjF.04.0900	3605	C	T	GGC	GAC	G	D	1027.77	AF=0.500	hypothetical+protein	5679	5679	0.611111
A	LmjF.04.0900	95	G	A	ACC	ATC	T	I	1075.77	AF=0.500	hypothetical+protein	5679	5679	0.644444
C	LmjF.04.0980	2450	G	A	GCG	GTG	A	V	163.77	AF=0.500	hypothetical+protein%2C+conserved	3606	3606	0.5
D	LmjF.04.0980	247	C	T	GCT	ACT	A	T	1105.77	AF=0.500	hypothetical+protein%2C+conserved	3606	3606	0.52459
D	LmjF.04.0980	685	C	T	GAG	AAG	E	K	859.77	AF=0.500	hypothetical+protein%2C+conserved	3606	3606	0.590909
U	LmjF.04.0980	961	C	T	GCG	ACG	A	T	1122.77	AF=0.500	hypothetical+protein%2C+conserved	3606	3606	0.479452
U	LmjF.04.1130	550	G	A	CAC	TAC	H	Y	999.77	AF=0.500	cytochrome+c+oxidase+assembly+factor%2C+putative	933	933	0.634615
T	LmjF.04.1130	580	G	A	CCG	TCG	P	S	1042.77	AF=0.500	cytochrome+c+oxidase+assembly+factor%2C+putative	933	933	0.589286
H	LmjF.04.1130	82	G	A	CGA	TGA	R	*	676.77	AF=0.500	cytochrome+c+oxidase+assembly+factor%2C+putative	933	933	0.456522
L	LmjF.04.1220	1144	C	T	GCG	ACG	A	T	903.77	AF=0.500	hypothetical+protein%2C+conserved	3186	3186	0.56
Q	LmjF.04.1220	3035	C	T	AGC	AAC	S	N	527.77	AF=0.500	hypothetical+protein%2C+conserved	3186	3186	0.380952
A	LmjF.04.1220	3052	C	T	GAG	AAG	E	K	770.77	AF=0.500	hypothetical+protein%2C+conserved	3186	3186	0.638889
E	LmjF.05.0040	1357	C	T	CGC	TGC	R	C	653.77	AF=0.500	paraflagellar+rod+component+par4%2C+putative	1746	1746	0.329114
R	LmjF.05.0040	1393	C	T	CGA	TGA	R	*	614.77	AF=0.500	paraflagellar+rod+component+par4%2C+putative	1746	1746	0.28169
E	LmjF.05.0040	1468	G	A	GTC	ATC	V	I	1100.77	AF=0.500	paraflagellar+rod+component+par4%2C+putative	1746	1746	0.455696
S	LmjF.05.0040	58	G	A	GAG	AAG	E	K	250.77	AF=0.500	paraflagellar+rod+component+par4%2C+putative	1746	1746	0.255814
P	LmjF.05.0100	1121	G	A	CGC	CAC	R	H	750.77	AF=0.500	phosphoprotein+phosphatase%2C+putative	1911	1911	0.4
F	LmjF.05.0100	1142	G	A	TGC	TAC	C	Y	792.77	AF=0.500	phosphoprotein+phosphatase%2C+putative	1911	1911	0.35
B	LmjF.05.0100	76	G	A	GCG	ACG	A	T	757.77	AF=0.500	phosphoprotein+phosphatase%2C+putative	1911	1911	0.545455
L	LmjF.05.0170	19	C	T	CAG	TAG	Q	*	1677.77	AF=0.500	hypothetical+protein%2C+conserved	2286	2286	0.49505
P	LmjF.05.0170	2107	C	T	CCG	TCG	P	S	507.77	AF=0.500	hypothetical+protein%2C+conserved	2286	2286	0.310345
I	LmjF.05.0170	685	C	T	CAT	TAT	H	Y	539.77	AF=0.500	hypothetical+protein%2C+conserved	2286	2286	0.261364
D	LmjF.05.0330	1159	C	T	CGG	TGG	R	W	494.77	AF=0.500	DNA+replication+licensing+factor+MCM8%2C+putative	2982	3083	0.253165
U	LmjF.05.0330	1554	G	A	TGG	TGA	W	*	886.77	AF=0.500	DNA+replication+licensing+factor+MCM8%2C+putative	2982	3083	0.413333
F	LmjF.05.0330	679	G	A	GGC	AGC	G	S	1357.77	AF=0.500	DNA+replication+licensing+factor+MCM8%2C+putative	2982	3083	0.355932
N	LmjF.05.0350	562	C	T	CCC	TCC	P	S	536.77	AF=0.500	trypanothione+reductase+%28TRYR%29	1476	1476	0.267606
A	LmjF.05.0350	71	C	T	GCC	GTC	A	V	368.77	AF=0.500	trypanothione+reductase+%28TRYR%29	1476	1476	0.277778
V	LmjF.05.0350	937	G	A	GCG	ACG	A	T	831.77	AF=0.500	trypanothione+reductase+%28TRYR%29	1476	1476	0.464286
D	LmjF.05.0390	1470	G	A	ATG	ATA	M	I	592.77	AF=0.500	protein+kinase%2C+putative	2160	2334	0.255814
T	LmjF.05.0390	325	C	T	CTC	TTC	L	F	1413.77	AF=0.500	protein+kinase%2C+putative	2160	2334	0.583333
J	LmjF.05.0390	325	C	T	CTC	TTC	L	F	671.77	AF=0.500	protein+kinase%2C+putative	2160	2334	0.315789
P	LmjF.05.0400	1876	C	T	CAG	TAG	Q	*	545.77	AF=0.500	structural+maintenance+of+chromosome+%28SMC%29%2C+putative	3633	3633	0.285714
U	LmjF.05.0400	259	G	A	GAC	AAC	D	N	1092.77	AF=0.500	structural+maintenance+of+chromosome+%28SMC%29%2C+putative	3633	3633	0.433333
P	LmjF.05.0400	28	G	A	GGC	AGC	G	S	450.77	AF=0.500	structural+maintenance+of+chromosome+%28SMC%29%2C+putative	3633	3633	0.24
Q	LmjF.05.0400	3578	C	T	ACG	ATG	T	M	592.77	AF=0.500	structural+maintenance+of+chromosome+%28SMC%29%2C+putative	3633	3633	0.333333
N	LmjF.05.0460	1186	C	T	CTC	TTC	L	F	660.77	AF=0.500	GTPase%2C+putative	1884	1884	0.324324
B	LmjF.05.0460	1552	G	A	GAG	AAG	E	K	929.77	AF=0.500	GTPase%2C+putative	1884	1884	0.644444
U	LmjF.05.0460	1732	G	A	GAG	AAG	E	K	801.77	AF=0.500	GTPase%2C+putative	1884	1884	0.309278
B	LmjF.05.0460	233	G	A	TGG	TAG	W	*	1137.77	AF=0.500	GTPase%2C+putative	1884	1884	0.584906
N	LmjF.05.0590	155	C	T	GCG	GTG	A	V	735.77	AF=0.500	ATP-dependent+RNA+helicase%2C+putative	3018	3018	0.32967
Q	LmjF.05.0590	2990	C	T	ACC	ATC	T	I	567.77	AF=0.500	ATP-dependent+RNA+helicase%2C+putative	3018	3018	0.320755
A	LmjF.05.0590	727	C	T	CCA	TCA	P	S	296.77	AF=0.500	ATP-dependent+RNA+helicase%2C+putative	3018	3018	0.209677
I	LmjF.05.0600	1013	G	A	GGT	GAT	G	D	538.77	AF=0.500	hypothetical+protein%2C+conserved	2709	2709	0.228261
I	LmjF.05.0600	1837	G	A	GTG	ATG	V	M	559.77	AF=0.500	hypothetical+protein%2C+conserved	2709	2709	0.228261
N	LmjF.05.0600	2087	C	T	GCG	GTG	A	V	371.77	AF=0.500	hypothetical+protein%2C+conserved	2709	2709	0.304348
U	LmjF.05.0600	705	G	A	TGG	TGA	W	*	1064.77	AF=0.500	hypothetical+protein%2C+conserved	2709	2709	0.388889
P	LmjF.05.0770	3443	C	T	GCG	GTG	A	V	734.77	AF=0.500	hypothetical+protein%2C+unknown+function	4071	4071	0.343434
J	LmjF.05.0770	3470	G	A	CGC	CAC	R	H	708.77	AF=0.500	hypothetical+protein%2C+unknown+function	4071	4071	0.351351
L	LmjF.05.0770	977	C	T	CCC	CTC	P	L	1332.77	AF=0.500	hypothetical+protein%2C+unknown+function	4071	4071	0.61194
B	LmjF.05.0830	574	C	T	CAG	TAG	Q	*	1144.77	AF=0.500	methylthioadenosine+phosphorylase%2C+putative	921	921	0.564516
D	LmjF.05.0830	422	G	A	CGC	CAC	R	H	1268.77	AF=0.500	methylthioadenosine+phosphorylase%2C+putative	921	921	0.355769
J	LmjF.05.0830	298	G	A	GAG	AAG	E	K	746.77	AF=0.500	methylthioadenosine+phosphorylase%2C+putative	921	921	0.329114
E	LmjF.05.0920	1394	G	A	GGC	GAC	G	D	641.77	AF=0.500	paraflagellar+rod+protein%2C+putative	3345	3345	0.333333
K	LmjF.05.0920	1717	G	A	GAG	AAG	E	K	557.77	AF=0.500	paraflagellar+rod+protein%2C+putative	3345	3345	0.369565
K	LmjF.05.0920	1741	G	A	GCA	ACA	A	T	652.77	AF=0.500	paraflagellar+rod+protein%2C+putative	3345	3345	0.38
A	LmjF.05.0920	635	C	T	GCC	GTC	A	V	736.77	AF=0.500	paraflagellar+rod+protein%2C+putative	3345	3345	0.347826
F	LmjF.05.0930	1004	C	T	CCG	CTG	P	L	746.77	AF=0.500	ubiquitin-conjugating+enzyme%2C+putative	1395	1395	0.333333
B	LmjF.05.0930	1150	C	T	CCG	TCG	P	S	715.77	AF=0.500	ubiquitin-conjugating+enzyme%2C+putative	1395	1395	0.423077
S	LmjF.05.0930	640	G	A	GCG	ACG	A	T	423.77	AF=0.500	ubiquitin-conjugating+enzyme%2C+putative	1395	1395	0.210526
E	LmjF.05.1010	1061	G	A	GCC	GTC	A	V	773.77	AF=0.500	methyltransferase-like+protein	1848	1848	0.380952
N	LmjF.05.1010	1588	G	A	CGC	TGC	R	C	809.77	AF=0.500	methyltransferase-like+protein	1848	1848	0.305882
P	LmjF.05.1010	782	C	T	GGG	GAG	G	E	820.77	AF=0.500	methyltransferase-like+protein	1848	1848	0.333333
O	LmjF.05.1060	1226	C	T	CCG	CTG	P	L	774.77	AF=0.500	ATPase%2C+putative	1437	1437	0.444444
P	LmjF.05.1060	1256	G	A	GGC	GAC	G	D	836.77	AF=0.500	ATPase%2C+putative	1437	1437	0.369863
P	LmjF.05.1060	1270	G	A	GTC	ATC	V	I	427.77	AF=0.500	ATPase%2C+putative	1437	1437	0.239437
E	LmjF.05.1060	22	C	T	CTC	TTC	L	F	815.77	AF=0.500	ATPase%2C+putative	1437	1437	0.412698
F	LmjF.06.0160	1150	C	T	GAA	AAA	E	K	962.77	AF=0.500	hypothetical+protein%2C+conserved	1404	1404	0.666667
M	LmjF.06.0160	1318	C	T	GTG	ATG	V	M	840.77	AF=0.500	hypothetical+protein%2C+conserved	1404	1404	0.45614
I	LmjF.06.0160	280	G	A	CCG	TCG	P	S	312.77	AF=0.500	hypothetical+protein%2C+conserved	1404	1404	0.333333
K	LmjF.06.0260	1922	C	T	CGT	CAT	R	H	595.77	AF=0.500	5%27-3%27+exonuclease%2C+putative	4473	4473	0.357143
V	LmjF.06.0260	3347	C	T	TGC	TAC	C	Y	864.77	AF=0.500	5%27-3%27+exonuclease%2C+putative	4473	4473	0.47541
O	LmjF.06.0260	3746	G	A	TCC	TTC	S	F	538.77	AF=0.500	5%27-3%27+exonuclease%2C+putative	4473	4473	0.457143
J	LmjF.06.0320	1075	G	A	CCA	TCA	P	S	696.77	AF=0.500	hypothetical+protein%2C+conserved	3075	3075	0.575
E	LmjF.06.0320	1136	G	A	CCT	CTT	P	L	741.77	AF=0.500	hypothetical+protein%2C+conserved	3075	3075	0.55
K	LmjF.06.0320	2459	C	T	TGC	TAC	C	Y	782.77	AF=0.500	hypothetical+protein%2C+conserved	3075	3075	0.481481
E	LmjF.06.0320	3041	G	A	TCC	TTC	S	F	590.77	AF=0.500	hypothetical+protein%2C+conserved	3075	3075	0.439024
I	LmjF.06.0370	1258	G	A	GAA	AAA	E	K	494.77	AF=0.500	glutamine+synthetase%2C+putative	1611	1140	0.46875
U	LmjF.06.0370	547	C	T	CGC	TGC	R	C	1103.77	AF=0.500	glutamine+synthetase%2C+putative	1611	1140	0.447761
G	LmjF.06.0370	559	C	T	CGA	TGA	R	*	665.77	AF=0.500	glutamine+synthetase%2C+putative	1611	1140	0.433962
R	LmjF.06.0380	76	G	A	GCA	ACA	A	T	680.77	AF=0.500	hypothetical+protein%2C+conserved	1206	1125	0.4375
Q	LmjF.06.0380	886	C	T	CCC	TCC	P	S	2135.77	AF=0.500	hypothetical+protein%2C+conserved	1206	1125	0.617647
O	LmjF.06.0380	953	G	A	GGA	GAA	G	E	540.77	AF=0.500	hypothetical+protein%2C+conserved	1206	1125	0.485714
V	LmjF.06.0460	2344	C	T	CCG	TCG	P	S	1209.77	AF=0.500	ATP-NAD+kinase-like+protein	3831	3831	0.536232
D	LmjF.06.0460	535	G	A	GAC	AAC	D	N	954.77	AF=0.500	ATP-NAD+kinase-like+protein	3831	3831	0.6
G	LmjF.06.0460	71	C	T	GCA	GTA	A	V	792.77	AF=0.500	ATP-NAD+kinase-like+protein	3831	3831	0.45283
C	LmjF.06.0470	1432	G	A	GCT	ACT	A	T	801.77	AF=0.500	hypothetical+protein%2C+conserved	3483	3483	0.466667
I	LmjF.06.0470	2014	C	T	CCG	TCG	P	S	768.77	AF=0.500	hypothetical+protein%2C+conserved	3483	3483	0.342466
O	LmjF.06.0470	2651	G	A	GGC	GAC	G	D	1184.77	AF=0.500	hypothetical+protein%2C+conserved	3483	3483	0.603774
E	LmjF.06.0540	1277	G	A	GGG	GAG	G	E	525.77	AF=0.500	hypothetical+protein%2C+conserved	2292	2610	0.6
N	LmjF.06.0540	1617	G	A	ATG	ATA	M	I	672.77	AF=0.500	hypothetical+protein%2C+conserved	2292	2610	0.4
K	LmjF.06.0540	335	C	T	CCC	CTC	P	L	536.77	AF=0.500	hypothetical+protein%2C+conserved	2292	2610	0.361702
D	LmjF.06.0760	1114	G	A	GAG	AAG	E	K	600.77	AF=0.500	hypothetical+protein%2C+conserved	3537	3537	0.392157
K	LmjF.06.0760	1297	C	T	CCT	TCT	P	S	567.77	AF=0.500	hypothetical+protein%2C+conserved	3537	3537	0.652174
U	LmjF.06.0760	412	C	T	CGA	TGA	R	*	1146.77	AF=0.500	hypothetical+protein%2C+conserved	3537	3537	0.552239
N	LmjF.06.0790	1753	G	A	GCA	ACA	A	T	873.77	AF=0.500	hypothetical+protein%2C+unknown+function	3222	3222	0.391304
T	LmjF.06.0790	1931	C	T	GCC	GTC	A	V	1126.77	AF=0.500	hypothetical+protein%2C+unknown+function	3222	3222	0.53125
S	LmjF.06.0790	1993	C	T	CCT	TCT	P	S	787.77	AF=0.500	hypothetical+protein%2C+unknown+function	3222	3222	0.371429
U	LmjF.06.0880	1097	C	T	ACG	ATG	T	M	743.77	AF=0.500	acyl-coenzyme+a+dehydrogenase%2C+putative	1251	1251	0.423077
D	LmjF.06.0880	1189	G	A	GAG	AAG	E	K	694.77	AF=0.500	acyl-coenzyme+a+dehydrogenase%2C+putative	1251	1251	0.444444
V	LmjF.06.0880	43	C	T	CCG	TCG	P	S	570.77	AF=0.500	acyl-coenzyme+a+dehydrogenase%2C+putative	1251	1251	0.339623
C	LmjF.06.0980	1600	C	T	CTT	TTT	L	F	922.77	AF=0.500	hypothetical+protein%2C+conserved	3096	3096	0.537037
E	LmjF.06.0980	180	G	A	ATG	ATA	M	I	465.77	AF=0.500	hypothetical+protein%2C+conserved	3096	3096	0.454545
O	LmjF.06.0980	2867	G	A	GGC	GAC	G	D	940.77	AF=0.500	hypothetical+protein%2C+conserved	3096	3096	0.559322
D	LmjF.07.0080	1117	G	A	GGC	AGC	G	S	614.77	AF=0.500	Golgi%2Flysosome+glycoprotein%2C+putative	1872	1872	0.5
U	LmjF.07.0080	1261	G	A	GCG	ACG	A	T	722.77	AF=0.500	Golgi%2Flysosome+glycoprotein%2C+putative	1872	1872	0.418182
M	LmjF.07.0080	1680	G	A	ATG	ATA	M	I	824.77	AF=0.500	Golgi%2Flysosome+glycoprotein%2C+putative	1872	1872	0.479167
G	LmjF.07.0090	3499	C	T	CCC	TCC	P	S	594.77	AF=0.500	methionine+synthase%2C+putative	3759	3759	0.466667
J	LmjF.07.0090	3490	C	T	CCT	TCT	P	S	606.77	AF=0.500	methionine+synthase%2C+putative	3759	3759	0.434783
U	LmjF.07.0090	1529	G	A	CGC	CAC	R	H	909.77	AF=0.500	methionine+synthase%2C+putative	3759	3759	0.530612
M	LmjF.07.0170	2042	G	A	GCC	GTC	A	V	1435.77	AF=0.500	protein+kinase%2C+putative	3195	3195	0.577465
T	LmjF.07.0170	2376	C	T	ATG	ATA	M	I	1219.77	AF=0.500	protein+kinase%2C+putative	3195	3195	0.536232
Q	LmjF.07.0170	823	C	T	GCG	ACG	A	T	1150.77	AF=0.500	protein+kinase%2C+putative	3195	3195	0.507042
I	LmjF.07.0210	116	G	A	GCG	GTG	A	V	875.77	AF=0.500	hypothetical+protein%2C+conserved	765	765	0.430769
B	LmjF.07.0210	253	G	A	CCC	TCC	P	S	819.77	AF=0.500	hypothetical+protein%2C+conserved	765	765	0.52
J	LmjF.07.0210	747	C	T	ATG	ATA	M	I	609.77	AF=0.500	hypothetical+protein%2C+conserved	765	765	0.473684
D	LmjF.07.0390	1874	G	A	CCC	CTC	P	L	636.77	AF=0.500	hypothetical+protein%2C+conserved	2790	2790	0.34375
O	LmjF.07.0390	2629	C	T	GGC	AGC	G	S	809.77	AF=0.500	hypothetical+protein%2C+conserved	2790	2790	0.459016
E	LmjF.07.0390	767	G	A	GCG	GTG	A	V	513.77	AF=0.500	hypothetical+protein%2C+conserved	2790	2790	0.386364
L	LmjF.07.0550	2384	G	A	GGA	GAA	G	E	546.77	AF=0.500	hypothetical+protein%2C+conserved	4662	5715	0.350877
C	LmjF.07.0550	4192	C	T	CCT	TCT	P	S	1147.77	AF=0.500	hypothetical+protein%2C+conserved	4662	5715	0.538462
G	LmjF.07.0550	4327	C	T	CCG	TCG	P	S	360.77	AF=0.500	hypothetical+protein%2C+conserved	4662	5715	0.361702
E	LmjF.07.0840	1099	C	T	CCT	TCT	P	S	343.77	AF=0.500	hypothetical+protein%2C+conserved	7032	7032	0.324324
F	LmjF.07.0840	5536	G	A	GAT	AAT	D	N	1166.77	AF=0.500	hypothetical+protein%2C+conserved	7032	7032	0.590909
I	LmjF.07.0840	6614	G	A	CGT	CAT	R	H	878.77	AF=0.500	hypothetical+protein%2C+conserved	7032	7032	0.481481
D	LmjF.07.1020	1299	G	A	ATG	ATA	M	I	1223.77	AF=0.500	DNA+repair+and+recombination+helicase+protein+PIF7%2C+putative%2CDNA+repair+and+recombination+protein%2C+mitochondrial+precursor%2C+putative	3669	4038	0.538462
P	LmjF.07.1020	1948	G	A	GTT	ATT	V	I	863.77	AF=0.500	DNA+repair+and+recombination+helicase+protein+PIF7%2C+putative%2CDNA+repair+and+recombination+protein%2C+mitochondrial+precursor%2C+putative	3669	4038	0.428571
B	LmjF.07.1020	2893	G	A	GCG	ACG	A	T	480.77	AF=0.500	DNA+repair+and+recombination+helicase+protein+PIF7%2C+putative%2CDNA+repair+and+recombination+protein%2C+mitochondrial+precursor%2C+putative	3669	4038	0.34
U	LmjF.07.1050	2395	G	A	GTG	ATG	V	M	1274.77	AF=0.500	cation-transporting+ATPase%2C+putative	3735	3735	0.578125
S	LmjF.07.1050	3269	C	T	ACG	ATG	T	M	1013.77	AF=0.500	cation-transporting+ATPase%2C+putative	3735	3735	0.630435
O	LmjF.07.1050	3584	C	T	TCC	TTC	S	F	363.77	AF=0.500	cation-transporting+ATPase%2C+putative	3735	3735	0.407407
T	LmjF.07.1090	1193	C	T	TCG	TTG	S	L	878.77	AF=0.500	delta-5+fatty+acid+desaturase	1254	1254	0.619048
R	LmjF.07.1090	436	G	A	GAG	AAG	E	K	322.77	AF=0.500	delta-5+fatty+acid+desaturase	1254	1254	0.357143
C	LmjF.07.1090	815	C	T	GCC	GTC	A	V	715.77	AF=0.500	delta-5+fatty+acid+desaturase	1254	1254	0.45098
N	LmjF.08.0200	1143	G	A	ATG	ATA	M	I	958.77	AF=0.500	inositol+phosphosphingolipid+phospholipase+C-Like+%28ISCL%29	1962	1962	0.455882
J	LmjF.08.0200	1927	C	T	CTC	TTC	L	F	956.77	AF=0.500	inositol+phosphosphingolipid+phospholipase+C-Like+%28ISCL%29	1962	1962	0.674419
S	LmjF.08.0200	980	C	T	CCA	CTA	P	L	538.77	AF=0.500	inositol+phosphosphingolipid+phospholipase+C-Like+%28ISCL%29	1962	1962	0.45
H	LmjF.08.0320	20	G	A	CGC	CAC	R	H	467.77	AF=0.500	mitochondrial+associated+ribonuclease%2C+putative	678	678	0.387755
D	LmjF.08.0320	337	G	A	GCG	ACG	A	T	731.77	AF=0.500	mitochondrial+associated+ribonuclease%2C+putative	678	678	0.348485
C	LmjF.08.0320	640	C	T	CCG	TCG	P	S	711.77	AF=0.500	mitochondrial+associated+ribonuclease%2C+putative	678	678	0.48
J	LmjF.08.0420	1880	C	T	ACC	ATC	T	I	603.77	AF=0.500	hypothetical+protein%2C+conserved	5595	5937	0.428571
N	LmjF.08.0420	2980	C	T	CCT	TCT	P	S	580.77	AF=0.500	hypothetical+protein%2C+conserved	5595	5937	0.708333
K	LmjF.08.0420	763	G	A	GGC	AGC	G	S	956.77	AF=0.500	hypothetical+protein%2C+conserved	5595	5937	0.537037
E	LmjF.08.0430	1249	G	A	GAT	AAT	D	N	768.77	AF=0.500	hypothetical+protein%2C+conserved	2778	2778	0.666667
B	LmjF.08.0430	2588	C	T	ACC	ATC	T	I	664.77	AF=0.500	hypothetical+protein%2C+conserved	2778	2778	0.478261
H	LmjF.08.0430	493	G	A	GAG	AAG	E	K	1032.77	AF=0.500	hypothetical+protein%2C+conserved	2778	2778	0.6
P	LmjF.08.0510	2224	G	A	GAG	AAG	E	K	858.77	AF=0.500	ribose-phosphate+pyrophosphokinase%2C+putative	2511	2511	0.481481
H	LmjF.08.0510	776	G	A	CGG	CAG	R	Q	1059.77	AF=0.500	ribose-phosphate+pyrophosphokinase%2C+putative	2511	2511	0.507937
G	LmjF.08.0510	929	C	T	GCG	GTG	A	V	839.77	AF=0.500	ribose-phosphate+pyrophosphokinase%2C+putative	2511	2511	0.432836
I	LmjF.08.0795	4	C	T	CGC	TGC	R	C	713.77	AF=0.500	tuzin%2C+putative+%28pseudogene%29	1187	1185	0.389831
F	LmjF.08.0795	557	C	T	GCG	GTG	A	V	1232.77	AF=0.500	tuzin%2C+putative+%28pseudogene%29	1187	1185	0.555556
K	LmjF.08.0795	761	G	A	AGC	AAC	S	N	552.77	AF=0.500	tuzin%2C+putative+%28pseudogene%29	1187	1185	0.333333
C	LmjF.08.0900	1906	C	T	GAG	AAG	E	K	967.77	AF=0.500	mitochondrial+DNA+polymerase+beta-PAK%2C+putative	2022	4488	0.517241
I	LmjF.08.0900	320	C	T	AGC	AAC	S	N	373.77	AF=0.500	mitochondrial+DNA+polymerase+beta-PAK%2C+putative	2022	4488	0.333333
D	LmjF.08.0900	365	C	T	AGC	AAC	S	N	546.77	AF=0.500	mitochondrial+DNA+polymerase+beta-PAK%2C+putative	2022	4488	0.384615
E	LmjF.08.1000	3023	G	A	ACG	ATG	T	M	698.77	AF=0.500	hypothetical+protein%2C+conserved	7356	7689	0.488372
C	LmjF.08.1000	3875	C	T	AGC	AAC	S	N	1192.77	AF=0.500	hypothetical+protein%2C+conserved	7356	7689	0.57971
A	LmjF.08.1000	6338	C	T	GGC	GAC	G	D	792.77	AF=0.500	hypothetical+protein%2C+conserved	7356	7689	0.464286
I	LmjF.08.1140	1298	C	T	CCG	CTG	P	L	730.77	AF=0.500	suppressive+immunomodulating+factor%2C+putative+%28TSIF%29	2841	2841	0.407407
L	LmjF.08.1140	2387	C	T	GCC	GTC	A	V	1079.77	AF=0.500	suppressive+immunomodulating+factor%2C+putative+%28TSIF%29	2841	2841	0.5
F	LmjF.08.1140	2788	G	A	GAG	AAG	E	K	842.77	AF=0.500	suppressive+immunomodulating+factor%2C+putative+%28TSIF%29	2841	2841	0.481481
L	LmjF.09.0005	1100	G	A	CGT	CAT	R	H	646.77	AF=0.500	hypothetical+protein%2C+conserved	1122	1122	0.308824
Q	LmjF.09.0005	137	G	A	AGT	AAT	S	N	1056.77	AF=0.500	hypothetical+protein%2C+conserved	1122	1122	0.517241
I	LmjF.09.0005	65	G	A	GGC	GAC	G	D	534.77	AF=0.500	hypothetical+protein%2C+conserved	1122	1122	0.322034
T	LmjF.09.0390	2039	G	A	TGC	TAC	C	Y	2464.77	AF=0.500	hypothetical+protein%2C+conserved	5931	5931	0.610619
C	LmjF.09.0390	490	C	T	CCG	TCG	P	S	603.77	AF=0.500	hypothetical+protein%2C+conserved	5931	5931	0.486486
J	LmjF.09.0390	956	C	T	TCT	TTT	S	F	673.77	AF=0.500	hypothetical+protein%2C+conserved	5931	5931	0.423077
T	LmjF.09.0420	2824	C	T	CAA	TAA	Q	*	2275.77	AF=0.500	tyrosine+phosphatase%2C+putative	2994	3249	0.627273
B	LmjF.09.0420	2930	G	A	CGC	CAC	R	H	686.77	AF=0.500	tyrosine+phosphatase%2C+putative	2994	3249	0.33871
E	LmjF.09.0420	391	G	A	GCG	ACG	A	T	751.77	AF=0.500	tyrosine+phosphatase%2C+putative	2994	3249	0.431373
H	LmjF.09.0470	1396	G	A	GCG	ACG	A	T	1125.77	AF=0.500	serine%2Fthreonine+protein+phosphatase%2C+putative	1959	1959	0.515625
K	LmjF.09.0470	1793	G	A	AGC	AAC	S	N	289.77	AF=0.500	serine%2Fthreonine+protein+phosphatase%2C+putative	1959	1959	0.276596
E	LmjF.09.0470	659	G	A	GGC	GAC	G	D	562.77	AF=0.500	serine%2Fthreonine+protein+phosphatase%2C+putative	1959	1959	0.571429
I	LmjF.09.0530	1532	C	T	TCC	TTC	S	F	960.77	AF=0.500	leucine-rich+repeat+protein%2C+putative	2994	2994	0.449275
N	LmjF.09.0530	413	G	A	GGC	GAC	G	D	906.77	AF=0.500	leucine-rich+repeat+protein%2C+putative	2994	2994	0.557692
J	LmjF.09.0530	856	G	A	GAT	AAT	D	N	764.77	AF=0.500	leucine-rich+repeat+protein%2C+putative	2994	2994	0.46
I	LmjF.09.0710	1192	C	T	GCC	ACC	A	T	698.77	AF=0.500	hypothetical+protein%2C+conserved	1551	1602	0.46
R	LmjF.09.0710	41	G	A	GCG	GTG	A	V	1049.77	AF=0.500	hypothetical+protein%2C+conserved	1551	1602	0.534483
T	LmjF.09.0710	982	G	A	CTC	TTC	L	F	860.77	AF=0.500	hypothetical+protein%2C+conserved	1551	1602	0.397436
U	LmjF.09.0720	19	C	T	GCC	ACC	A	T	614.77	AF=0.500	cleavage+and+polyadenylation+specificity+factor+30+kDa+subunit%2C+putative	1020	1020	0.555556
E	LmjF.09.0720	43	C	T	GAC	AAC	D	N	725.77	AF=0.500	cleavage+and+polyadenylation+specificity+factor+30+kDa+subunit%2C+putative	1020	1020	0.567568
I	LmjF.09.0720	977	C	T	GGT	GAT	G	D	593.77	AF=0.500	cleavage+and+polyadenylation+specificity+factor+30+kDa+subunit%2C+putative	1020	1020	0.475
T	LmjF.09.0730	194	G	A	GCG	GTG	A	V	1740.77	AF=0.500	hypothetical+protein%2C+conserved	1902	1902	0.6
H	LmjF.09.0730	266	G	A	GCA	GTA	A	V	494.77	AF=0.500	hypothetical+protein%2C+conserved	1902	1902	0.447368
K	LmjF.09.0730	706	G	A	CGC	TGC	R	C	793.77	AF=0.500	hypothetical+protein%2C+conserved	1902	1902	0.284314
U	LmjF.09.0790	2264	G	A	GCT	GTT	A	V	730.77	AF=0.500	hypothetical+protein%2C+conserved	3741	3741	0.369863
Q	LmjF.09.0790	3185	C	T	CGG	CAG	R	Q	597.77	AF=0.500	hypothetical+protein%2C+conserved	3741	3741	0.307692
D	LmjF.09.0790	938	G	A	GCG	GTG	A	V	902.77	AF=0.500	hypothetical+protein%2C+conserved	3741	3741	0.453125
B	LmjF.09.0940	1324	C	T	GCG	ACG	A	T	1102.77	AF=0.500	translation-associated+element+2%2C+putative	3675	3675	0.59322
F	LmjF.09.0940	1915	C	T	GTC	ATC	V	I	699.77	AF=0.500	translation-associated+element+2%2C+putative	3675	3675	0.478261
P	LmjF.09.0940	982	C	T	GGC	AGC	G	S	448.77	AF=0.500	translation-associated+element+2%2C+putative	3675	3675	0.433333
G	LmjF.09.0960	1282	G	A	CAG	TAG	Q	*	774.77	AF=0.500	hypothetical+protein%2C+conserved	1872	2133	0.416667
P	LmjF.09.0960	59	C	T	GGT	GAT	G	D	548.77	AF=0.500	hypothetical+protein%2C+conserved	1872	2133	0.4
B	LmjF.09.0960	862	C	T	GAG	AAG	E	K	939.77	AF=0.500	hypothetical+protein%2C+conserved	1872	2133	0.453125
B	LmjF.09.1040	1726	C	T	GGT	AGT	G	S	708.77	AF=0.500	phospholipid%3Adiacylglycerol+acyltransferase%2C+putative	2058	2268	0.511628
H	LmjF.09.1040	2002	C	T	GAT	AAT	D	N	1172.77	AF=0.500	phospholipid%3Adiacylglycerol+acyltransferase%2C+putative	2058	2268	0.578125
K	LmjF.09.1040	622	C	T	GGG	AGG	G	R	450.77	AF=0.500	phospholipid%3Adiacylglycerol+acyltransferase%2C+putative	2058	2268	0.3
S	LmjF.09.1090	1600	C	T	GGG	AGG	G	R	541.77	AF=0.500	translation+initiation+factor+EIF-2B+gamma+subunit%2C+putative	1806	1806	0.377778
P	LmjF.09.1090	1714	C	T	GCC	ACC	A	T	901.77	AF=0.500	translation+initiation+factor+EIF-2B+gamma+subunit%2C+putative	1806	1806	0.460317
E	LmjF.09.1090	673	G	A	CCG	TCG	P	S	559.77	AF=0.500	translation+initiation+factor+EIF-2B+gamma+subunit%2C+putative	1806	1806	0.418605
N	LmjF.09.1110	470	G	A	ACC	ATC	T	I	779.77	AF=0.500	hypothetical+protein%2C+conserved	1377	1377	0.482143
S	LmjF.09.1110	506	C	T	AGC	AAC	S	N	1179.77	AF=0.500	hypothetical+protein%2C+conserved	1377	1377	0.596774
P	LmjF.09.1110	802	C	T	GCT	ACT	A	T	749.77	AF=0.500	hypothetical+protein%2C+conserved	1377	1377	0.55814
M	LmjF.09.1390	1093	G	A	CCA	TCA	P	S	494.77	AF=0.500	hypothetical+protein%2C+conserved	1992	1992	0.237113
Q	LmjF.09.1390	491	C	T	AGC	AAC	S	N	916.77	AF=0.500	hypothetical+protein%2C+conserved	1992	1992	0.435484
O	LmjF.09.1390	97	C	T	GCG	ACG	A	T	804.77	AF=0.500	hypothetical+protein%2C+conserved	1992	1992	0.366197
S	LmjF.10.0170	173	C	T	ACG	ATG	T	M	553.77	AF=0.500	guanosine+diphosphatase%2C+putative%2Cnucleoside+phosphatase%2C+putative	2025	2073	0.418605
Q	LmjF.10.0170	1795	G	A	GCG	ACG	A	T	838.77	AF=0.500	guanosine+diphosphatase%2C+putative%2Cnucleoside+phosphatase%2C+putative	2025	2073	0.510204
Q	LmjF.10.0170	374	G	A	CGC	CAC	R	H	843.77	AF=0.500	guanosine+diphosphatase%2C+putative%2Cnucleoside+phosphatase%2C+putative	2025	2073	0.583333
J	LmjF.10.0170	584	C	T	TCC	TTC	S	F	901.77	AF=0.500	guanosine+diphosphatase%2C+putative%2Cnucleoside+phosphatase%2C+putative	2025	2073	0.54
Q	LmjF.10.0330	320	G	A	GGT	GAT	G	D	1017.77	AF=0.500	hypothetical+protein%2C+conserved	1305	1479	0.555556
N	LmjF.10.0330	376	G	A	GGC	AGC	G	S	1018.77	AF=0.500	hypothetical+protein%2C+conserved	1305	1479	0.604167
K	LmjF.10.0330	464	C	T	ACG	ATG	T	M	369.77	AF=0.500	hypothetical+protein%2C+conserved	1305	1479	0.25
F	LmjF.10.0620	1454	G	A	GCT	GTT	A	V	921.77	AF=0.500	hypothetical+protein%2C+conserved	2274	2274	0.47541
H	LmjF.10.0620	1895	C	T	GGC	GAC	G	D	931.77	AF=0.500	hypothetical+protein%2C+conserved	2274	2274	0.529412
D	LmjF.10.0620	58	C	T	GCA	ACA	A	T	943.77	AF=0.500	hypothetical+protein%2C+conserved	2274	2274	0.527273
U	LmjF.10.0780	695	G	A	ACG	ATG	T	M	549.77	AF=0.500	hypothetical+protein%2C+conserved	1260	1260	0.372093
Q	LmjF.10.0780	776	G	A	ACC	ATC	T	I	1180.77	AF=0.500	hypothetical+protein%2C+conserved	1260	1260	0.590164
N	LmjF.10.0780	782	C	T	CGC	CAC	R	H	945.77	AF=0.500	hypothetical+protein%2C+conserved	1260	1260	0.576923
C	LmjF.10.0900	3760	G	A	CGA	TGA	R	*	709.77	AF=0.500	hypothetical+protein%2C+conserved	5286	4734	0.511628
J	LmjF.10.0900	4748	C	T	CGA	CAA	R	Q	719.77	AF=0.500	hypothetical+protein%2C+conserved	5286	4734	0.589744
Q	LmjF.10.0900	4870	G	A	CGC	TGC	R	C	447.77	AF=0.500	hypothetical+protein%2C+conserved	5286	4734	0.631579
C	LmjF.10.1040	1765	G	A	CGC	TGC	R	C	1100.77	AF=0.500	hypothetical+protein%2C+conserved	3618	3618	0.631579
L	LmjF.10.1040	2264	G	A	TCC	TTC	S	F	1058.77	AF=0.500	hypothetical+protein%2C+conserved	3618	3618	0.478873
E	LmjF.10.1040	3095	C	T	GGC	GAC	G	D	536.77	AF=0.500	hypothetical+protein%2C+conserved	3618	3618	0.395349
M	LmjF.10.1260	200	G	A	GGC	GAC	G	D	478.77	AF=0.500	hypothetical+protein%2C+conserved	948	948	0.288462
B	LmjF.10.1260	536	C	T	CCC	CTC	P	L	783.77	AF=0.500	hypothetical+protein%2C+conserved	948	948	0.54
C	LmjF.10.1260	802	G	A	GGC	AGC	G	S	682.77	AF=0.500	hypothetical+protein%2C+conserved	948	948	0.442308
J	LmjF.11.0070	2882	C	T	GCG	GTG	A	V	365.77	AF=0.500	hypothetical+protein%2C+conserved	4005	4005	0.647059
P	LmjF.11.0070	3940	G	A	GAA	AAA	E	K	705.77	AF=0.500	hypothetical+protein%2C+conserved	4005	4005	0.666667
U	LmjF.11.0070	407	C	T	ACC	ATC	T	I	723.77	AF=0.500	hypothetical+protein%2C+conserved	4005	4005	0.55814
M	LmjF.11.0100	188	G	A	GGT	GAT	G	D	1709.77	AF=0.500	seryl-tRNA+synthetase%2C+putative	1425	1425	0.551724
Q	LmjF.11.0100	253	G	A	GCC	ACC	A	T	928.77	AF=0.500	seryl-tRNA+synthetase%2C+putative	1425	1425	0.490909
U	LmjF.11.0100	368	C	T	GCG	GTG	A	V	744.77	AF=0.500	seryl-tRNA+synthetase%2C+putative	1425	1425	0.421053
I	LmjF.11.0160	475	C	T	CTT	TTT	L	F	895.77	AF=0.500	hypothetical+protein%2C+conserved	3069	3069	0.433333
K	LmjF.11.0160	578	C	T	GCT	GTT	A	V	1009.77	AF=0.500	hypothetical+protein%2C+conserved	3069	3069	0.447368
O	LmjF.11.0160	682	G	A	GAT	AAT	D	N	1113.77	AF=0.500	hypothetical+protein%2C+conserved	3069	3069	0.645833
D	LmjF.11.0170	1129	G	A	GCA	ACA	A	T	833.77	AF=0.500	hypothetical+protein%2C+conserved	2154	2154	0.446429
R	LmjF.11.0170	1997	C	T	TCC	TTC	S	F	635.77	AF=0.500	hypothetical+protein%2C+conserved	2154	2154	0.38
O	LmjF.11.0170	307	G	A	GTC	ATC	V	I	1268.77	AF=0.500	hypothetical+protein%2C+conserved	2154	2154	0.637931
H	LmjF.11.0310	3256	G	A	GGC	AGC	G	S	515.77	AF=0.500	hypothetical+protein%2C+conserved	5424	6102	0.62963
F	LmjF.11.0310	373	G	A	GAA	AAA	E	K	818.77	AF=0.500	hypothetical+protein%2C+conserved	5424	6102	0.433333
P	LmjF.11.0310	4459	G	A	GTG	ATG	V	M	1147.77	AF=0.500	hypothetical+protein%2C+conserved	5424	6102	0.515152
Q	LmjF.11.0400	1313	G	A	GGC	GAC	G	D	607.77	AF=0.500	tubulin-tyrsoine+ligase-like+protein	3282	3990	0.413043
G	LmjF.11.0400	1621	G	A	GAG	AAG	E	K	928.77	AF=0.500	tubulin-tyrsoine+ligase-like+protein	3282	3990	0.568627
O	LmjF.11.0400	694	G	A	GAA	AAA	E	K	589.77	AF=0.500	tubulin-tyrsoine+ligase-like+protein	3282	3990	0.403846
I	LmjF.11.0430	364	G	A	GAC	AAC	D	N	595.77	AF=0.500	hypothetical+protein%2C+conserved	1935	2559	0.352941
N	LmjF.11.0430	59	G	A	GGC	GAC	G	D	935.77	AF=0.500	hypothetical+protein%2C+conserved	1935	2559	0.491228
T	LmjF.11.0430	778	G	A	GAT	AAT	D	N	981.77	AF=0.500	hypothetical+protein%2C+conserved	1935	2559	0.455882
O	LmjF.11.0460	1049	A	G	GAC	GGC	D	G	666.77	AF=0.500	hypothetical+protein%2C+unknown+function	1932	1932	0.4375
Q	LmjF.11.0460	1303	G	A	GCT	ACT	A	T	1168.77	AF=0.500	hypothetical+protein%2C+unknown+function	1932	1932	0.507463
N	LmjF.11.0460	266	C	T	CCG	CTG	P	L	1095.77	AF=0.500	hypothetical+protein%2C+unknown+function	1932	1932	0.521739
O	LmjF.11.0470	361	G	A	GCG	ACG	A	T	750.77	AF=0.500	pumillio+protein+10%2C+putative%2Cpumilio-repeat%2C+RNA-binding+protein%2C+putative+%28PUF10%29	2256	2256	0.4
H	LmjF.11.0470	382	G	A	GCA	ACA	A	T	1055.77	AF=0.500	pumillio+protein+10%2C+putative%2Cpumilio-repeat%2C+RNA-binding+protein%2C+putative+%28PUF10%29	2256	2256	0.54386
U	LmjF.11.0470	88	C	T	CGG	TGG	R	W	1169.77	AF=0.500	pumillio+protein+10%2C+putative%2Cpumilio-repeat%2C+RNA-binding+protein%2C+putative+%28PUF10%29	2256	2256	0.568966
N	LmjF.11.0480	163	C	T	CTT	TTT	L	F	1072.77	AF=0.500	mRNA+cap+guanine-N7+methyltransferase%2C+putative	3183	3183	0.542373
A	LmjF.11.0480	2288	G	A	GGC	GAC	G	D	630.77	AF=0.500	mRNA+cap+guanine-N7+methyltransferase%2C+putative	3183	3183	0.444444
C	LmjF.11.0480	2768	G	A	AGC	AAC	S	N	1102.77	AF=0.500	mRNA+cap+guanine-N7+methyltransferase%2C+putative	3183	3183	0.606557
L	LmjF.11.0490	217	C	T	CTT	TTT	L	F	855.77	AF=0.500	tetratricopeptide+repeat+%28TPR%29+protein	1224	1224	0.350649
H	LmjF.11.0490	257	G	A	GGA	GAA	G	E	900.77	AF=0.500	tetratricopeptide+repeat+%28TPR%29+protein	1224	1224	0.508772
E	LmjF.11.0490	974	C	T	CCG	CTG	P	L	765.77	AF=0.500	tetratricopeptide+repeat+%28TPR%29+protein	1224	1224	0.489362
M	LmjF.11.0510	1234	G	A	GGG	AGG	G	R	1443.77	AF=0.500	protein+kinase%2C+putative	1737	1737	0.472527
O	LmjF.11.0510	239	G	A	GGG	GAG	G	E	848.77	AF=0.500	protein+kinase%2C+putative	1737	1737	0.464286
Q	LmjF.11.0510	760	G	A	GCG	ACG	A	T	1296.77	AF=0.500	protein+kinase%2C+putative	1737	1737	0.584615
V	LmjF.11.0870	3445	G	A	GTG	ATG	V	M	713.77	AF=0.500	kinesin%2C+putative	4254	4455	0.4
C	LmjF.11.0870	3451	G	A	GCG	ACG	A	T	1133.77	AF=0.500	kinesin%2C+putative	4254	4455	0.507042
Q	LmjF.11.0870	3503	G	A	GGG	GAG	G	E	1084.77	AF=0.500	kinesin%2C+putative	4254	4455	0.464789
U	LmjF.11.0940	1523	C	T	CCC	CTC	P	L	1103.77	AF=0.500	hypothetical+protein%2C+unknown+function	4431	4431	0.616667
O	LmjF.11.0940	274	G	A	GCG	ACG	A	T	406.77	AF=0.500	hypothetical+protein%2C+unknown+function	4431	4431	0.358974
J	LmjF.11.0940	4118	C	T	TCG	TTG	S	L	839.77	AF=0.500	hypothetical+protein%2C+unknown+function	4431	4431	0.510638
Q	LmjF.11.1270	2653	G	A	GTG	ATG	V	M	833.77	AF=0.500	ATP-binding+cassette+protein+subfamily+A%2C+member+5%2C+putative+%28ABCA5%29	5385	5385	0.431034
G	LmjF.11.1270	2881	C	T	CCT	TCT	P	S	867.77	AF=0.500	ATP-binding+cassette+protein+subfamily+A%2C+member+5%2C+putative+%28ABCA5%29	5385	5385	0.465517
M	LmjF.11.1270	817	G	A	GTA	ATA	V	I	1078.77	AF=0.500	ATP-binding+cassette+protein+subfamily+A%2C+member+5%2C+putative+%28ABCA5%29	5385	5385	0.521739
R	LmjF.11.1320	358	C	T	CAT	TAT	H	Y	731.77	AF=0.500	hypothetical+protein%2C+conserved	1335	1335	0.5
I	LmjF.11.1320	460	G	A	GGT	AGT	G	S	731.77	AF=0.500	hypothetical+protein%2C+conserved	1335	1335	0.433962
J	LmjF.11.1320	896	C	T	GCG	GTG	A	V	954.77	AF=0.500	hypothetical+protein%2C+conserved	1335	1335	0.625
L	LmjF.12.0040	35	G	A	CGC	CAC	R	H	898.77	AF=0.500	hypothetical+protein%2C+conserved	1404	1497	0.492063
C	LmjF.12.0040	625	C	T	CCG	TCG	P	S	1450.77	AF=0.500	hypothetical+protein%2C+conserved	1404	1497	0.628571
D	LmjF.12.0040	901	C	T	CGA	TGA	R	*	1019.77	AF=0.500	hypothetical+protein%2C+conserved	1404	1497	0.555556
C	LmjF.12.0240	1622	C	T	ACA	ATA	T	I	841.77	AF=0.500	hypothetical+protein%2C+unknown+function	2115	2115	0.531915
B	LmjF.12.0240	1678	C	T	CCG	TCG	P	S	732.77	AF=0.500	hypothetical+protein%2C+unknown+function	2115	2115	0.380952
R	LmjF.12.0240	1783	G	A	GAA	AAA	E	K	816.77	AF=0.500	hypothetical+protein%2C+unknown+function	2115	2115	0.490909
H	LmjF.12.0290	2137	C	T	CAC	TAC	H	Y	324.77	AF=0.500	hypothetical+protein%2C+unknown+function	4704	4854	0.619048
I	LmjF.12.0290	3143	G	A	CGT	CAT	R	H	831.77	AF=0.500	hypothetical+protein%2C+unknown+function	4704	4854	0.440678
E	LmjF.12.0290	379	G	A	GAC	AAC	D	N	908.77	AF=0.500	hypothetical+protein%2C+unknown+function	4704	4854	0.619048
I	LmjF.12.0290	4375	G	A	GAT	AAT	D	N	593.77	AF=0.500	hypothetical+protein%2C+unknown+function	4704	4854	0.477273
Q	LmjF.12.0330	1294	G	A	GTG	ATG	V	M	1109.77	AF=0.500	hypothetical+protein%2C+unknown+function	2574	2574	0.485294
B	LmjF.12.0330	1642	G	A	GAG	AAG	E	K	842.77	AF=0.500	hypothetical+protein%2C+unknown+function	2574	2574	0.45
G	LmjF.12.0330	2345	G	A	GGG	GAG	G	E	953.77	AF=0.500	hypothetical+protein%2C+unknown+function	2574	2574	0.465517
S	LmjF.12.0450	1558	C	T	GCA	ACA	A	T	1254.77	AF=0.500	hypothetical+protein%2C+unknown+function	3276	3459	0.553846
I	LmjF.12.0450	2311	G	A	CCG	TCG	P	S	788.77	AF=0.500	hypothetical+protein%2C+unknown+function	3276	3459	0.5
N	LmjF.12.0450	3017	G	A	TCC	TTC	S	F	1022.77	AF=0.500	hypothetical+protein%2C+unknown+function	3276	3459	0.462687
I	LmjF.12.0450	496	G	A	CTT	TTT	L	F	467.77	AF=0.500	hypothetical+protein%2C+unknown+function	3276	3459	0.354167
G	LmjF.12.0470	1138	G	A	CCT	TCT	P	S	445.77	AF=0.500	hypothetical+protein%2C+unknown+function	2256	2376	0.365854
H	LmjF.12.0470	832	C	T	GCC	ACC	A	T	772.77	AF=0.500	hypothetical+protein%2C+unknown+function	2256	2376	0.511111
L	LmjF.12.0470	869	G	A	CCC	CTC	P	L	690.77	AF=0.500	hypothetical+protein%2C+unknown+function	2256	2376	0.509804
I	LmjF.12.0620	1276	G	A	GCG	ACG	A	T	755.77	AF=0.500	hypothetical+protein%2C+conserved	3951	4413	0.376812
U	LmjF.12.0620	3284	C	T	CCG	CTG	P	L	1696.77	AF=0.500	hypothetical+protein%2C+conserved	3951	4413	0.609756
S	LmjF.12.0620	508	C	T	CAT	TAT	H	Y	1096.77	AF=0.500	hypothetical+protein%2C+conserved	3951	4413	0.532258
R	LmjF.12.0640	118	G	A	GCG	ACG	A	T	939.77	AF=0.500	primase+2%2C+putative	1632	2244	0.608696
D	LmjF.12.0640	1217	C	T	GCC	GTC	A	V	958.77	AF=0.500	primase+2%2C+putative	1632	2244	0.5
S	LmjF.12.0640	7	G	A	GCA	ACA	A	T	891.77	AF=0.500	primase+2%2C+putative	1632	2244	0.55102
G	LmjF.12.0660	134	G	A	GGC	GAC	G	D	597.77	AF=0.500	serine%2Fthreonine+protein+phosphatase-like+protein	2865	2865	0.396226
P	LmjF.12.0660	1451	C	T	CCG	CTG	P	L	739.77	AF=0.500	serine%2Fthreonine+protein+phosphatase-like+protein	2865	2865	0.488889
B	LmjF.12.0660	2503	G	A	GAG	AAG	E	K	972.77	AF=0.500	serine%2Fthreonine+protein+phosphatase-like+protein	2865	2865	0.555556
B	LmjF.12.0830	1747	G	A	GAG	AAG	E	K	941.77	AF=0.500	surface+antigen+protein+2%2C+putative	1947	1947	0.480769
C	LmjF.12.0830	700	C	T	CTT	TTT	L	F	1103.77	AF=0.500	surface+antigen+protein+2%2C+putative	1947	1947	0.614035
Q	LmjF.12.0830	998	C	T	ACC	ATC	T	I	819.77	AF=0.500	surface+antigen+protein+2%2C+putative	1947	1947	0.52
G	LmjF.12.0990	1391	A	G	CAG	CGG	Q	R	186.77	AF=0.500	surface+antigen+protein%2C+putative	1833	1833	0.131148
G	LmjF.12.0990	1399	G	A	GGG	AGG	G	R	189.77	AF=0.500	surface+antigen+protein%2C+putative	1833	1833	0.145161
G	LmjF.12.0990	1400	G	A	GGG	GAG	G	E	189.77	AF=0.500	surface+antigen+protein%2C+putative	1833	1833	0.15
G	LmjF.12.0990	1415	A	G	CAG	CGG	Q	R	192.77	AF=0.500	surface+antigen+protein%2C+putative	1833	1833	0.15
N	LmjF.12.0990	1505	G	A	GGC	GAC	G	D	218.77	AF=0.500	surface+antigen+protein%2C+putative	1833	1833	0.148649
G	LmjF.12.0990	1724	G	A	AGG	AAG	R	K	234.77	AF=0.500	surface+antigen+protein%2C+putative	1833	1833	0.166667
K	LmjF.12.0990	1736	T	A	ATG	AAG	M	K	153.77	AF=0.500	surface+antigen+protein%2C+putative	1833	1833	0.125
C	LmjF.12.1120	1723	C	T	CAG	TAG	Q	*	817.77	AF=0.500	hypothetical+protein%2C+conserved	3861	3885	0.438596
S	LmjF.12.1120	2371	C	T	CGC	TGC	R	C	816.77	AF=0.500	hypothetical+protein%2C+conserved	3861	3885	0.5
E	LmjF.12.1120	2539	G	A	GTA	ATA	V	I	505.77	AF=0.500	hypothetical+protein%2C+conserved	3861	3885	0.416667
E	LmjF.12.1140	1804	G	A	GGC	AGC	G	S	708.77	AF=0.500	n-ethylmaleimide+reductase-like+protein	2487	2487	0.589744
H	LmjF.12.1140	1957	C	T	CCA	TCA	P	S	979.77	AF=0.500	n-ethylmaleimide+reductase-like+protein	2487	2487	0.462687
R	LmjF.12.1140	2213	G	A	TGC	TAC	C	Y	763.77	AF=0.500	n-ethylmaleimide+reductase-like+protein	2487	2487	0.459016
H	LmjF.12.1140	673	C	T	CTC	TTC	L	F	352.77	AF=0.500	n-ethylmaleimide+reductase-like+protein	2487	2487	0.333333
D	LmjF.12.1160	1792	C	T	CAC	TAC	H	Y	1111.77	AF=0.500	hypothetical+protein%2C+conserved	2844	2844	0.557377
P	LmjF.12.1160	2132	G	A	GGC	GAC	G	D	673.77	AF=0.500	hypothetical+protein%2C+conserved	2844	2844	0.534884
T	LmjF.12.1160	677	C	T	GCC	GTC	A	V	1001.77	AF=0.500	hypothetical+protein%2C+conserved	2844	2844	0.5625
A	LmjF.13.0130	374	C	T	GGG	GAG	G	E	723.77	AF=0.500	MCAK-like+kinesin%2C+putative	2190	2190	0.55
Q	LmjF.13.0130	565	C	T	GAG	AAG	E	K	1066.77	AF=0.500	MCAK-like+kinesin%2C+putative	2190	2190	0.450704
L	LmjF.13.0130	916	G	A	CCG	TCG	P	S	985.77	AF=0.500	MCAK-like+kinesin%2C+putative	2190	2190	0.538462
R	LmjF.13.0440	1264	C	T	GAG	AAG	E	K	777.77	AF=0.500	mitogen-activated+protein+kinase+kinase+2+%28MKK2%29	3273	3273	0.543478
S	LmjF.13.0440	821	G	A	GCT	GTT	A	V	979.77	AF=0.500	mitogen-activated+protein+kinase+kinase+2+%28MKK2%29	3273	3273	0.622222
U	LmjF.13.0440	829	G	A	CAG	TAG	Q	*	914.77	AF=0.500	mitogen-activated+protein+kinase+kinase+2+%28MKK2%29	3273	3273	0.507692
E	LmjF.13.0460	1174	C	T	CAG	TAG	Q	*	971.77	AF=0.500	hypothetical+protein%2C+conserved	1494	1494	0.576923
F	LmjF.13.0460	479	C	T	CCG	CTG	P	L	639.77	AF=0.500	hypothetical+protein%2C+conserved	1494	1494	0.388889
H	LmjF.13.0460	960	G	A	TGG	TGA	W	*	849.77	AF=0.500	hypothetical+protein%2C+conserved	1494	1494	0.519231
J	LmjF.13.0490	1111	C	T	CCA	TCA	P	S	535.77	AF=0.500	hypothetical+protein%2C+conserved	1539	1539	0.418605
C	LmjF.13.0490	1301	G	A	CGC	CAC	R	H	797.77	AF=0.500	hypothetical+protein%2C+conserved	1539	1539	0.464286
L	LmjF.13.0490	682	G	A	GAG	AAG	E	K	1057.77	AF=0.500	hypothetical+protein%2C+conserved	1539	1539	0.462687
S	LmjF.13.0530	1181	G	A	AGC	AAC	S	N	555.77	AF=0.500	hypothetical+protein%2C+conserved	2991	3708	0.396226
E	LmjF.13.0530	1640	C	T	GCC	GTC	A	V	565.77	AF=0.500	hypothetical+protein%2C+conserved	2991	3708	0.5
G	LmjF.13.0530	1709	G	A	CGG	CAG	R	Q	779.77	AF=0.500	hypothetical+protein%2C+conserved	2991	3708	0.461538
I	LmjF.13.0580	1169	G	A	GGG	GAG	G	E	583.77	AF=0.500	hypothetical+protein%2C+conserved	4695	5553	0.387755
R	LmjF.13.0580	1459	C	T	CTT	TTT	L	F	638.77	AF=0.500	hypothetical+protein%2C+conserved	4695	5553	0.418605
D	LmjF.13.0580	2123	G	A	GGC	GAC	G	D	1049.77	AF=0.500	hypothetical+protein%2C+conserved	4695	5553	0.525424
K	LmjF.13.0650	1283	G	A	CGA	CAA	R	Q	1082.77	AF=0.500	palmitoyl+acyltransferase+6%2C+putative	1824	1824	0.43038
U	LmjF.13.0650	145	G	A	GTG	ATG	V	M	791.77	AF=0.500	palmitoyl+acyltransferase+6%2C+putative	1824	1824	0.511628
S	LmjF.13.0650	1562	G	A	GGC	GAC	G	D	991.77	AF=0.500	palmitoyl+acyltransferase+6%2C+putative	1824	1824	0.516667
E	LmjF.13.0690	1286	G	A	AGC	AAC	S	N	656.77	AF=0.500	hypothetical+protein%2C+conserved	2874	3144	0.645161
R	LmjF.13.0690	497	C	T	CCG	CTG	P	L	1252.77	AF=0.500	hypothetical+protein%2C+conserved	2874	3144	0.587302
G	LmjF.13.0690	76	G	A	GCT	ACT	A	T	879.77	AF=0.500	hypothetical+protein%2C+conserved	2874	3144	0.541667
I	LmjF.13.0780	1038	C	T	TGG	TGA	W	*	366.77	AF=0.500	protein+kinase%2C+putative	1701	1701	0.264151
R	LmjF.13.0780	205	C	T	GCA	ACA	A	T	992.77	AF=0.500	protein+kinase%2C+putative	1701	1701	0.517241
R	LmjF.13.0780	59	C	T	TGC	TAC	C	Y	1042.77	AF=0.500	protein+kinase%2C+putative	1701	1701	0.517241
J	LmjF.13.0780	85	C	T	GAG	AAG	E	K	712.77	AF=0.500	protein+kinase%2C+putative	1701	1701	0.5
Q	LmjF.13.0810	4280	C	T	GGG	GAG	G	E	1068.77	AF=0.500	hypothetical+protein%2C+conserved	7977	7977	0.555556
Q	LmjF.13.0810	4717	C	T	GAG	AAG	E	K	914.77	AF=0.500	hypothetical+protein%2C+conserved	7977	7977	0.451613
V	LmjF.13.0810	5693	C	T	GGC	GAC	G	D	839.77	AF=0.500	hypothetical+protein%2C+conserved	7977	7977	0.480769
J	LmjF.13.0810	739	C	T	GGG	AGG	G	R	803.77	AF=0.500	hypothetical+protein%2C+conserved	7977	7977	0.534884
C	LmjF.13.0830	205	G	A	CGC	TGC	R	C	985.77	AF=0.500	hypothetical+protein%2C+conserved	3711	3711	0.54386
V	LmjF.13.0830	2236	C	T	GCG	ACG	A	T	1128.77	AF=0.500	hypothetical+protein%2C+conserved	3711	3711	0.507042
O	LmjF.13.0830	2963	C	T	CGC	CAC	R	H	1090.77	AF=0.500	hypothetical+protein%2C+conserved	3711	3711	0.578125
J	LmjF.13.0960	118	C	T	GTC	ATC	V	I	959.77	AF=0.500	katanin-like+protein%2Cserine+peptidase%2C+Clan+SJ%2C+family+S16%2C+putative	1698	1698	0.574468
F	LmjF.13.0960	1640	G	A	GCA	GTA	A	V	920.77	AF=0.500	katanin-like+protein%2Cserine+peptidase%2C+Clan+SJ%2C+family+S16%2C+putative	1698	1698	0.509804
G	LmjF.13.0960	4	G	A	CGT	TGT	R	C	647.77	AF=0.500	katanin-like+protein%2Cserine+peptidase%2C+Clan+SJ%2C+family+S16%2C+putative	1698	1698	0.416667
Q	LmjF.13.0990	1069	C	T	GAC	AAC	D	N	751.77	AF=0.500	hypothetical+protein%2C+conserved	1473	1473	0.489362
E	LmjF.13.0990	1429	G	A	CGC	TGC	R	C	934.77	AF=0.500	hypothetical+protein%2C+conserved	1473	1473	0.609756
J	LmjF.13.0990	712	C	T	GCG	ACG	A	T	310.77	AF=0.500	hypothetical+protein%2C+conserved	1473	1473	0.333333
L	LmjF.13.1100	2384	C	T	CGC	CAC	R	H	681.77	AF=0.500	leucyl-tRNA+synthetase%2C+putative	3228	3469	0.423077
P	LmjF.13.1100	340	C	T	GCG	ACG	A	T	1010.77	AF=0.500	leucyl-tRNA+synthetase%2C+putative	3228	3469	0.555556
E	LmjF.13.1100	413	C	T	AGC	AAC	S	N	652.77	AF=0.500	leucyl-tRNA+synthetase%2C+putative	3228	3469	0.403846
E	LmjF.13.1140	211	G	A	CAC	TAC	H	Y	572.77	AF=0.500	hypothetical+protein%2C+conserved	1212	1212	0.435897
V	LmjF.13.1140	473	C	T	GGA	GAA	G	E	676.77	AF=0.500	hypothetical+protein%2C+conserved	1212	1212	0.612903
O	LmjF.13.1140	754	G	A	CGG	TGG	R	W	1321.77	AF=0.500	hypothetical+protein%2C+conserved	1212	1212	0.605634
E	LmjF.13.1350	1987	C	T	GCG	ACG	A	T	455.77	AF=0.500	hypothetical+protein%2C+conserved	3441	3441	0.4375
A	LmjF.13.1350	2515	C	T	GAG	AAG	E	K	607.77	AF=0.500	hypothetical+protein%2C+conserved	3441	3441	0.37931
O	LmjF.13.1350	2693	G	A	TCC	TTC	S	F	789.77	AF=0.500	hypothetical+protein%2C+conserved	3441	3441	0.4
E	LmjF.13.1350	2749	C	T	GCC	ACC	A	T	435.77	AF=0.500	hypothetical+protein%2C+conserved	3441	3441	0.428571
D	LmjF.13.1360	115	C	T	GCG	ACG	A	T	627.77	AF=0.500	hypothetical+protein%2C+conserved	2514	2514	0.488372
H	LmjF.13.1360	1208	G	A	ACC	ATC	T	I	621.77	AF=0.500	hypothetical+protein%2C+conserved	2514	2514	0.4375
H	LmjF.13.1360	1352	G	A	GCC	GTC	A	V	810.77	AF=0.500	hypothetical+protein%2C+conserved	2514	2514	0.55814
Q	LmjF.13.1360	612	C	T	TGG	TGA	W	*	923.77	AF=0.500	hypothetical+protein%2C+conserved	2514	2514	0.492063
G	LmjF.13.1430	1558	G	A	CGA	TGA	R	*	688.77	AF=0.500	hypothetical+protein%2C+conserved	1902	1902	0.511111
U	LmjF.13.1430	182	C	T	GGA	GAA	G	E	513.77	AF=0.500	hypothetical+protein%2C+conserved	1902	1902	0.403846
G	LmjF.13.1430	296	G	A	GCC	GTC	A	V	846.77	AF=0.500	hypothetical+protein%2C+conserved	1902	1902	0.45
H	LmjF.13.1430	754	G	A	CTC	TTC	L	F	859.77	AF=0.500	hypothetical+protein%2C+conserved	1902	1902	0.622222
R	LmjF.13.1530	2827	C	T	GCG	ACG	A	T	381.77	AF=0.500	phospholipid-transporting+ATPase+1-like+protein	3294	3294	0.357143
U	LmjF.13.1530	2831	G	A	ACG	ATG	T	M	980.77	AF=0.500	phospholipid-transporting+ATPase+1-like+protein	3294	3294	0.553571
H	LmjF.13.1530	626	G	A	ACC	ATC	T	I	563.77	AF=0.500	phospholipid-transporting+ATPase+1-like+protein	3294	3294	0.382979
D	LmjF.13.1550	175	C	T	GAG	AAG	E	K	862.77	AF=0.500	hypothetical+protein%2C+conserved	3531	3531	0.491525
L	LmjF.13.1550	3385	C	T	GTA	ATA	V	I	1592.77	AF=0.500	hypothetical+protein%2C+conserved	3531	3531	0.521739
F	LmjF.13.1550	634	C	T	GCC	ACC	A	T	1596.77	AF=0.500	hypothetical+protein%2C+conserved	3531	3531	0.626667
M	LmjF.14.0110	1147	C	T	CCA	TCA	P	S	837.77	AF=0.500	hypothetical+protein%2C+conserved	1572	1572	0.405405
S	LmjF.14.0110	1312	G	A	GCG	ACG	A	T	739.77	AF=0.500	hypothetical+protein%2C+conserved	1572	1572	0.477273
I	LmjF.14.0110	256	G	A	GCT	ACT	A	T	634.77	AF=0.500	hypothetical+protein%2C+conserved	1572	1572	0.468085
Q	LmjF.14.0320	2024	C	T	GCC	GTC	A	V	1073.77	AF=0.500	amino+acid+permease%2C+putative+%28AAT21%29	2412	2412	0.493151
N	LmjF.14.0320	229	G	A	GAG	AAG	E	K	985.77	AF=0.500	amino+acid+permease%2C+putative+%28AAT21%29	2412	2412	0.47541
R	LmjF.14.0320	828	G	A	TGG	TGA	W	*	491.77	AF=0.500	amino+acid+permease%2C+putative+%28AAT21%29	2412	2412	0.365854
B	LmjF.14.0350	1321	G	A	GTG	ATG	V	M	1175.77	AF=0.500	threonine+synthase%2C+putative	2031	2031	0.580645
M	LmjF.14.0350	1375	G	A	GCG	ACG	A	T	1909.77	AF=0.500	threonine+synthase%2C+putative	2031	2031	0.647727
H	LmjF.14.0350	691	C	T	CGG	TGG	R	W	847.77	AF=0.500	threonine+synthase%2C+putative	2031	2031	0.457627
A	LmjF.14.0370	3685	G	A	GGG	AGG	G	R	754.77	AF=0.500	hypothetical+protein%2C+conserved	8766	8766	0.462963
M	LmjF.14.0370	6697	G	A	GCC	ACC	A	T	1642.77	AF=0.500	hypothetical+protein%2C+conserved	8766	8766	0.646341
A	LmjF.14.0370	6820	G	A	GCC	ACC	A	T	978.77	AF=0.500	hypothetical+protein%2C+conserved	8766	8766	0.5625
H	LmjF.14.0370	865	G	A	GAG	AAG	E	K	902.77	AF=0.500	hypothetical+protein%2C+conserved	8766	8766	0.576923
J	LmjF.14.0410	2683	G	A	GAC	AAC	D	N	803.77	AF=0.500	hypothetical+protein%2C+conserved	3201	3201	0.609756
S	LmjF.14.0410	2818	G	A	GTG	ATG	V	M	1177.77	AF=0.500	hypothetical+protein%2C+conserved	3201	3201	0.586207
L	LmjF.14.0410	943	G	A	GCG	ACG	A	T	954.77	AF=0.500	hypothetical+protein%2C+conserved	3201	3201	0.58
H	LmjF.14.0420	1162	C	T	CCA	TCA	P	S	910.77	AF=0.500	hypothetical+protein%2C+conserved	2454	2454	0.482143
R	LmjF.14.0420	301	G	A	GCG	ACG	A	T	751.77	AF=0.500	hypothetical+protein%2C+conserved	2454	2454	0.488372
K	LmjF.14.0420	644	C	T	CCT	CTT	P	L	462.77	AF=0.500	hypothetical+protein%2C+conserved	2454	2454	0.345455
M	LmjF.14.0590	1241	G	A	GCC	GTC	A	V	1722.77	AF=0.500	hypothetical+protein%2C+conserved	4137	4677	0.697368
C	LmjF.14.0590	1744	C	T	GTC	ATC	V	I	903.77	AF=0.500	hypothetical+protein%2C+conserved	4137	4677	0.52
F	LmjF.14.0590	3080	G	A	CCC	CTC	P	L	700.77	AF=0.500	hypothetical+protein%2C+conserved	4137	4677	0.385965
L	LmjF.14.0710	230	G	A	ACC	ATC	T	I	948.77	AF=0.500	fatty+acid+elongase%2C+putative+%28ELO4.1%29	1128	1128	0.533333
E	LmjF.14.0710	632	C	T	GGC	GAC	G	D	402.77	AF=0.500	fatty+acid+elongase%2C+putative+%28ELO4.1%29	1128	1128	0.464286
I	LmjF.14.0710	914	C	T	GGC	GAC	G	D	310.77	AF=0.500	fatty+acid+elongase%2C+putative+%28ELO4.1%29	1128	1128	0.37037
C	LmjF.14.0770	1129	C	T	GCT	ACT	A	T	863.77	AF=0.500	hypothetical+protein%2C+unknown+function	1191	1284	0.480769
T	LmjF.14.0770	1140	C	T	ATG	ATA	M	I	276.77	AF=0.500	hypothetical+protein%2C+unknown+function	1191	1284	0.37037
D	LmjF.14.0770	1177	G	A	CTC	TTC	L	F	193.77	AF=0.500	hypothetical+protein%2C+unknown+function	1191	1284	0.375
A	LmjF.14.0810	283	C	T	GCA	ACA	A	T	700.77	AF=0.500	kinesin%2C+putative	3948	3948	0.458333
F	LmjF.14.0810	3922	C	T	GCA	ACA	A	T	513.77	AF=0.500	kinesin%2C+putative	3948	3948	0.484848
C	LmjF.14.0810	641	G	A	TCC	TTC	S	F	974.77	AF=0.500	kinesin%2C+putative	3948	3948	0.584906
R	LmjF.14.0820	1306	C	T	GCC	ACC	A	T	745.77	AF=0.500	hypothetical+protein%2C+conserved	1734	1734	0.6
K	LmjF.14.0820	482	C	T	GGC	GAC	G	D	522.77	AF=0.500	hypothetical+protein%2C+conserved	1734	1734	0.384615
C	LmjF.14.0820	533	C	T	CGC	CAC	R	H	1161.77	AF=0.500	hypothetical+protein%2C+conserved	1734	1734	0.506494
A	LmjF.14.1170	100	G	A	GCA	ACA	A	T	485.77	AF=0.500	ras-like+small+GTPases%2C+putative	2301	2598	0.441176
I	LmjF.14.1170	1118	C	T	TCG	TTG	S	L	936.77	AF=0.500	ras-like+small+GTPases%2C+putative	2301	2598	0.491803
O	LmjF.14.1170	2069	C	T	ACG	ATG	T	M	562.77	AF=0.500	ras-like+small+GTPases%2C+putative	2301	2598	0.33871
I	LmjF.14.1170	392	G	A	CGG	CAG	R	Q	608.77	AF=0.500	ras-like+small+GTPases%2C+putative	2301	2598	0.328358
M	LmjF.14.1450	1027	G	A	GAG	AAG	E	K	1674.77	AF=0.500	hypothetical+protein%2C+conserved	2058	2058	0.680556
B	LmjF.14.1450	1145	G	A	GGT	GAT	G	D	615.77	AF=0.500	hypothetical+protein%2C+conserved	2058	2058	0.452381
M	LmjF.14.1450	320	C	T	GCG	GTG	A	V	638.77	AF=0.500	hypothetical+protein%2C+conserved	2058	2058	0.293333
P	LmjF.14.1450	454	C	T	CGC	TGC	R	C	776.77	AF=0.500	hypothetical+protein%2C+conserved	2058	2058	0.509804
R	LmjF.15.0020	1364	C	T	GGG	GAG	G	E	646.77	AF=0.500	hypothetical+protein%2C+conserved	1863	1863	0.304878
A	LmjF.15.0020	1445	C	T	GGC	GAC	G	D	444.77	AF=0.500	hypothetical+protein%2C+conserved	1863	1863	0.280702
V	LmjF.15.0020	1589	G	A	ACC	ATC	T	I	640.77	AF=0.500	hypothetical+protein%2C+conserved	1863	1863	0.255319
R	LmjF.15.0060	1259	C	T	CGC	CAC	R	H	1024.77	AF=0.500	Eukaryotic+translation+initiation+factor+4+gamma+type+1%2C+putative+%28eif4g1%29	3051	3051	0.363636
V	LmjF.15.0060	1736	G	A	TCC	TTC	S	F	573.77	AF=0.500	Eukaryotic+translation+initiation+factor+4+gamma+type+1%2C+putative+%28eif4g1%29	3051	3051	0.315789
V	LmjF.15.0060	1868	G	A	GCG	GTG	A	V	726.77	AF=0.500	Eukaryotic+translation+initiation+factor+4+gamma+type+1%2C+putative+%28eif4g1%29	3051	3051	0.342466
H	LmjF.15.0060	646	C	T	GAG	AAG	E	K	523.77	AF=0.500	Eukaryotic+translation+initiation+factor+4+gamma+type+1%2C+putative+%28eif4g1%29	3051	3051	0.279412
B	LmjF.15.0110	1225	C	T	GCG	ACG	A	T	1025.77	AF=0.500	hypothetical+protein%2C+conserved	2394	2394	0.382022
R	LmjF.15.0110	1628	G	A	ACG	ATG	T	M	945.77	AF=0.500	hypothetical+protein%2C+conserved	2394	2394	0.326087
E	LmjF.15.0110	2351	C	T	GGC	GAC	G	D	823.77	AF=0.500	hypothetical+protein%2C+conserved	2394	2394	0.376623
B	LmjF.15.0110	454	C	T	GCG	ACG	A	T	640.77	AF=0.500	hypothetical+protein%2C+conserved	2394	2394	0.285714
R	LmjF.15.0110	730	C	T	GCC	ACC	A	T	471.77	AF=0.500	hypothetical+protein%2C+conserved	2394	2394	0.208791
I	LmjF.15.0160	1298	C	T	AGC	AAC	S	N	645.77	AF=0.500	zinc+finger+%28CCCH+type%29+protein%2C+putative	2508	2508	0.273973
B	LmjF.15.0160	1333	G	A	CCG	TCG	P	S	1027.77	AF=0.500	zinc+finger+%28CCCH+type%29+protein%2C+putative	2508	2508	0.323232
R	LmjF.15.0160	1381	G	A	CCG	TCG	P	S	1104.77	AF=0.500	zinc+finger+%28CCCH+type%29+protein%2C+putative	2508	2508	0.388889
K	LmjF.15.0240	1186	G	A	GCG	ACG	A	T	611.77	AF=0.500	sterol+carrier+protein%2C+putative%2Cnonspecific+lipid-transfer+protein%2C+putative	1218	1218	0.259259
P	LmjF.15.0240	175	C	T	CAA	TAA	Q	*	866.77	AF=0.500	sterol+carrier+protein%2C+putative%2Cnonspecific+lipid-transfer+protein%2C+putative	1218	1218	0.310345
N	LmjF.15.0240	397	C	T	CCT	TCT	P	S	912.77	AF=0.500	sterol+carrier+protein%2C+putative%2Cnonspecific+lipid-transfer+protein%2C+putative	1218	1218	0.341176
D	LmjF.15.0250	1477	G	A	GGC	AGC	G	S	740.77	AF=0.500	hypothetical+protein%2C+conserved	5844	5844	0.322222
B	LmjF.15.0250	1730	G	A	GGC	GAC	G	D	683.77	AF=0.500	hypothetical+protein%2C+conserved	5844	5844	0.324324
U	LmjF.15.0250	232	G	A	GAG	AAG	E	K	987.77	AF=0.500	hypothetical+protein%2C+conserved	5844	5844	0.336634
B	LmjF.15.0250	704	C	T	TCC	TTC	S	F	722.77	AF=0.500	hypothetical+protein%2C+conserved	5844	5844	0.285714
B	LmjF.15.0360	2596	C	T	CAA	TAA	Q	*	893.77	AF=0.500	hypothetical+protein%2C+conserved	3204	3204	0.376471
D	LmjF.15.0360	34	C	T	CCG	TCG	P	S	769.77	AF=0.500	hypothetical+protein%2C+conserved	3204	3204	0.303797
J	LmjF.15.0360	995	C	T	GCG	GTG	A	V	624.77	AF=0.500	hypothetical+protein%2C+conserved	3204	3204	0.313433
P	LmjF.15.0400	1010	C	T	ACC	ATC	T	I	694.77	AF=0.500	hypothetical+protein%2C+conserved	2043	2043	0.341463
V	LmjF.15.0400	470	G	A	GGG	GAG	G	E	714.77	AF=0.500	hypothetical+protein%2C+conserved	2043	2043	0.298851
B	LmjF.15.0400	872	C	T	ACA	ATA	T	I	528.77	AF=0.500	hypothetical+protein%2C+conserved	2043	2043	0.285714
K	LmjF.15.0430	236	G	A	GGC	GAC	G	D	880.77	AF=0.500	hypothetical+protein%2C+conserved	1038	1038	0.358974
J	LmjF.15.0430	476	C	T	GCC	GTC	A	V	550.77	AF=0.500	hypothetical+protein%2C+conserved	1038	1038	0.315789
I	LmjF.15.0430	628	C	T	CCG	TCG	P	S	754.77	AF=0.500	hypothetical+protein%2C+conserved	1038	1038	0.337662
E	LmjF.15.0720	1351	C	T	CCG	TCG	P	S	655.77	AF=0.500	flavoprotein+monooxygenase%2C+putative	1968	1968	0.34375
M	LmjF.15.0720	326	C	T	GCA	GTA	A	V	407.77	AF=0.500	flavoprotein+monooxygenase%2C+putative	1968	1968	0.303571
C	LmjF.15.0720	538	C	T	CCA	TCA	P	S	748.77	AF=0.500	flavoprotein+monooxygenase%2C+putative	1968	1968	0.282353
P	LmjF.15.0790	2188	C	T	GTG	ATG	V	M	1074.77	AF=0.500	hypothetical+protein%2C+unknown+function	4272	4272	0.345794
V	LmjF.15.0790	2668	C	T	GCG	ACG	A	T	1159.77	AF=0.500	hypothetical+protein%2C+unknown+function	4272	4272	0.358491
C	LmjF.15.0790	313	C	T	GGC	AGC	G	S	1081.77	AF=0.500	hypothetical+protein%2C+unknown+function	4272	4272	0.35
A	LmjF.15.0870	1475	C	T	GGC	GAC	G	D	487.77	AF=0.500	hypothetical+protein%2C+conserved	1863	1863	0.352941
H	LmjF.15.0870	56	G	A	GCC	GTC	A	V	777.77	AF=0.500	hypothetical+protein%2C+conserved	1863	1863	0.396825
S	LmjF.15.0870	631	G	A	CGG	TGG	R	W	720.77	AF=0.500	hypothetical+protein%2C+conserved	1863	1863	0.313253
I	LmjF.15.0900	1015	C	T	GAG	AAG	E	K	438.77	AF=0.500	hypothetical+protein%2C+conserved	1656	1656	0.236842
T	LmjF.15.0900	44	ATG	A	na	na	na	na	156.73	AF=0.500	hypothetical+protein%2C+conserved	1656	1656	0.203704
B	LmjF.15.0900	832	C	T	GAG	AAG	E	K	960.77	AF=0.500	hypothetical+protein%2C+conserved	1656	1656	0.346535
K	LmjF.15.0920	2296	G	A	CCG	TCG	P	S	832.77	AF=0.500	protein+phosphatase+2A+regulatory+subunit%2C+putative	2496	2811	0.367089
B	LmjF.15.0920	2479	C	T	GGC	AGC	G	S	467.77	AF=0.500	protein+phosphatase+2A+regulatory+subunit%2C+putative	2496	2811	0.309091
I	LmjF.15.0920	523	G	A	CGC	TGC	R	C	649.77	AF=0.500	protein+phosphatase+2A+regulatory+subunit%2C+putative	2496	2811	0.323944
H	LmjF.15.0980	1345	G	A	CGA	TGA	R	*	618.77	AF=0.500	hypothetical+protein%2C+conserved	2466	2403	0.271605
I	LmjF.15.0980	1393	C	T	GTG	ATG	V	M	630.77	AF=0.500	hypothetical+protein%2C+conserved	2466	2403	0.272727
D	LmjF.15.0980	1675	C	T	GCC	ACC	A	T	1015.77	AF=0.500	hypothetical+protein%2C+conserved	2466	2403	0.39759
V	LmjF.15.1290	1648	G	A	CTT	TTT	L	F	1020.77	AF=0.500	mitochondrial+DNA+topoisomerase+II+%28TOP2%29	3711	3711	0.428571
I	LmjF.15.1290	3392	C	T	GGG	GAG	G	E	340.77	AF=0.500	mitochondrial+DNA+topoisomerase+II+%28TOP2%29	3711	3711	0.238095
J	LmjF.15.1290	536	C	T	CGC	CAC	R	H	587.77	AF=0.500	mitochondrial+DNA+topoisomerase+II+%28TOP2%29	3711	3711	0.30137
I	LmjF.15.1370	1183	C	T	GAT	AAT	D	N	346.77	AF=0.500	hypothetical+protein%2C+conserved	1218	1218	0.241935
L	LmjF.15.1370	221	C	T	GGG	GAG	G	E	524.77	AF=0.500	hypothetical+protein%2C+conserved	1218	1218	0.313725
R	LmjF.15.1370	310	G	A	CCA	TCA	P	S	258.77	AF=0.500	hypothetical+protein%2C+conserved	1218	1218	0.295455
B	LmjF.16.0060	1051	G	A	CCA	TCA	P	S	708.77	AF=0.500	peroxisome+assembly+protein%2C+putative	2880	2880	0.462963
D	LmjF.16.0060	1415	G	A	GCG	GTG	A	V	965.77	AF=0.500	peroxisome+assembly+protein%2C+putative	2880	2880	0.528302
N	LmjF.16.0060	446	C	T	GGC	GAC	G	D	487.77	AF=0.500	peroxisome+assembly+protein%2C+putative	2880	2880	0.454545
U	LmjF.16.0120	1030	C	T	GCA	ACA	A	T	954.77	AF=0.500	hypothetical+protein%2C+conserved	2361	2361	0.444444
B	LmjF.16.0120	1297	C	T	GCG	ACG	A	T	678.77	AF=0.500	hypothetical+protein%2C+conserved	2361	2361	0.511628
D	LmjF.16.0120	724	G	A	CTC	TTC	L	F	764.77	AF=0.500	hypothetical+protein%2C+conserved	2361	2361	0.410714
U	LmjF.16.0380	152	G	A	ACC	ATC	T	I	701.77	AF=0.500	tubulin+tyrosine+ligase%2C+putative	2433	2433	0.431034
C	LmjF.16.0380	2327	G	A	CCT	CTT	P	L	411.77	AF=0.500	tubulin+tyrosine+ligase%2C+putative	2433	2433	0.357143
B	LmjF.16.0380	929	C	T	GGC	GAC	G	D	1125.77	AF=0.500	tubulin+tyrosine+ligase%2C+putative	2433	2433	0.523077
R	LmjF.16.0660	1360	C	T	GCG	ACG	A	T	1000.77	AF=0.500	hypothetical+protein%2C+conserved	1701	1887	0.447368
E	LmjF.16.0660	538	C	T	GTG	ATG	V	M	900.77	AF=0.500	hypothetical+protein%2C+conserved	1701	1887	0.528302
O	LmjF.16.0660	868	C	T	GCG	ACG	A	T	1252.77	AF=0.500	hypothetical+protein%2C+conserved	1701	1887	0.513514
P	LmjF.16.0680	121	C	T	GAA	AAA	E	K	963.77	AF=0.500	apurinic%2Fapyrimidinic+endonuclease-redox+protein%2CAP-endonuclease	1344	1344	0.542373
T	LmjF.16.0680	224	G	A	ACG	ATG	T	M	1016.77	AF=0.500	apurinic%2Fapyrimidinic+endonuclease-redox+protein%2CAP-endonuclease	1344	1344	0.465753
H	LmjF.16.0680	361	C	T	GAC	AAC	D	N	1058.77	AF=0.500	apurinic%2Fapyrimidinic+endonuclease-redox+protein%2CAP-endonuclease	1344	1344	0.566038
M	LmjF.16.0810	1202	C	T	AGC	AAC	S	N	300.77	AF=0.500	hypothetical+protein%2C+conserved	1809	1809	0.324324
R	LmjF.16.0810	329	C	T	AGC	AAC	S	N	1016.77	AF=0.500	hypothetical+protein%2C+conserved	1809	1809	0.455882
E	LmjF.16.0810	776	C	T	GGC	GAC	G	D	546.77	AF=0.500	hypothetical+protein%2C+conserved	1809	1809	0.36
R	LmjF.16.0850	1319	C	T	TGC	TAC	C	Y	686.77	AF=0.500	COP9+signalosome+complex+subunit+5%2C+putative%2CJAB-MPN+domain+protein	1437	1437	0.5
M	LmjF.16.0850	455	C	T	GGC	GAC	G	D	672.77	AF=0.500	COP9+signalosome+complex+subunit+5%2C+putative%2CJAB-MPN+domain+protein	1437	1437	0.403226
L	LmjF.16.0850	634	G	A	CGC	TGC	R	C	1089.77	AF=0.500	COP9+signalosome+complex+subunit+5%2C+putative%2CJAB-MPN+domain+protein	1437	1437	0.581818
J	LmjF.16.1050	1252	G	A	GTG	ATG	V	M	355.77	AF=0.500	hypothetical+protein%2C+conserved	3075	3075	0.428571
R	LmjF.16.1050	1901	G	A	CGG	CAG	R	Q	1137.77	AF=0.500	hypothetical+protein%2C+conserved	3075	3075	0.507937
R	LmjF.16.1050	2162	C	T	CCA	CTA	P	L	1235.77	AF=0.500	hypothetical+protein%2C+conserved	3075	3075	0.587302
Q	LmjF.16.1050	701	G	A	GGC	GAC	G	D	1108.77	AF=0.500	hypothetical+protein%2C+conserved	3075	3075	0.583333
H	LmjF.16.1065	110	C	T	ACC	ATC	T	I	502.77	AF=0.500	ubiquitin+fold+modifier+protein%2C+putative+%28UFM1%29	750	345	0.472222
I	LmjF.16.1065	442	C	T	CCG	TCG	P	S	196.77	AF=0.500	ubiquitin+fold+modifier+protein%2C+putative+%28UFM1%29	750	345	0.174603
J	LmjF.16.1065	682	C	T	CCG	TCG	P	S	1150.77	AF=0.500	ubiquitin+fold+modifier+protein%2C+putative+%28UFM1%29	750	345	0.55
S	LmjF.16.1140	1765	G	A	CCG	TCG	P	S	693.77	AF=0.500	hypothetical+protein%2C+conserved	1920	1920	0.522727
F	LmjF.16.1140	292	C	T	GTT	ATT	V	I	1155.77	AF=0.500	hypothetical+protein%2C+conserved	1920	1920	0.458333
O	LmjF.16.1140	583	C	T	GAC	AAC	D	N	1473.77	AF=0.500	hypothetical+protein%2C+conserved	1920	1920	0.661765
R	LmjF.16.1180	278	G	A	CCC	CTC	P	L	883.77	AF=0.500	coatomer+delta+subunit-like+protein%2Cdelta-coat+protein%2C+putative%2Cdelta-COP%2C+putative	1611	1611	0.391304
E	LmjF.16.1180	532	C	T	GGC	AGC	G	S	929.77	AF=0.500	coatomer+delta+subunit-like+protein%2Cdelta-coat+protein%2C+putative%2Cdelta-COP%2C+putative	1611	1611	0.491525
T	LmjF.16.1180	659	G	A	ACG	ATG	T	M	1511.77	AF=0.500	coatomer+delta+subunit-like+protein%2Cdelta-coat+protein%2C+putative%2Cdelta-COP%2C+putative	1611	1611	0.505882
K	LmjF.16.1210	109	G	A	CCT	TCT	P	S	385.77	AF=0.500	hypothetical+protein%2C+conserved	3708	3708	0.315789
R	LmjF.16.1210	2509	C	T	GAC	AAC	D	N	810.77	AF=0.500	hypothetical+protein%2C+conserved	3708	3708	0.630435
U	LmjF.16.1210	2675	G	A	CCA	CTA	P	L	873.77	AF=0.500	hypothetical+protein%2C+conserved	3708	3708	0.651163
P	LmjF.16.1260	1081	C	T	GCG	ACG	A	T	809.77	AF=0.500	hypothetical+protein%2C+conserved	5226	5628	0.511111
T	LmjF.16.1260	2789	G	A	GCC	GTC	A	V	870.77	AF=0.500	hypothetical+protein%2C+conserved	5226	5628	0.448276
E	LmjF.16.1260	2948	C	T	GGT	GAT	G	D	532.77	AF=0.500	hypothetical+protein%2C+conserved	5226	5628	0.36
A	LmjF.16.1560	1150	C	T	CTC	TTC	L	F	672.77	AF=0.500	hypothetical+protein%2C+conserved	2076	2076	0.436364
N	LmjF.16.1560	1621	C	T	CTT	TTT	L	F	825.77	AF=0.500	hypothetical+protein%2C+conserved	2076	2076	0.448276
S	LmjF.16.1560	220	G	A	GCA	ACA	A	T	841.77	AF=0.500	hypothetical+protein%2C+conserved	2076	2076	0.541667
T	LmjF.16.1660	12991	G	A	GAA	AAA	E	K	649.77	AF=0.500	hypothetical+protein%2C+conserved	13248	13248	0.477273
D	LmjF.16.1660	1382	G	A	CGC	CAC	R	H	752.77	AF=0.500	hypothetical+protein%2C+conserved	13248	13248	0.45098
B	LmjF.16.1660	3321	G	A	TGG	TGA	W	*	760.77	AF=0.500	hypothetical+protein%2C+conserved	13248	13248	0.42623
D	LmjF.16.1660	4915	G	A	GCT	ACT	A	T	842.77	AF=0.500	hypothetical+protein%2C+conserved	13248	13248	0.481481
O	LmjF.17.0190	1840	G	A	CCA	TCA	P	S	602.77	AF=0.500	receptor-type+adenylate+cyclase%2C+putative	4245	4245	0.473684
T	LmjF.17.0190	347	G	A	GCT	GTT	A	V	2435.77	AF=1.00	receptor-type+adenylate+cyclase%2C+putative	4245	4245	0.983871
A	LmjF.17.0190	3538	C	T	GAG	AAG	E	K	396.77	AF=1.00	receptor-type+adenylate+cyclase%2C+putative	4245	4245	1
E	LmjF.17.0370	1171	G	A	CGG	TGG	R	W	719.77	AF=1.00	hypothetical+protein%2C+unknown+function	2403	2403	1
C	LmjF.17.0370	13	C	T	GCC	ACC	A	T	1174.77	AF=1.00	hypothetical+protein%2C+unknown+function	2403	2403	0.971429
K	LmjF.17.0370	1960	C	T	GCA	ACA	A	T	881.77	AF=0.500	hypothetical+protein%2C+unknown+function	2403	2403	0.482143
H	LmjF.17.0650	1274	G	A	GCG	GTG	A	V	1877.77	AF=1.00	hypothetical+protein%2C+conserved	3627	3627	0.98
P	LmjF.17.0650	691	C	T	GTC	ATC	V	I	860.77	AF=1.00	hypothetical+protein%2C+conserved	3627	3627	0.923077
O	LmjF.17.0650	986	G	A	TCC	TTC	S	F	785.77	AF=0.500	hypothetical+protein%2C+conserved	3627	3627	0.473684
O	LmjF.17.0920	2980	G	A	GGC	AGC	G	S	1230.77	AF=0.500	ATP-dependent+RNA+helicase%2C+putative	7107	7107	0.5
M	LmjF.17.0920	3110	G	A	GGC	GAC	G	D	1357.77	AF=1.00	ATP-dependent+RNA+helicase%2C+putative	7107	7107	1
R	LmjF.17.0920	4826	G	A	GGC	GAC	G	D	676.77	AF=1.00	ATP-dependent+RNA+helicase%2C+putative	7107	7107	1
P	LmjF.17.0990	10415	C	T	GCG	GTG	A	V	1012.77	AF=1.00	hypothetical+protein%2C+conserved	19446	21063	1
M	LmjF.17.0990	1730	G	A	CGA	CAA	R	Q	2006.77	AF=1.00	hypothetical+protein%2C+conserved	19446	21063	1
O	LmjF.17.0990	17440	G	A	GCC	ACC	A	T	867.77	AF=0.500	hypothetical+protein%2C+conserved	19446	21063	0.433333
A	LmjF.17.1080	1645	C	T	CAT	TAT	H	Y	1717.77	AF=1.00	hypothetical+protein%2C+unknown+function	2223	2223	1
G	LmjF.17.1080	2050	C	T	CAC	TAC	H	Y	1106.77	AF=0.500	hypothetical+protein%2C+unknown+function	2223	2223	0.888889
K	LmjF.17.1080	338	C	T	TCG	TTG	S	L	551.77	AF=0.500	hypothetical+protein%2C+unknown+function	2223	2223	0.322034
S	LmjF.17.1230	2312	G	A	GGC	GAC	G	D	692.77	AF=1.00	hypothetical+protein%2C+conserved	4269	4623	1
I	LmjF.17.1230	2518	G	A	GCC	ACC	A	T	372.77	AF=0.500	hypothetical+protein%2C+conserved	4269	4623	0.714286
U	LmjF.17.1230	3269	G	A	AGC	AAC	S	N	1339.77	AF=1.00	hypothetical+protein%2C+conserved	4269	4623	1
O	LmjF.17.1440	2467	G	A	GCC	ACC	A	T	874.77	AF=0.500	hypothetical+protein%2C+unknown+function	4245	4245	0.543478
M	LmjF.17.1440	2710	G	A	GCG	ACG	A	T	1326.77	AF=1.00	hypothetical+protein%2C+unknown+function	4245	4245	1
O	LmjF.17.1440	3695	G	A	AGA	AAA	R	K	688.77	AF=0.500	hypothetical+protein%2C+unknown+function	4245	4245	0.396226
V	LmjF.17.1440	899	C	T	GCT	GTT	A	V	779.77	AF=0.500	hypothetical+protein%2C+unknown+function	4245	4245	0.541667
U	LmjF.18.0090	1516	G	A	CCC	TCC	P	S	494.77	AF=0.500	alpha+glucosidase+II+subunit%2C+putative	2439	2439	0.386364
K	LmjF.18.0090	1526	C	T	GGC	GAC	G	D	443.77	AF=0.500	alpha+glucosidase+II+subunit%2C+putative	2439	2439	0.441176
F	LmjF.18.0090	2108	C	T	GGG	GAG	G	E	1261.77	AF=0.500	alpha+glucosidase+II+subunit%2C+putative	2439	2439	0.636364
I	LmjF.18.0150	1042	G	A	CCC	TCC	P	S	520.77	AF=0.500	serine%2Fthreonine+protein+phosphatase+type+5%2C+putative	1410	1410	0.4
C	LmjF.18.0150	1093	G	A	CCG	TCG	P	S	1043.77	AF=0.500	serine%2Fthreonine+protein+phosphatase+type+5%2C+putative	1410	1410	0.574074
P	LmjF.18.0150	391	C	T	GAC	AAC	D	N	521.77	AF=0.500	serine%2Fthreonine+protein+phosphatase+type+5%2C+putative	1410	1410	0.472222
M	LmjF.18.0200	19	C	T	GTC	ATC	V	I	1678.77	AF=0.500	UDP-galactopyranose+mutase+%28GLF%29	1476	1476	0.641975
O	LmjF.18.0200	224	G	A	GCC	GTC	A	V	902.77	AF=0.500	UDP-galactopyranose+mutase+%28GLF%29	1476	1476	0.455882
N	LmjF.18.0200	451	C	T	GTT	ATT	V	I	610.77	AF=0.500	UDP-galactopyranose+mutase+%28GLF%29	1476	1476	0.411765
E	LmjF.18.0390	2012	C	T	CGC	CAC	R	H	740.77	AF=0.500	hypothetical+protein%2C+conserved	5223	5289	0.479167
I	LmjF.18.0390	2245	G	A	CCC	TCC	P	S	763.77	AF=0.500	hypothetical+protein%2C+conserved	5223	5289	0.421053
U	LmjF.18.0390	3926	G	A	ACG	ATG	T	M	1085.77	AF=0.500	hypothetical+protein%2C+conserved	5223	5289	0.462687
U	LmjF.18.0500	1240	G	A	CAC	TAC	H	Y	1053.77	AF=0.500	hypothetical+protein%2C+conserved	1263	1263	0.553846
E	LmjF.18.0500	248	C	T	GGT	GAT	G	D	569.77	AF=0.500	hypothetical+protein%2C+conserved	1263	1263	0.434783
N	LmjF.18.0500	814	C	T	GTG	ATG	V	M	731.77	AF=0.500	hypothetical+protein%2C+conserved	1263	1263	0.359375
B	LmjF.18.0540	1111	G	A	CAG	TAG	Q	*	886.77	AF=0.500	hypothetical+protein%2C+conserved	1542	1542	0.541667
O	LmjF.18.0540	173	G	A	GCG	GTG	A	V	1030.77	AF=0.500	hypothetical+protein%2C+conserved	1542	1542	0.618182
D	LmjF.18.0540	797	C	T	GGC	GAC	G	D	695.77	AF=0.500	hypothetical+protein%2C+conserved	1542	1542	0.5
I	LmjF.18.0690	1135	G	A	GCA	ACA	A	T	523.77	AF=0.500	hypothetical+protein%2C+conserved	2478	2478	0.372881
B	LmjF.18.0690	805	G	A	GCA	ACA	A	T	1173.77	AF=0.500	hypothetical+protein%2C+conserved	2478	2478	0.578125
D	LmjF.18.0690	944	G	A	AGC	AAC	S	N	1027.77	AF=0.500	hypothetical+protein%2C+conserved	2478	2478	0.517857
B	LmjF.18.0860	1234	G	A	GGG	AGG	G	R	1583.77	AF=0.500	hypothetical+protein%2C+conserved	2772	2772	0.576471
R	LmjF.18.0860	1583	C	T	GCG	GTG	A	V	786.77	AF=0.500	hypothetical+protein%2C+conserved	2772	2772	0.461538
Q	LmjF.18.0860	1661	G	A	TGC	TAC	C	Y	1008.77	AF=0.500	hypothetical+protein%2C+conserved	2772	2772	0.508197
M	LmjF.18.0880	211	G	A	GTG	ATG	V	M	454.77	AF=0.500	cyclosporin+16%2C+putative+%28CYP16%29	3063	3507	0.314815
T	LmjF.18.0880	262	C	T	CGT	TGT	R	C	821.77	AF=0.500	cyclosporin+16%2C+putative+%28CYP16%29	3063	3507	0.470588
K	LmjF.18.0880	2803	C	T	CCT	TCT	P	S	612.77	AF=0.500	cyclosporin+16%2C+putative+%28CYP16%29	3063	3507	0.366667
K	LmjF.18.0880	581	C	T	CCG	CTG	P	L	1037.77	AF=0.500	cyclosporin+16%2C+putative+%28CYP16%29	3063	3507	0.455882
R	LmjF.18.0920	1345	C	T	CCG	TCG	P	S	1330.77	AF=0.500	Actin-related+protein+2%2F3+complex+subunit+1%2C+putative%2CARP2%2F3+complex+subunit+1+%28ARPC1%29	1890	1890	0.557143
L	LmjF.18.0920	878	G	A	GGA	GAA	G	E	853.77	AF=0.500	Actin-related+protein+2%2F3+complex+subunit+1%2C+putative%2CARP2%2F3+complex+subunit+1+%28ARPC1%29	1890	1890	0.419355
Q	LmjF.18.0920	970	G	A	GTG	ATG	V	M	1723.77	AF=0.500	Actin-related+protein+2%2F3+complex+subunit+1%2C+putative%2CARP2%2F3+complex+subunit+1+%28ARPC1%29	1890	1890	0.6
N	LmjF.18.0930	1208	C	T	CCC	CTC	P	L	638.77	AF=0.500	hypothetical+protein%2C+conserved	2628	2628	0.446809
M	LmjF.18.0930	1708	G	A	GAA	AAA	E	K	758.77	AF=0.500	hypothetical+protein%2C+conserved	2628	2628	0.292135
U	LmjF.18.0930	805	G	A	GGC	AGC	G	S	1232.77	AF=0.500	hypothetical+protein%2C+conserved	2628	2628	0.533333
D	LmjF.18.0940	1760	C	T	GCG	GTG	A	V	1368.77	AF=0.500	hypothetical+protein%2C+conserved	3843	3843	0.6
E	LmjF.18.0940	1846	G	A	GAG	AAG	E	K	711.77	AF=0.500	hypothetical+protein%2C+conserved	3843	3843	0.5
M	LmjF.18.0940	2787	G	A	ATG	ATA	M	I	746.77	AF=0.500	hypothetical+protein%2C+conserved	3843	3843	0.382353
E	LmjF.18.0940	2884	G	A	GTG	ATG	V	M	756.77	AF=0.500	hypothetical+protein%2C+conserved	3843	3843	0.372881
J	LmjF.18.1020	2542	G	A	GAG	AAG	E	K	917.77	AF=0.500	hypothetical+protein%2C+unknown+function	3972	4584	0.526316
C	LmjF.18.1020	2762	G	A	AGT	AAT	S	N	1424.77	AF=0.500	hypothetical+protein%2C+unknown+function	3972	4584	0.56
D	LmjF.18.1020	319	C	T	CGC	TGC	R	C	1000.77	AF=0.500	hypothetical+protein%2C+unknown+function	3972	4584	0.525424
T	LmjF.18.1040	170	C	T	GCC	GTC	A	V	1216.77	AF=0.500	5-oxoprolinase%2C+putative	4035	4035	0.545455
U	LmjF.18.1040	2762	G	A	GGG	GAG	G	E	1440.77	AF=0.500	5-oxoprolinase%2C+putative	4035	4035	0.546667
I	LmjF.18.1040	3167	G	A	AGC	AAC	S	N	494.77	AF=0.500	5-oxoprolinase%2C+putative	4035	4035	0.313725
A	LmjF.18.1090	1696	C	T	CGT	TGT	R	C	1057.77	AF=0.500	cAMP+phosphodiesterase+A%2C+putative%2Cphosphodiesterase%2C+putative+%28PDEA%29	1896	1896	0.653061
U	LmjF.18.1090	1852	G	A	GTG	ATG	V	M	939.77	AF=0.500	cAMP+phosphodiesterase+A%2C+putative%2Cphosphodiesterase%2C+putative+%28PDEA%29	1896	1896	0.622222
J	LmjF.18.1090	286	G	A	GTC	ATC	V	I	514.77	AF=0.500	cAMP+phosphodiesterase+A%2C+putative%2Cphosphodiesterase%2C+putative+%28PDEA%29	1896	1896	0.468085
O	LmjF.18.1360	1585	G	A	GCT	ACT	A	T	786.77	AF=0.500	hypothetical+protein%2C+conserved	2883	2883	0.468085
C	LmjF.18.1360	1819	G	A	GAA	AAA	E	K	632.77	AF=0.500	hypothetical+protein%2C+conserved	2883	2883	0.422222
C	LmjF.18.1360	2819	G	A	GGC	GAC	G	D	952.77	AF=0.500	hypothetical+protein%2C+conserved	2883	2883	0.477612
V	LmjF.18.1360	461	G	A	AGC	AAC	S	N	1228.77	AF=0.500	hypothetical+protein%2C+conserved	2883	2883	0.545455
O	LmjF.18.1430	1759	G	A	GAG	AAG	E	K	816.77	AF=0.500	chaperone+DNAJ+protein%2C+putative	3360	3360	0.520833
R	LmjF.18.1430	2648	C	T	ACC	ATC	T	I	995.77	AF=0.500	chaperone+DNAJ+protein%2C+putative	3360	3360	0.517241
T	LmjF.18.1430	926	C	T	GCG	GTG	A	V	1342.77	AF=0.500	chaperone+DNAJ+protein%2C+putative	3360	3360	0.540541
E	LmjF.18.1450	2854	G	A	GGC	AGC	G	S	699.77	AF=0.500	hypothetical+protein%2C+conserved	5895	6123	0.488889
C	LmjF.18.1450	2929	G	A	GTG	ATG	V	M	709.77	AF=0.500	hypothetical+protein%2C+conserved	5895	6123	0.456522
O	LmjF.18.1450	419	G	A	GGT	GAT	G	D	492.77	AF=0.500	hypothetical+protein%2C+conserved	5895	6123	0.384615
S	LmjF.18.1530	2980	G	A	GAG	AAG	E	K	1178.77	AF=0.500	kinesin%2C+putative	3729	3981	0.607143
S	LmjF.18.1530	3368	C	T	GCG	GTG	A	V	612.77	AF=0.500	kinesin%2C+putative	3729	3981	0.488372
P	LmjF.18.1530	502	G	A	GAG	AAG	E	K	700.77	AF=0.500	kinesin%2C+putative	3729	3981	0.525
R	LmjF.18.1530	599	C	T	CCC	CTC	P	L	1087.77	AF=0.500	kinesin%2C+putative	3729	3981	0.454545
S	LmjF.18.1530	994	C	T	CCC	TCC	P	S	1090.77	AF=0.500	kinesin%2C+putative	3729	3981	0.522388
N	LmjF.19.0240	1006	G	A	GTG	ATG	V	M	965.77	AF=0.500	hypothetical+protein%2C+conserved	2016	2016	0.519231
E	LmjF.19.0240	1334	C	T	TCC	TTC	S	F	860.77	AF=0.500	hypothetical+protein%2C+conserved	2016	2016	0.555556
L	LmjF.19.0240	1336	C	T	CCG	TCG	P	S	1427.77	AF=0.500	hypothetical+protein%2C+conserved	2016	2016	0.554054
D	LmjF.19.0370	1048	C	T	CAG	TAG	Q	*	729.77	AF=0.500	hypothetical+protein%2C+conserved	3465	3465	0.478261
A	LmjF.19.0370	1619	G	A	GGC	GAC	G	D	662.77	AF=0.500	hypothetical+protein%2C+conserved	3465	3465	0.372881
S	LmjF.19.0370	2660	G	A	TGC	TAC	C	Y	1123.77	AF=0.500	hypothetical+protein%2C+conserved	3465	3465	0.566667
D	LmjF.19.0380	1693	C	T	CGG	TGG	R	W	991.77	AF=0.500	hypothetical+protein%2C+conserved	6054	6537	0.491803
B	LmjF.19.0380	5816	C	T	CCG	CTG	P	L	1104.77	AF=0.500	hypothetical+protein%2C+conserved	6054	6537	0.537313
L	LmjF.19.0380	676	C	T	CCG	TCG	P	S	1110.77	AF=0.500	hypothetical+protein%2C+conserved	6054	6537	0.517241
D	LmjF.19.0790	199	C	T	CAG	TAG	Q	*	1090.77	AF=0.500	signal+recognition+particle+protein%2C+putative	2223	2223	0.447761
M	LmjF.19.0790	679	C	T	CTT	TTT	L	F	1162.77	AF=0.500	signal+recognition+particle+protein%2C+putative	2223	2223	0.666667
N	LmjF.19.0790	758	C	T	TCC	TTC	S	F	645.77	AF=0.500	signal+recognition+particle+protein%2C+putative	2223	2223	0.62963
R	LmjF.19.1000	1097	G	A	AGG	AAG	R	K	585.77	AF=0.500	glycerol+uptake+protein%2C+putative	2076	2544	0.512821
V	LmjF.19.1000	1640	C	T	GCG	GTG	A	V	1005.77	AF=0.500	glycerol+uptake+protein%2C+putative	2076	2544	0.508197
C	LmjF.19.1000	1718	G	A	CGC	CAC	R	H	985.77	AF=0.500	glycerol+uptake+protein%2C+putative	2076	2544	0.545455
O	LmjF.19.1050	3230	G	A	AGG	AAG	R	K	884.77	AF=0.500	hypothetical+protein%2C+unknown+function	3651	4050	0.462963
F	LmjF.19.1050	347	C	T	TCC	TTC	S	F	1058.77	AF=0.500	hypothetical+protein%2C+unknown+function	3651	4050	0.653061
U	LmjF.19.1050	992	C	T	GCA	GTA	A	V	1082.77	AF=0.500	hypothetical+protein%2C+unknown+function	3651	4050	0.540984
P	LmjF.19.1070	1855	C	T	CCA	TCA	P	S	750.77	AF=0.500	hypothetical+protein%2C+conserved	2901	2901	0.5
L	LmjF.19.1070	2116	C	T	CAC	TAC	H	Y	912.77	AF=0.500	hypothetical+protein%2C+conserved	2901	2901	0.473684
A	LmjF.19.1070	2512	C	T	CCT	TCT	P	S	749.77	AF=0.500	hypothetical+protein%2C+conserved	2901	2901	0.431373
G	LmjF.19.1140	1093	G	A	GTG	ATG	V	M	988.77	AF=0.500	hypothetical+protein%2C+unknown+function	2463	2463	0.484375
U	LmjF.19.1140	298	G	A	GGT	AGT	G	S	836.77	AF=0.500	hypothetical+protein%2C+unknown+function	2463	2463	0.521739
H	LmjF.19.1140	834	G	A	TGG	TGA	W	*	950.77	AF=0.500	hypothetical+protein%2C+unknown+function	2463	2463	0.612245
D	LmjF.20.0010	2659	C	T	GAG	AAG	E	K	529.77	AF=0.500	DNA-directed+RNA+polymerase+polypeptide%2C+putative	3399	3399	0.294118
T	LmjF.20.0010	268	G	A	CCA	TCA	P	S	517.77	AF=0.500	DNA-directed+RNA+polymerase+polypeptide%2C+putative	3399	3399	0.425
N	LmjF.20.0010	2974	C	T	GGC	AGC	G	S	747.77	AF=0.500	DNA-directed+RNA+polymerase+polypeptide%2C+putative	3399	3399	0.352941
P	LmjF.20.0160	1082	C	T	GGC	GAC	G	D	516.77	AF=0.500	wd40+repeat+domain-containing+protein	2418	2418	0.271429
D	LmjF.20.0160	1823	G	A	GCG	GTG	A	V	888.77	AF=0.500	wd40+repeat+domain-containing+protein	2418	2418	0.402597
Q	LmjF.20.0160	2242	C	T	GCA	ACA	A	T	872.77	AF=0.500	wd40+repeat+domain-containing+protein	2418	2418	0.371795
Q	LmjF.20.0180	1165	C	T	GGG	AGG	G	R	1178.77	AF=0.500	hypothetical+protein%2C+conserved	2589	2589	0.430233
O	LmjF.20.0180	539	G	A	GCG	GTG	A	V	741.77	AF=0.500	hypothetical+protein%2C+conserved	2589	2589	0.396825
D	LmjF.20.0180	577	G	A	CCG	TCG	P	S	611.77	AF=0.500	hypothetical+protein%2C+conserved	2589	2589	0.311688
H	LmjF.20.0220	1612	C	T	GCG	ACG	A	T	484.77	AF=0.500	hypothetical+protein%2C+conserved	2850	2850	0.243243
R	LmjF.20.0220	2579	C	T	AGC	AAC	S	N	1047.77	AF=0.500	hypothetical+protein%2C+conserved	2850	2850	0.350515
B	LmjF.20.0220	421	G	A	CGA	TGA	R	*	875.77	AF=0.500	hypothetical+protein%2C+conserved	2850	2850	0.352941
H	LmjF.20.0280	1079	G	A	GGC	GAC	G	D	399.77	AF=0.500	developmentally+regulated+phosphoprotein-like+protein	1359	1359	0.234568
C	LmjF.20.0280	157	G	A	GCT	ACT	A	T	1129.77	AF=0.500	developmentally+regulated+phosphoprotein-like+protein	1359	1359	0.417722
S	LmjF.20.0280	826	C	T	CAC	TAC	H	Y	433.77	AF=0.500	developmentally+regulated+phosphoprotein-like+protein	1359	1359	0.238806
C	LmjF.20.0290	1339	G	A	GAT	AAT	D	N	956.77	AF=0.500	E3+ubiquitin-protein+ligase+KCMF1%2C+putative%2CZZ-type+zinc+finger-containing+protein	2400	2400	0.344444
O	LmjF.20.0290	554	G	A	GGT	GAT	G	D	623.77	AF=0.500	E3+ubiquitin-protein+ligase+KCMF1%2C+putative%2CZZ-type+zinc+finger-containing+protein	2400	2400	0.267327
M	LmjF.20.0290	721	G	A	GCG	ACG	A	T	613.77	AF=0.500	E3+ubiquitin-protein+ligase+KCMF1%2C+putative%2CZZ-type+zinc+finger-containing+protein	2400	2400	0.293333
N	LmjF.20.0375	116	C	T	CCG	CTG	P	L	731.77	AF=0.500	Metallo-dependent+phosphatase-like+domain-containing+protein	4200	4200	0.328947
N	LmjF.20.0375	2443	G	A	GGG	AGG	G	R	246.77	AF=0.500	Metallo-dependent+phosphatase-like+domain-containing+protein	4200	4200	0.346154
B	LmjF.20.0375	4150	C	T	CCG	TCG	P	S	995.77	AF=0.500	Metallo-dependent+phosphatase-like+domain-containing+protein	4200	4200	0.414286
S	LmjF.20.0375	4180	C	T	CCG	TCG	P	S	927.77	AF=0.500	Metallo-dependent+phosphatase-like+domain-containing+protein	4200	4200	0.381579
J	LmjF.20.0380	1013	G	A	TGC	TAC	C	Y	910.77	AF=0.500	hypothetical+protein%2C+unknown+function	1242	1242	0.369048
V	LmjF.20.0380	359	C	T	GCC	GTC	A	V	1017.77	AF=0.500	hypothetical+protein%2C+unknown+function	1242	1242	0.394737
M	LmjF.20.0380	532	C	T	CTT	TTT	L	F	377.77	AF=0.500	hypothetical+protein%2C+unknown+function	1242	1242	0.283019
H	LmjF.20.0400	1087	G	A	GAG	AAG	E	K	507.77	AF=0.500	TFIIH+basal+transcription+factor+subunit%2C+putative+%28TSP1%29	1707	1707	0.257143
A	LmjF.20.0400	28	C	T	CCG	TCG	P	S	568.77	AF=0.500	TFIIH+basal+transcription+factor+subunit%2C+putative+%28TSP1%29	1707	1707	0.396226
G	LmjF.20.0400	745	G	A	GAG	AAG	E	K	694.77	AF=0.500	TFIIH+basal+transcription+factor+subunit%2C+putative+%28TSP1%29	1707	1707	0.342466
O	LmjF.20.0440	1361	G	A	GGC	GAC	G	D	780.77	AF=0.500	hypothetical+protein%2C+unknown+function	1464	1464	0.333333
B	LmjF.20.0440	140	C	T	CCA	CTA	P	L	1145.77	AF=0.500	hypothetical+protein%2C+unknown+function	1464	1464	0.413043
R	LmjF.20.0440	170	G	A	AGC	AAC	S	N	642.77	AF=0.500	hypothetical+protein%2C+unknown+function	1464	1464	0.328571
I	LmjF.20.0460	240	G	A	TGG	TGA	W	*	709.77	AF=0.500	Transmembrane+protein+231%2C+putative	1128	1128	0.341463
L	LmjF.20.0460	395	C	T	TCC	TTC	S	F	442.77	AF=0.500	Transmembrane+protein+231%2C+putative	1128	1128	0.222222
U	LmjF.20.0460	889	G	A	GGG	AGG	G	R	742.77	AF=0.500	Transmembrane+protein+231%2C+putative	1128	1128	0.305882
N	LmjF.20.0510	1252	G	A	GTG	ATG	V	M	622.77	AF=0.500	SSU+ribosomal+protein%2C+mitochondrial%2C+putative+%28MRPS15%29	1290	1290	0.298701
M	LmjF.20.0510	592	G	A	GAG	AAG	E	K	556.77	AF=0.500	SSU+ribosomal+protein%2C+mitochondrial%2C+putative+%28MRPS15%29	1290	1290	0.310345
V	LmjF.20.0510	643	G	A	GAC	AAC	D	N	967.77	AF=0.500	SSU+ribosomal+protein%2C+mitochondrial%2C+putative+%28MRPS15%29	1290	1290	0.395062
D	LmjF.20.0590	1253	G	A	CGC	CAC	R	H	441.77	AF=0.500	hypothetical+protein%2C+conserved	1851	1851	0.213483
J	LmjF.20.0590	1421	C	T	GCC	GTC	A	V	689.77	AF=0.500	hypothetical+protein%2C+conserved	1851	1851	0.403226
N	LmjF.20.0590	727	G	A	GGA	AGA	G	R	675.77	AF=0.500	hypothetical+protein%2C+conserved	1851	1851	0.296703
F	LmjF.20.0640	1610	C	T	CCC	CTC	P	L	961.77	AF=0.500	kinesin+heavy+chain%2C+putative	3186	3552	0.422535
M	LmjF.20.0640	1753	G	A	GTG	ATG	V	M	520.77	AF=0.500	kinesin+heavy+chain%2C+putative	3186	3552	0.311475
G	LmjF.20.0640	1967	G	A	AGA	AAA	R	K	644.77	AF=0.500	kinesin+heavy+chain%2C+putative	3186	3552	0.255814
V	LmjF.20.0660	224	G	A	GGA	GAA	G	E	905.77	AF=0.500	serine%2Fthreonine+protein+phosphatase+2A+regulatory+subunit%2C+putative	1800	1800	0.363636
R	LmjF.20.0660	349	G	A	GGC	AGC	G	S	1212.77	AF=0.500	serine%2Fthreonine+protein+phosphatase+2A+regulatory+subunit%2C+putative	1800	1800	0.376238
M	LmjF.20.0660	871	G	A	GAC	AAC	D	N	451.77	AF=0.500	serine%2Fthreonine+protein+phosphatase+2A+regulatory+subunit%2C+putative	1800	1800	0.275862
D	LmjF.20.0690	1625	C	T	GCG	GTG	A	V	812.77	AF=0.500	hypothetical+protein%2C+conserved	3966	3966	0.322222
C	LmjF.20.0690	1889	G	A	GGT	GAT	G	D	739.77	AF=0.500	hypothetical+protein%2C+conserved	3966	3966	0.317647
A	LmjF.20.0690	2996	C	T	CCT	CTT	P	L	624.77	AF=0.500	hypothetical+protein%2C+conserved	3966	3966	0.35
R	LmjF.20.0705	1436	C	T	CCC	CTC	P	L	879.77	AF=0.500	conserved+protein%2C+unknown+function	4935	4935	0.294737
O	LmjF.20.0705	1616	G	A	GGC	GAC	G	D	967.77	AF=0.500	conserved+protein%2C+unknown+function	4935	4935	0.298246
H	LmjF.20.0705	2737	C	T	CCG	TCG	P	S	779.77	AF=0.500	conserved+protein%2C+unknown+function	4935	4935	0.302326
C	LmjF.20.0820	379	G	A	GAG	AAG	E	K	705.77	AF=0.500	hypothetical+protein%2C+conserved	1008	1008	0.282609
H	LmjF.20.0820	706	G	A	GCC	ACC	A	T	555.77	AF=0.500	hypothetical+protein%2C+conserved	1008	1008	0.277108
V	LmjF.20.0820	815	G	A	GGC	GAC	G	D	1030.77	AF=0.500	hypothetical+protein%2C+conserved	1008	1008	0.393617
D	LmjF.20.0870	233	C	T	TCG	TTG	S	L	489.77	AF=0.500	ATP-dependent+RNA+helicase%2C+putative	2307	2307	0.243902
M	LmjF.20.0870	572	C	T	GCC	GTC	A	V	517.77	AF=0.500	ATP-dependent+RNA+helicase%2C+putative	2307	2307	0.357143
H	LmjF.20.0870	689	G	A	CGC	CAC	R	H	781.77	AF=0.500	ATP-dependent+RNA+helicase%2C+putative	2307	2307	0.333333
R	LmjF.20.0880	320	C	T	GCC	GTC	A	V	1038.77	AF=0.500	transcription+elongation+factor+1+homolog+%28ELOF1%29	663	663	0.357143
N	LmjF.20.0880	658	C	T	CAG	TAG	Q	*	849.77	AF=0.500	transcription+elongation+factor+1+homolog+%28ELOF1%29	663	663	0.409091
I	LmjF.20.0880	65	C	T	CCC	CTC	P	L	803.77	AF=0.500	transcription+elongation+factor+1+homolog+%28ELOF1%29	663	663	0.380282
J	LmjF.20.0910	290	G	A	CGC	CAC	R	H	474.77	AF=0.500	hypothetical+protein%2C+conserved	852	852	0.310345
I	LmjF.20.0910	592	G	A	GAA	AAA	E	K	660.77	AF=0.500	hypothetical+protein%2C+conserved	852	852	0.304878
A	LmjF.20.0910	701	C	T	GCC	GTC	A	V	762.77	AF=0.500	hypothetical+protein%2C+conserved	852	852	0.309524
L	LmjF.20.0940	25	T	TCCCCCCCCCC	na	na	na	na	561.73	AF=0.500	cyclophilin+15%2C+putative+%28CYP15%29	1389	1302	0.459459
P	LmjF.20.0940	32	A	C	CAC	CCC	H	P	233.77	AF=0.500	cyclophilin+15%2C+putative+%28CYP15%29	1389	1302	0.333333
F	LmjF.20.0940	32	A	C	CAC	CCC	H	P	318.77	AF=0.500	cyclophilin+15%2C+putative+%28CYP15%29	1389	1302	0.354839
L	LmjF.20.0940	32	A	C	CAC	CCC	H	P	569.77	AF=0.500	cyclophilin+15%2C+putative+%28CYP15%29	1389	1302	0.416667
P	LmjF.20.0940	38	A	C	CAC	CCC	H	P	206.77	AF=0.500	cyclophilin+15%2C+putative+%28CYP15%29	1389	1302	0.25
F	LmjF.20.0940	38	A	C	CAC	CCC	H	P	315.77	AF=0.500	cyclophilin+15%2C+putative+%28CYP15%29	1389	1302	0.322581
L	LmjF.20.0940	38	A	C	CAC	CCC	H	P	524.77	AF=0.500	cyclophilin+15%2C+putative+%28CYP15%29	1389	1302	0.405405
P	LmjF.20.0940	43	A	C	ACC	CCC	T	P	194.77	AF=0.500	cyclophilin+15%2C+putative+%28CYP15%29	1389	1302	0.228571
F	LmjF.20.0940	43	A	C	ACC	CCC	T	P	302.77	AF=0.500	cyclophilin+15%2C+putative+%28CYP15%29	1389	1302	0.322581
L	LmjF.20.0940	43	A	C	ACC	CCC	T	P	350.77	AF=0.500	cyclophilin+15%2C+putative+%28CYP15%29	1389	1302	0.3125
P	LmjF.20.0940	47	G	C	CGC	CCC	R	P	197.77	AF=0.500	cyclophilin+15%2C+putative+%28CYP15%29	1389	1302	0.205882
F	LmjF.20.0940	47	G	C	CGC	CCC	R	P	265.77	AF=0.500	cyclophilin+15%2C+putative+%28CYP15%29	1389	1302	0.264706
L	LmjF.20.0940	47	G	C	CGC	CCC	R	P	268.77	AF=0.500	cyclophilin+15%2C+putative+%28CYP15%29	1389	1302	0.264706
P	LmjF.20.0940	49	A	C	ACA	CCA	T	P	178.77	AF=0.500	cyclophilin+15%2C+putative+%28CYP15%29	1389	1302	0.2
F	LmjF.20.0940	49	A	C	ACA	CCA	T	P	265.77	AF=0.500	cyclophilin+15%2C+putative+%28CYP15%29	1389	1302	0.2
L	LmjF.20.0940	49	A	C	ACA	CCA	T	P	268.77	AF=0.500	cyclophilin+15%2C+putative+%28CYP15%29	1389	1302	0.25
F	LmjF.20.0980	433	G	A	GCG	ACG	A	T	1056.77	AF=0.500	hypothetical+protein%2C+conserved	2079	2079	0.492308
R	LmjF.20.0980	586	C	T	CTT	TTT	L	F	621.77	AF=0.500	hypothetical+protein%2C+conserved	2079	2079	0.296296
Q	LmjF.20.0980	881	C	T	CCG	CTG	P	L	1390.77	AF=0.500	hypothetical+protein%2C+conserved	2079	2079	0.411765
B	LmjF.20.1020	1513	C	T	CCG	TCG	P	S	1006.77	AF=0.500	hypothetical+protein%2C+unknown+function	3063	3312	0.404762
J	LmjF.20.1020	2723	C	T	GCC	GTC	A	V	460.77	AF=0.500	hypothetical+protein%2C+unknown+function	3063	3312	0.394737
I	LmjF.20.1020	2866	C	T	CAG	TAG	Q	*	674.77	AF=0.500	hypothetical+protein%2C+unknown+function	3063	3312	0.298701
B	LmjF.20.1050	761	G	A	GGC	GAC	G	D	913.77	AF=0.500	hypothetical+protein%2C+unknown+function	2841	3078	0.356322
R	LmjF.20.1050	793	G	A	GCC	ACC	A	T	730.77	AF=0.500	hypothetical+protein%2C+unknown+function	2841	3078	0.342105
U	LmjF.20.1050	955	C	T	CCT	TCT	P	S	705.77	AF=0.500	hypothetical+protein%2C+unknown+function	2841	3078	0.318182
A	LmjF.20.1100	269	C	T	TCC	TTC	S	F	481.77	AF=0.500	MORN+repeat-containing+protein	5847	5847	0.322034
N	LmjF.20.1100	3881	C	T	TCC	TTC	S	F	688.77	AF=0.500	MORN+repeat-containing+protein	5847	5847	0.36
O	LmjF.20.1100	4151	G	A	GGG	GAG	G	E	965.77	AF=0.500	MORN+repeat-containing+protein	5847	5847	0.409091
F	LmjF.20.1130	1354	G	A	GAT	AAT	D	N	791.77	AF=0.500	DNAj-like+protein	1962	2077	0.397059
U	LmjF.20.1130	1883	C	T	GCG	GTG	A	V	777.77	AF=0.500	DNAj-like+protein	1962	2077	0.375
R	LmjF.20.1130	979	G	A	GAG	AAG	E	K	782.77	AF=0.500	DNAj-like+protein	1962	2077	0.314286
R	LmjF.20.1140	190	C	T	CCT	TCT	P	S	726.77	AF=0.500	Protein+transport+protein+yif1%2C+putative	963	963	0.342857
L	LmjF.20.1140	226	G	A	GAC	AAC	D	N	948.77	AF=0.500	Protein+transport+protein+yif1%2C+putative	963	963	0.319149
A	LmjF.20.1140	233	C	T	ACG	ATG	T	M	762.77	AF=0.500	Protein+transport+protein+yif1%2C+putative	963	963	0.306818
D	LmjF.20.1230	176	C	T	GCC	GTC	A	V	936.77	AF=0.500	hypothetical+protein%2C+conserved	402	402	0.41791
B	LmjF.20.1230	284	G	A	TGC	TAC	C	Y	894.77	AF=0.500	hypothetical+protein%2C+conserved	402	402	0.377778
Q	LmjF.20.1230	83	C	T	CCG	CTG	P	L	809.77	AF=0.500	hypothetical+protein%2C+conserved	402	402	0.368421
J	LmjF.20.1260	1474	C	T	CCT	TCT	P	S	362.77	AF=0.500	hypothetical+protein%2C+unknown+function	2535	2535	0.294118
U	LmjF.20.1260	584	G	A	GGC	GAC	G	D	615.77	AF=0.500	hypothetical+protein%2C+unknown+function	2535	2535	0.263736
I	LmjF.20.1260	920	G	A	TGT	TAT	C	Y	744.77	AF=0.500	hypothetical+protein%2C+unknown+function	2535	2535	0.342857
T	LmjF.20.1365	1261	C	T	CCA	TCA	P	S	591.77	AF=0.500	pumillio+protein+9%2C+putative%2Cpumilio+protein%2C+putative%2CRNA-binding+regulatory+protein%2C+putative+%28PUF9A%29	1422	1767	0.327869
T	LmjF.20.1365	1319	G	A	GGG	GAG	G	E	1411.77	AF=0.500	pumillio+protein+9%2C+putative%2Cpumilio+protein%2C+putative%2CRNA-binding+regulatory+protein%2C+putative+%28PUF9A%29	1422	1767	0.66129
B	LmjF.20.1365	1418	G	A	TGC	TAC	C	Y	674.77	AF=0.500	pumillio+protein+9%2C+putative%2Cpumilio+protein%2C+putative%2CRNA-binding+regulatory+protein%2C+putative+%28PUF9A%29	1422	1767	0.285714
N	LmjF.20.1365	886	G	A	GCA	ACA	A	T	241.77	AF=0.500	pumillio+protein+9%2C+putative%2Cpumilio+protein%2C+putative%2CRNA-binding+regulatory+protein%2C+putative+%28PUF9A%29	1422	1767	0.243902
N	LmjF.20.1410	2212	G	A	GCT	ACT	A	T	708.77	AF=0.500	hypothetical+protein%2C+conserved	2796	2925	0.354839
H	LmjF.20.1410	325	G	A	GAG	AAG	E	K	936.77	AF=0.500	hypothetical+protein%2C+conserved	2796	2925	0.323529
T	LmjF.20.1410	76	C	T	CAG	TAG	Q	*	858.77	AF=0.500	hypothetical+protein%2C+conserved	2796	2925	0.438596
U	LmjF.20.1480	1303	C	T	GGT	AGT	G	S	1100.77	AF=0.500	zinc-binding+phosphatase%2C+putative	2967	2967	0.41573
A	LmjF.20.1480	692	C	T	GGA	GAA	G	E	738.77	AF=0.500	zinc-binding+phosphatase%2C+putative	2967	2967	0.350649
Q	LmjF.20.1480	694	C	T	GAG	AAG	E	K	933.77	AF=0.500	zinc-binding+phosphatase%2C+putative	2967	2967	0.348837
A	LmjF.20.1600	3010	C	T	GCG	ACG	A	T	713.77	AF=0.500	hypothetical+protein%2C+conserved	3021	3021	0.347222
D	LmjF.20.1600	58	C	T	GAC	AAC	D	N	499.77	AF=0.500	hypothetical+protein%2C+conserved	3021	3021	0.3
G	LmjF.20.1600	796	C	T	GCT	ACT	A	T	684.77	AF=0.500	hypothetical+protein%2C+conserved	3021	3021	0.32
S	LmjF.21.0460	148	C	T	CGC	TGC	R	C	933.77	AF=0.500	hypothetical+protein%2C+unknown+function	2772	2772	0.609756
E	LmjF.21.0460	1894	C	T	CGC	TGC	R	C	492.77	AF=0.500	hypothetical+protein%2C+unknown+function	2772	2772	0.3
L	LmjF.21.0460	2576	C	T	GCA	GTA	A	V	673.77	AF=0.500	hypothetical+protein%2C+unknown+function	2772	2772	0.42
M	LmjF.21.0680	191	G	A	GCT	GTT	A	V	1551.77	AF=0.500	histone+deacetylase%2C+putative	1287	1287	0.641791
Q	LmjF.21.0680	343	G	A	CCC	TCC	P	S	1137.77	AF=0.500	histone+deacetylase%2C+putative	1287	1287	0.485714
A	LmjF.21.0680	56	C	T	CGC	CAC	R	H	913.77	AF=0.500	histone+deacetylase%2C+putative	1287	1287	0.518519
D	LmjF.21.0865	1250	G	A	GGC	GAC	G	D	999.77	AF=0.500	hypothetical+protein%2C+conserved	2031	2031	0.568966
E	LmjF.21.0865	1819	C	T	CGC	TGC	R	C	883.77	AF=0.500	hypothetical+protein%2C+conserved	2031	2031	0.577778
C	LmjF.21.0865	601	G	A	GAG	AAG	E	K	1172.77	AF=0.500	hypothetical+protein%2C+conserved	2031	2031	0.660377
G	LmjF.21.0950	116	G	A	GGT	GAT	G	D	628.77	AF=0.500	hypothetical+protein%2C+conserved	1293	1341	0.366667
D	LmjF.21.0950	673	G	A	GAT	AAT	D	N	486.77	AF=0.500	hypothetical+protein%2C+conserved	1293	1341	0.457143
C	LmjF.21.0950	929	C	T	GCA	GTA	A	V	874.77	AF=0.500	hypothetical+protein%2C+conserved	1293	1341	0.509804
R	LmjF.21.1090	1418	C	T	CCG	CTG	P	L	842.77	AF=0.500	T-complex+protein+1%2C+delta+subunit%2C+putative	1656	1656	0.409091
E	LmjF.21.1090	253	C	T	CAC	TAC	H	Y	706.77	AF=0.500	T-complex+protein+1%2C+delta+subunit%2C+putative	1656	1656	0.564103
H	LmjF.21.1090	94	G	A	GAT	AAT	D	N	800.77	AF=0.500	T-complex+protein+1%2C+delta+subunit%2C+putative	1656	1656	0.416667
F	LmjF.21.1220	1718	T	G	CAT	CCT	H	P	603.77	AF=0.500	hypothetical+protein%2C+conserved	4119	4347	0.42
B	LmjF.21.1220	2626	C	T	GCG	ACG	A	T	1044.77	AF=0.500	hypothetical+protein%2C+conserved	4119	4347	0.545455
A	LmjF.21.1220	3835	C	T	GGG	AGG	G	R	698.77	AF=0.500	hypothetical+protein%2C+conserved	4119	4347	0.436364
H	LmjF.21.1330	1420	C	T	GCC	ACC	A	T	892.77	AF=0.500	hypothetical+protein%2C+conserved	4779	4779	0.577778
P	LmjF.21.1330	395	G	A	CCG	CTG	P	L	613.77	AF=0.500	hypothetical+protein%2C+conserved	4779	4779	0.452381
B	LmjF.21.1330	4441	G	A	CAA	TAA	Q	*	771.77	AF=0.500	hypothetical+protein%2C+conserved	4779	4779	0.471698
I	LmjF.21.1590	1102	C	T	GGA	AGA	G	R	322.77	AF=0.500	hypothetical+protein%2C+conserved	1410	1410	0.48
K	LmjF.21.1590	1252	G	A	CGC	TGC	R	C	256.77	AF=0.500	hypothetical+protein%2C+conserved	1410	1410	0.3125
F	LmjF.21.1590	1367	C	T	CGC	CAC	R	H	989.77	AF=0.500	hypothetical+protein%2C+conserved	1410	1410	0.545455
M	LmjF.22.0090	1060	C	T	GAG	AAG	E	K	847.77	AF=0.500	mRNA+cap+methyltransferase-like+protein%2Cmethyltransferase%2C+putative	3114	3114	0.358025
C	LmjF.22.0090	1852	C	T	GAG	AAG	E	K	991.77	AF=0.500	mRNA+cap+methyltransferase-like+protein%2Cmethyltransferase%2C+putative	3114	3114	0.492537
U	LmjF.22.0090	1984	C	T	GAG	AAG	E	K	954.77	AF=0.500	mRNA+cap+methyltransferase-like+protein%2Cmethyltransferase%2C+putative	3114	3114	0.5
B	LmjF.22.0210	4321	C	T	GAG	AAG	E	K	439.77	AF=0.500	hypothetical+protein%2C+conserved	4587	4587	0.347826
M	LmjF.22.0210	541	C	T	GAT	AAT	D	N	367.77	AF=0.500	hypothetical+protein%2C+conserved	4587	4587	0.27907
V	LmjF.22.0210	776	G	A	GCG	GTG	A	V	465.77	AF=0.500	hypothetical+protein%2C+conserved	4587	4587	0.410256
I	LmjF.22.0400	1990	C	T	GTG	ATG	V	M	273.77	AF=0.500	hypothetical+protein%2C+conserved	2181	2181	0.34375
F	LmjF.22.0400	920	G	A	ACG	ATG	T	M	530.77	AF=0.500	hypothetical+protein%2C+conserved	2181	2181	0.278689
C	LmjF.22.0400	938	C	T	GGC	GAC	G	D	913.77	AF=0.500	hypothetical+protein%2C+conserved	2181	2181	0.466667
D	LmjF.22.0490	1163	G	A	CCT	CTT	P	L	782.77	AF=0.500	protein+kinase%2C+putative	2172	2172	0.553191
T	LmjF.22.0490	1535	C	T	GGC	GAC	G	D	870.77	AF=0.500	protein+kinase%2C+putative	2172	2172	0.480769
C	LmjF.22.0490	923	C	T	GGT	GAT	G	D	721.77	AF=0.500	protein+kinase%2C+putative	2172	2172	0.428571
Q	LmjF.22.0520	128	C	T	CGC	CAC	R	H	1113.77	AF=0.500	hypothetical+protein%2C+conserved	3405	3405	0.536232
Q	LmjF.22.0520	1421	G	A	TCG	TTG	S	L	808.77	AF=0.500	hypothetical+protein%2C+conserved	3405	3405	0.519231
V	LmjF.22.0520	2191	G	A	CCG	TCG	P	S	1041.77	AF=0.500	hypothetical+protein%2C+conserved	3405	3405	0.517241
V	LmjF.22.0520	2227	G	A	CGT	TGT	R	C	772.77	AF=0.500	hypothetical+protein%2C+conserved	3405	3405	0.44
I	LmjF.22.0520	3067	G	A	CAG	TAG	Q	*	910.77	AF=0.500	hypothetical+protein%2C+conserved	3405	3405	0.568182
D	LmjF.22.0560	2129	G	A	ACT	ATT	T	I	694.77	AF=0.500	kinesin%2C+putative	2676	2676	0.446429
G	LmjF.22.0560	460	C	T	GAC	AAC	D	N	885.77	AF=0.500	kinesin%2C+putative	2676	2676	0.442623
I	LmjF.22.0560	850	G	A	CGC	TGC	R	C	293.77	AF=0.500	kinesin%2C+putative	2676	2676	0.289474
I	LmjF.22.0630	1309	C	T	GTT	ATT	V	I	567.77	AF=0.500	hypothetical+protein%2C+unknown+function	3426	3426	0.395833
U	LmjF.22.0630	2818	C	T	GTG	ATG	V	M	717.77	AF=0.500	hypothetical+protein%2C+unknown+function	3426	3426	0.45283
U	LmjF.22.0630	2978	C	T	GGT	GAT	G	D	1263.77	AF=0.500	hypothetical+protein%2C+unknown+function	3426	3426	0.554054
B	LmjF.22.0630	863	G	A	CCC	CTC	P	L	800.77	AF=0.500	hypothetical+protein%2C+unknown+function	3426	3426	0.365079
I	LmjF.22.0630	899	C	T	GGG	GAG	G	E	462.77	AF=0.500	hypothetical+protein%2C+unknown+function	3426	3426	0.314815
K	LmjF.22.0750	263	C	T	TGC	TAC	C	Y	627.77	AF=0.500	hypothetical+protein%2C+conserved	3441	3441	0.415094
F	LmjF.22.0750	2906	G	A	TCC	TTC	S	F	1135.77	AF=0.500	hypothetical+protein%2C+conserved	3441	3441	0.371134
N	LmjF.22.0750	653	C	T	GGC	GAC	G	D	602.77	AF=0.500	hypothetical+protein%2C+conserved	3441	3441	0.40678
N	LmjF.22.0950	1058	C	T	TCC	TTC	S	F	670.77	AF=0.500	protein+kinase%2C+putative	1077	1077	0.567568
H	LmjF.22.0950	265	G	A	GAG	AAG	E	K	962.77	AF=0.500	protein+kinase%2C+putative	1077	1077	0.477612
F	LmjF.22.0950	681	G	A	TGG	TGA	W	*	2162.77	AF=0.500	protein+kinase%2C+putative	1077	1077	0.65625
E	LmjF.22.0960	1015	G	A	GCG	ACG	A	T	801.77	AF=0.500	kinesin%2C+putative	3774	4368	0.471698
K	LmjF.22.0960	2179	C	T	CGC	TGC	R	C	557.77	AF=0.500	kinesin%2C+putative	3774	4368	0.3125
C	LmjF.22.0960	3149	C	T	ACC	ATC	T	I	1174.77	AF=0.500	kinesin%2C+putative	3774	4368	0.586207
D	LmjF.22.0970	1001	G	A	GGT	GAT	G	D	668.77	AF=0.500	hypothetical+protein%2C+conserved	5931	5931	0.396552
V	LmjF.22.0970	2257	G	A	GCG	ACG	A	T	1066.77	AF=0.500	hypothetical+protein%2C+conserved	5931	5931	0.507692
O	LmjF.22.0970	3907	C	T	CCC	TCC	P	S	777.77	AF=0.500	hypothetical+protein%2C+conserved	5931	5931	0.5
D	LmjF.22.1030	2752	G	A	GAG	AAG	E	K	1021.77	AF=0.500	hypothetical+protein%2C+conserved	3708	3735	0.476923
J	LmjF.22.1030	2999	G	A	GGC	GAC	G	D	974.77	AF=0.500	hypothetical+protein%2C+conserved	3708	3735	0.555556
M	LmjF.22.1030	3293	C	T	CCC	CTC	P	L	644.77	AF=0.500	hypothetical+protein%2C+conserved	3708	3735	0.261364
V	LmjF.22.1180	1282	G	A	GAG	AAG	E	K	877.77	AF=0.500	hypothetical+protein%2C+unknown+function	1740	1488	0.393939
G	LmjF.22.1180	247	G	A	GCA	ACA	A	T	699.77	AF=0.500	hypothetical+protein%2C+unknown+function	1740	1488	0.479167
U	LmjF.22.1180	800	C	T	ACC	ATC	T	I	970.77	AF=0.500	hypothetical+protein%2C+unknown+function	1740	1488	0.525424
K	LmjF.22.1340	1253	C	T	CGC	CAC	R	H	766.77	AF=0.500	hypothetical+protein%2C+conserved	1536	1929	0.45098
E	LmjF.22.1340	230	G	A	TCC	TTC	S	F	747.77	AF=0.500	hypothetical+protein%2C+conserved	1536	1929	0.44898
O	LmjF.22.1340	232	C	T	GAC	AAC	D	N	656.77	AF=0.500	hypothetical+protein%2C+conserved	1536	1929	0.366667
B	LmjF.22.1440	37	C	T	GTT	ATT	V	I	676.77	AF=0.500	hypothetical+protein%2C+conserved	1524	1524	0.4375
S	LmjF.22.1440	52	G	A	CCT	TCT	P	S	762.77	AF=0.500	hypothetical+protein%2C+conserved	1524	1524	0.536585
O	LmjF.22.1440	872	C	T	CGT	CAT	R	H	962.77	AF=0.500	hypothetical+protein%2C+conserved	1524	1524	0.58
D	LmjF.22.1620	2918	C	T	TCG	TTG	S	L	813.77	AF=0.500	hypothetical+protein%2C+conserved	8406	8406	0.416667
E	LmjF.22.1620	3235	G	A	GTG	ATG	V	M	1131.77	AF=0.500	hypothetical+protein%2C+conserved	8406	8406	0.6
A	LmjF.22.1620	6986	G	A	GGC	GAC	G	D	881.77	AF=0.500	hypothetical+protein%2C+conserved	8406	8406	0.5
V	LmjF.22.1660	1145	G	A	CGG	CAG	R	Q	1028.77	AF=0.500	hypothetical+protein%2C+conserved	1851	1710	0.5
V	LmjF.22.1660	1171	G	A	GAG	AAG	E	K	1002.77	AF=0.500	hypothetical+protein%2C+conserved	1851	1710	0.514706
V	LmjF.22.1660	1302	G	A	TGG	TGA	W	*	1108.77	AF=0.500	hypothetical+protein%2C+conserved	1851	1710	0.539683
U	LmjF.22.1660	374	C	T	CCC	CTC	P	L	1014.77	AF=0.500	hypothetical+protein%2C+conserved	1851	1710	0.514706
K	LmjF.22.1660	628	C	T	CAC	TAC	H	Y	331.77	AF=0.500	hypothetical+protein%2C+conserved	1851	1710	0.233333
D	LmjF.23.0160	1103	C	T	GCC	GTC	A	V	483.77	AF=0.500	hypothetical+protein%2C+conserved	1581	1581	0.285714
D	LmjF.23.0160	1249	G	A	GGG	AGG	G	R	1082.77	AF=0.500	hypothetical+protein%2C+conserved	1581	1581	0.486842
O	LmjF.23.0160	1555	C	T	CTC	TTC	L	F	692.77	AF=0.500	hypothetical+protein%2C+conserved	1581	1581	0.310811
E	LmjF.23.0160	988	G	A	GGA	AGA	G	R	479.77	AF=0.500	hypothetical+protein%2C+conserved	1581	1581	0.3
O	LmjF.23.0490	460	G	A	GAA	AAA	E	K	726.77	AF=0.500	hypothetical+protein%2C+conserved	837	1017	0.307692
M	LmjF.23.0490	74	C	T	CCC	CTC	P	L	1074.77	AF=0.500	hypothetical+protein%2C+conserved	837	1017	0.648148
P	LmjF.23.0490	76	G	A	GCC	ACC	A	T	1012.77	AF=0.500	hypothetical+protein%2C+conserved	837	1017	0.356322
V	LmjF.23.0543	1961	G	A	AGT	AAT	S	N	562.77	AF=0.500	5%27-3%27+exonuclease+XRNC%2C+putative	3207	3207	0.271429
M	LmjF.23.0543	226	G	A	GAT	AAT	D	N	499.77	AF=0.500	5%27-3%27+exonuclease+XRNC%2C+putative	3207	3207	0.333333
A	LmjF.23.0543	586	G	A	GAC	AAC	D	N	746.77	AF=0.500	5%27-3%27+exonuclease+XRNC%2C+putative	3207	3207	0.383333
E	LmjF.23.0630	1730	G	A	CCG	CTG	P	L	523.77	AF=0.500	hypothetical+protein%2C+conserved	3558	4023	0.339286
L	LmjF.23.0630	3071	C	T	GGT	GAT	G	D	738.77	AF=0.500	hypothetical+protein%2C+conserved	3558	4023	0.247619
K	LmjF.23.0630	3283	C	T	GCG	ACG	A	T	341.77	AF=0.500	hypothetical+protein%2C+conserved	3558	4023	0.25
M	LmjF.23.0740	1079	G	A	GCG	GTG	A	V	798.77	AF=0.500	hypothetical+protein%2C+conserved	1278	1575	0.410714
V	LmjF.23.0740	214	G	A	CGC	TGC	R	C	731.77	AF=0.500	hypothetical+protein%2C+conserved	1278	1575	0.305882
F	LmjF.23.0740	83	G	A	GCC	GTC	A	V	721.77	AF=0.500	hypothetical+protein%2C+conserved	1278	1575	0.303371
D	LmjF.23.0800	100	C	T	GAA	AAA	E	K	752.77	AF=0.500	hypothetical+protein%2C+conserved	669	999	0.375
O	LmjF.23.0800	475	G	A	CCG	TCG	P	S	1039.77	AF=0.500	hypothetical+protein%2C+conserved	669	999	0.363636
N	LmjF.23.0800	50	C	T	AGC	AAC	S	N	631.77	AF=0.500	hypothetical+protein%2C+conserved	669	999	0.269231
D	LmjF.23.0830	2362	C	T	GCT	ACT	A	T	1057.77	AF=0.500	Na%2FH+antiporter-like+protein	4503	4503	0.309735
S	LmjF.23.0830	3625	C	T	GGC	AGC	G	S	701.77	AF=0.500	Na%2FH+antiporter-like+protein	4503	4503	0.302326
S	LmjF.23.0830	3676	G	A	CCG	TCG	P	S	778.77	AF=0.500	Na%2FH+antiporter-like+protein	4503	4503	0.301205
L	LmjF.23.0830	449	C	T	TGG	TAG	W	*	820.77	AF=0.500	Na%2FH+antiporter-like+protein	4503	4503	0.317647
R	LmjF.23.0990	1496	G	A	CCA	CTA	P	L	943.77	AF=0.500	hypothetical+protein%2C+conserved	2250	2250	0.37037
I	LmjF.23.0990	2063	C	T	TGC	TAC	C	Y	564.77	AF=0.500	hypothetical+protein%2C+conserved	2250	2250	0.25
B	LmjF.23.0990	977	G	A	GCG	GTG	A	V	1372.77	AF=0.500	hypothetical+protein%2C+conserved	2250	2250	0.42
H	LmjF.23.1010	107	G	A	CCG	CTG	P	L	854.77	AF=0.500	hypothetical+protein%2C+conserved	3333	3333	0.392857
U	LmjF.23.1010	1888	C	T	GAG	AAG	E	K	848.77	AF=0.500	hypothetical+protein%2C+conserved	3333	3333	0.337209
N	LmjF.23.1010	2288	G	A	CCC	CTC	P	L	457.77	AF=0.500	hypothetical+protein%2C+conserved	3333	3333	0.209302
T	LmjF.23.1025	1228	G	A	CGA	TGA	R	*	2919.77	AF=0.500	hypothetical+protein%2C+conserved	1674	1674	0.594771
R	LmjF.23.1025	1265	G	A	GCG	GTG	A	V	1116.77	AF=0.500	hypothetical+protein%2C+conserved	1674	1674	0.37
V	LmjF.23.1025	358	C	T	GCG	ACG	A	T	926.77	AF=0.500	hypothetical+protein%2C+conserved	1674	1674	0.402299
T	LmjF.23.1110	1589	G	A	TCC	TTC	S	F	2058.77	AF=0.500	hypothetical+protein%2C+unknown+function	2094	2373	0.475806
B	LmjF.23.1110	616	G	A	CCG	TCG	P	S	274.77	AF=0.500	hypothetical+protein%2C+unknown+function	2094	2373	0.357143
E	LmjF.23.1110	68	C	T	GGC	GAC	G	D	305.77	AF=0.500	hypothetical+protein%2C+unknown+function	2094	2373	0.363636
K	LmjF.23.1120	1009	C	T	GAG	AAG	E	K	295.77	AF=0.500	hypothetical+protein%2C+unknown+function	1845	1845	0.216667
C	LmjF.23.1120	1018	C	T	GCA	ACA	A	T	633.77	AF=0.500	hypothetical+protein%2C+unknown+function	1845	1845	0.302632
A	LmjF.23.1120	830	C	T	GGG	GAG	G	E	851.77	AF=0.500	hypothetical+protein%2C+unknown+function	1845	1845	0.4375
I	LmjF.23.1155	1024	C	T	GAT	AAT	D	N	606.77	AF=0.500	hypothetical+protein%2C+unknown+function	1506	1401	0.3
L	LmjF.23.1155	118	G	A	CCC	TCC	P	S	1035.77	AF=0.500	hypothetical+protein%2C+unknown+function	1506	1401	0.382022
D	LmjF.23.1155	1265	C	T	AGG	AAG	R	K	689.77	AF=0.500	hypothetical+protein%2C+unknown+function	1506	1401	0.318841
I	LmjF.23.1220	1496	C	T	CCC	CTC	P	L	912.77	AF=0.500	T-complex+protein+1%2C+gamma+subunit%2C+putative	1656	1656	0.343434
B	LmjF.23.1220	1630	G	A	GAC	AAC	D	N	702.77	AF=0.500	T-complex+protein+1%2C+gamma+subunit%2C+putative	1656	1656	0.376812
S	LmjF.23.1220	422	C	T	GCC	GTC	A	V	814.77	AF=0.500	T-complex+protein+1%2C+gamma+subunit%2C+putative	1656	1656	0.382353
Q	LmjF.23.1240	1306	G	A	GCG	ACG	A	T	823.77	AF=0.500	hypothetical+protein%2C+conserved	2157	2157	0.27957
B	LmjF.23.1240	566	G	A	GGC	GAC	G	D	565.77	AF=0.500	hypothetical+protein%2C+conserved	2157	2157	0.233333
V	LmjF.23.1240	646	C	T	CAG	TAG	Q	*	1006.77	AF=0.500	hypothetical+protein%2C+conserved	2157	2157	0.367816
B	LmjF.23.1267	100	G	A	GTA	ATA	V	I	603.77	AF=0.500	hypothetical+protein%2C+unknown+function	1149	1149	0.375
D	LmjF.23.1267	11	C	T	GCC	GTC	A	V	454.77	AF=0.500	hypothetical+protein%2C+unknown+function	1149	1149	0.217949
J	LmjF.23.1267	461	T	C	ATC	ACC	I	T	687.77	AF=0.500	hypothetical+protein%2C+unknown+function	1149	1149	0.30137
A	LmjF.23.1270	2572	G	A	GGG	AGG	G	R	488.77	AF=0.500	hypothetical+protein%2C+conserved	3042	3042	0.235294
U	LmjF.23.1270	2744	C	T	CCT	CTT	P	L	711.77	AF=0.500	hypothetical+protein%2C+conserved	3042	3042	0.272727
P	LmjF.23.1270	2875	G	A	GCG	ACG	A	T	850.77	AF=0.500	hypothetical+protein%2C+conserved	3042	3042	0.391892
P	LmjF.23.1280	1000	G	A	GCG	ACG	A	T	430.77	AF=0.500	hypothetical+protein%2C+conserved	3468	3912	0.257143
M	LmjF.23.1280	2450	G	A	TGC	TAC	C	Y	496.77	AF=0.500	hypothetical+protein%2C+conserved	3468	3912	0.459459
B	LmjF.23.1280	2711	G	A	TGG	TAG	W	*	1199.77	AF=0.500	hypothetical+protein%2C+conserved	3468	3912	0.36
T	LmjF.23.1450	1153	G	A	GCG	ACG	A	T	1016.77	AF=0.500	hypothetical+protein%2C+conserved	1473	1473	0.31068
O	LmjF.23.1450	1235	G	A	CGG	CAG	R	Q	968.77	AF=0.500	hypothetical+protein%2C+conserved	1473	1473	0.390244
H	LmjF.23.1450	727	G	A	GAG	AAG	E	K	1004.77	AF=0.500	hypothetical+protein%2C+conserved	1473	1473	0.411765
T	LmjF.23.1510	1743	G	A	ATG	ATA	M	I	1628.77	AF=0.500	vacuolar+proton+translocating+ATPase+subunit+A%2C+putative	2328	2328	0.474747
H	LmjF.23.1510	262	G	A	GGC	AGC	G	S	541.77	AF=0.500	vacuolar+proton+translocating+ATPase+subunit+A%2C+putative	2328	2328	0.255814
S	LmjF.23.1510	7	C	T	CGG	TGG	R	W	599.77	AF=0.500	vacuolar+proton+translocating+ATPase+subunit+A%2C+putative	2328	2328	0.285714
B	LmjF.23.1620	1583	G	A	GGC	GAC	G	D	902.77	AF=0.500	hypothetical+protein	1839	1839	0.329787
E	LmjF.23.1620	587	C	T	TCA	TTA	S	L	513.77	AF=0.500	hypothetical+protein	1839	1839	0.321429
R	LmjF.23.1620	692	C	T	GCG	GTG	A	V	604.77	AF=0.500	hypothetical+protein	1839	1839	0.266667
B	LmjF.23.1630	172	G	A	GCG	ACG	A	T	937.77	AF=0.500	poly%28A%29-specific+ribonuclease+PARN%2C+putative	1797	1797	0.3
C	LmjF.23.1630	1748	G	A	GGG	GAG	G	E	829.77	AF=0.500	poly%28A%29-specific+ribonuclease+PARN%2C+putative	1797	1797	0.337662
M	LmjF.23.1630	1767	G	A	ATG	ATA	M	I	667.77	AF=0.500	poly%28A%29-specific+ribonuclease+PARN%2C+putative	1797	1797	0.456522
G	LmjF.23.1730	1184	C	T	CCG	CTG	P	L	616.77	AF=0.500	hypothetical+protein%2C+conserved	1224	1224	0.294118
B	LmjF.23.1730	67	G	A	GTA	ATA	V	I	895.77	AF=0.500	hypothetical+protein%2C+conserved	1224	1224	0.353659
J	LmjF.23.1730	947	C	T	ACA	ATA	T	I	611.77	AF=0.500	hypothetical+protein%2C+conserved	1224	1224	0.28
N	LmjF.23.1760	1493	C	T	GCT	GTT	A	V	936.77	AF=0.500	hypothetical+protein%2C+conserved	2556	2556	0.4125
C	LmjF.23.1760	1885	G	A	GCG	ACG	A	T	845.77	AF=0.500	hypothetical+protein%2C+conserved	2556	2556	0.286957
D	LmjF.23.1760	2291	C	T	TCC	TTC	S	F	1015.77	AF=0.500	hypothetical+protein%2C+conserved	2556	2556	0.3875
M	LmjF.24.0090	467	C	T	GCG	GTG	A	V	555.77	AF=0.500	hypothetical+protein%2C+conserved	687	669	0.362069
H	LmjF.24.0090	649	G	A	GAA	AAA	E	K	646.77	AF=0.500	hypothetical+protein%2C+conserved	687	669	0.487805
E	LmjF.24.0090	652	C	T	CCC	TCC	P	S	1028.77	AF=0.500	hypothetical+protein%2C+conserved	687	669	0.666667
M	LmjF.24.0230	1099	G	A	GAT	AAT	D	N	1283.77	AF=0.500	protein+kinase%2C+putative	1617	1617	0.542857
H	LmjF.24.0230	689	G	A	GGG	GAG	G	E	586.77	AF=0.500	protein+kinase%2C+putative	1617	1617	0.62069
C	LmjF.24.0230	712	G	A	GCG	ACG	A	T	667.77	AF=0.500	protein+kinase%2C+putative	1617	1617	0.4
Q	LmjF.24.0330	1357	G	A	GCG	ACG	A	T	944.77	AF=0.500	hypothetical+protein%2C+conserved	3123	3123	0.54
J	LmjF.24.0330	1991	G	A	CGG	CAG	R	Q	1457.77	AF=0.500	hypothetical+protein%2C+conserved	3123	3123	0.7
E	LmjF.24.0330	2549	G	A	CGC	CAC	R	H	675.77	AF=0.500	hypothetical+protein%2C+conserved	3123	3123	0.527778
K	LmjF.24.0340	1763	C	T	GCC	GTC	A	V	265.77	AF=0.500	ethanolamine+phosphotransferase%2C+putative	2922	2922	0.214286
L	LmjF.24.0340	1946	G	A	CGC	CAC	R	H	946.77	AF=0.500	ethanolamine+phosphotransferase%2C+putative	2922	2922	0.452055
H	LmjF.24.0340	433	G	A	GCC	ACC	A	T	1054.77	AF=0.500	ethanolamine+phosphotransferase%2C+putative	2922	2922	0.434783
D	LmjF.24.0510	1307	C	T	GCC	GTC	A	V	918.77	AF=0.500	hypothetical+protein%2C+conserved	2334	2334	0.441176
V	LmjF.24.0510	1511	C	T	GCC	GTC	A	V	808.77	AF=0.500	hypothetical+protein%2C+conserved	2334	2334	0.482143
B	LmjF.24.0510	521	C	T	GCG	GTG	A	V	747.77	AF=0.500	hypothetical+protein%2C+conserved	2334	2334	0.407407
B	LmjF.24.0600	290	C	T	GCC	GTC	A	V	905.77	AF=0.500	hypothetical+protein%2C+conserved	5370	5370	0.446154
T	LmjF.24.0600	3212	C	T	TCG	TTG	S	L	1417.77	AF=0.500	hypothetical+protein%2C+conserved	5370	5370	0.597015
M	LmjF.24.0600	4262	C	T	CCA	CTA	P	L	735.77	AF=0.500	hypothetical+protein%2C+conserved	5370	5370	0.384615
P	LmjF.24.0680	215	C	T	CCA	CTA	P	L	524.77	AF=0.500	myo-inositol%2Fproton+symporter+%28MIT%29	1644	1644	0.354167
I	LmjF.24.0680	602	C	T	GCC	GTC	A	V	694.77	AF=0.500	myo-inositol%2Fproton+symporter+%28MIT%29	1644	1644	0.460317
D	LmjF.24.0680	968	C	T	GCC	GTC	A	V	970.77	AF=0.500	myo-inositol%2Fproton+symporter+%28MIT%29	1644	1644	0.58
Q	LmjF.24.0890	1148	G	A	GGA	GAA	G	E	1074.77	AF=0.500	DNA+polymerase+theta+%28polymerase+domain+only%29%2C+putative	3513	3513	0.486111
T	LmjF.24.0890	2432	C	T	ACG	ATG	T	M	884.77	AF=0.500	DNA+polymerase+theta+%28polymerase+domain+only%29%2C+putative	3513	3513	0.52
B	LmjF.24.0890	73	G	A	GCG	ACG	A	T	917.77	AF=0.500	DNA+polymerase+theta+%28polymerase+domain+only%29%2C+putative	3513	3513	0.454545
E	LmjF.24.1040	1192	G	A	GGC	AGC	G	S	1072.77	AF=0.500	hypothetical+protein%2C+unknown+function	2757	2757	0.680851
U	LmjF.24.1040	2015	C	T	TCG	TTG	S	L	628.77	AF=0.500	hypothetical+protein%2C+unknown+function	2757	2757	0.38
O	LmjF.24.1040	662	C	T	CCC	CTC	P	L	775.77	AF=0.500	hypothetical+protein%2C+unknown+function	2757	2757	0.490566
L	LmjF.24.1050	1252	G	A	GGA	AGA	G	R	915.77	AF=0.500	helicase-like+protein+%2C+putative	3825	3933	0.408451
O	LmjF.24.1050	2393	G	A	GGC	GAC	G	D	607.77	AF=0.500	helicase-like+protein+%2C+putative	3825	3933	0.555556
S	LmjF.24.1050	3220	C	T	CGG	TGG	R	W	487.77	AF=0.500	helicase-like+protein+%2C+putative	3825	3933	0.425
S	LmjF.24.1090	1495	C	T	CAG	TAG	Q	*	206.77	AF=0.500	hypothetical+predicted+multipass+transmembrane+protein	1557	1557	0.34375
I	LmjF.24.1090	350	G	A	GGC	GAC	G	D	170.77	AF=0.500	hypothetical+predicted+multipass+transmembrane+protein	1557	1557	0.140625
B	LmjF.24.1090	818	C	T	GCC	GTC	A	V	1052.77	AF=0.500	hypothetical+predicted+multipass+transmembrane+protein	1557	1557	0.532258
H	LmjF.24.1100	2270	G	A	CGC	CAC	R	H	830.77	AF=0.500	pre-mRNA+splicing+factor%2C+putative	3417	3417	0.391304
Q	LmjF.24.1100	2600	C	T	GCC	GTC	A	V	255.77	AF=0.500	pre-mRNA+splicing+factor%2C+putative	3417	3417	0.309524
E	LmjF.24.1100	2948	C	T	GCC	GTC	A	V	916.77	AF=0.500	pre-mRNA+splicing+factor%2C+putative	3417	3417	0.519231
E	LmjF.24.1100	76	G	A	GCA	ACA	A	T	431.77	AF=0.500	pre-mRNA+splicing+factor%2C+putative	3417	3417	0.416667
K	LmjF.24.1120	1126	C	T	CAG	TAG	Q	*	171.77	AF=0.500	hypothetical+protein%2C+conserved	2739	2739	0.157143
E	LmjF.24.1120	2132	C	T	GCC	GTC	A	V	844.77	AF=0.500	hypothetical+protein%2C+conserved	2739	2739	0.480769
A	LmjF.24.1120	28	C	T	CCC	TCC	P	S	576.77	AF=0.500	hypothetical+protein%2C+conserved	2739	2739	0.418605
E	LmjF.24.1170	1039	G	A	GAT	AAT	D	N	750.77	AF=0.500	hypothetical+protein%2C+conserved	3753	6041	0.45283
J	LmjF.24.1170	3389	C	T	GCC	GTC	A	V	530.77	AF=0.500	hypothetical+protein%2C+conserved	3753	6041	0.488889
L	LmjF.24.1170	871	G	A	GGG	AGG	G	R	1368.77	AF=0.500	hypothetical+protein%2C+conserved	3753	6041	0.5
B	LmjF.24.1180	20	C	T	TCG	TTG	S	L	686.77	AF=0.500	hypothetical+protein%2C+conserved	759	807	0.538462
T	LmjF.24.1180	329	G	A	CGC	CAC	R	H	785.77	AF=0.500	hypothetical+protein%2C+conserved	759	807	0.366197
M	LmjF.24.1180	491	G	A	CGG	CAG	R	Q	1746.77	AF=0.500	hypothetical+protein%2C+conserved	759	807	0.680556
B	LmjF.24.1230	1624	C	T	CTC	TTC	L	F	515.77	AF=0.500	hypothetical+protein%2C+conserved	2289	2289	0.405405
J	LmjF.24.1230	337	G	A	GAA	AAA	E	K	674.77	AF=0.500	hypothetical+protein%2C+conserved	2289	2289	0.438596
L	LmjF.24.1230	856	G	A	GAC	AAC	D	N	1179.77	AF=0.500	hypothetical+protein%2C+conserved	2289	2289	0.541667
T	LmjF.24.1290	1169	C	T	TCG	TTG	S	L	883.77	AF=0.500	hypothetical+protein%2C+conserved	4275	4275	0.45
J	LmjF.24.1290	2627	G	A	GGC	GAC	G	D	574.77	AF=0.500	hypothetical+protein%2C+conserved	4275	4275	0.372549
V	LmjF.24.1290	3332	C	T	GCG	GTG	A	V	624.77	AF=0.500	hypothetical+protein%2C+conserved	4275	4275	0.375
T	LmjF.24.1350	361	G	A	GAC	AAC	D	N	875.77	AF=0.500	hypothetical+protein%2C+conserved	2667	2667	0.454545
G	LmjF.24.1350	368	C	T	GCC	GTC	A	V	952.77	AF=0.500	hypothetical+protein%2C+conserved	2667	2667	0.442623
Q	LmjF.24.1350	841	G	A	GCC	ACC	A	T	854.77	AF=0.500	hypothetical+protein%2C+conserved	2667	2667	0.5
Q	LmjF.24.1360	1507	C	T	CAG	TAG	Q	*	1102.77	AF=0.500	hypothetical+protein%2C+conserved	2715	2715	0.645833
V	LmjF.24.1360	1552	C	T	CCT	TCT	P	S	719.77	AF=0.500	hypothetical+protein%2C+conserved	2715	2715	0.55814
J	LmjF.24.1360	592	C	T	CCG	TCG	P	S	461.77	AF=0.500	hypothetical+protein%2C+conserved	2715	2715	0.380952
C	LmjF.24.1730	320	C	T	CGC	CAC	R	H	663.77	AF=0.500	calcium%2Fcalmodulin-dependent+protein+kinase%2C+putative%2Cprotein+kinase%2C+putative	4335	4335	0.466667
E	LmjF.24.1730	3548	C	T	CGG	CAG	R	Q	717.77	AF=0.500	calcium%2Fcalmodulin-dependent+protein+kinase%2C+putative%2Cprotein+kinase%2C+putative	4335	4335	0.489796
H	LmjF.24.1730	587	G	A	TCC	TTC	S	F	1348.77	AF=0.500	calcium%2Fcalmodulin-dependent+protein+kinase%2C+putative%2Cprotein+kinase%2C+putative	4335	4335	0.539474
N	LmjF.24.1820	140	C	T	AGT	AAT	S	N	764.77	AF=0.500	short+chain+dehydrogenase%2Freductase%2C+putative	1524	1524	0.45283
F	LmjF.24.1820	1416	C	T	ATG	ATA	M	I	465.77	AF=0.500	short+chain+dehydrogenase%2Freductase%2C+putative	1524	1524	0.384615
F	LmjF.24.1820	569	C	T	GGC	GAC	G	D	1067.77	AF=0.500	short+chain+dehydrogenase%2Freductase%2C+putative	1524	1524	0.618182
A	LmjF.24.1820	643	C	T	GAG	AAG	E	K	771.77	AF=0.500	short+chain+dehydrogenase%2Freductase%2C+putative	1524	1524	0.425926
J	LmjF.24.1920	1330	G	A	CAG	TAG	Q	*	460.77	AF=0.500	hypothetical+protein%2C+conserved	1569	1569	0.428571
B	LmjF.24.1920	4	C	T	GCG	ACG	A	T	838.77	AF=0.500	hypothetical+protein%2C+conserved	1569	1569	0.6
D	LmjF.24.1920	985	C	T	GAG	AAG	E	K	1165.77	AF=0.500	hypothetical+protein%2C+conserved	1569	1569	0.618182
R	LmjF.24.1930	1913	G	A	ACA	ATA	T	I	808.77	AF=0.500	hypothetical+protein%2C+conserved	2118	2118	0.451613
B	LmjF.24.1930	2089	C	T	GCG	ACG	A	T	813.77	AF=0.500	hypothetical+protein%2C+conserved	2118	2118	0.519231
V	LmjF.24.1930	319	C	T	GCG	ACG	A	T	990.77	AF=0.500	hypothetical+protein%2C+conserved	2118	2118	0.52459
K	LmjF.24.1940	275	C	T	AGC	AAC	S	N	818.77	AF=0.500	hypothetical+protein%2C+conserved	1101	1101	0.5
H	LmjF.24.1940	79	G	A	CTT	TTT	L	F	709.77	AF=0.500	hypothetical+protein%2C+conserved	1101	1101	0.511111
B	LmjF.24.1940	938	G	A	CCA	CTA	P	L	773.77	AF=0.500	hypothetical+protein%2C+conserved	1101	1101	0.5
A	LmjF.24.1960	1687	C	T	GCG	ACG	A	T	835.77	AF=0.500	hypothetical+protein%2C+conserved	2601	2955	0.55814
B	LmjF.24.1960	1979	G	A	GCA	GTA	A	V	629.77	AF=0.500	hypothetical+protein%2C+conserved	2601	2955	0.444444
P	LmjF.24.1960	970	C	T	GAG	AAG	E	K	647.77	AF=0.500	hypothetical+protein%2C+conserved	2601	2955	0.392157
U	LmjF.24.1990	403	C	T	GGT	AGT	G	S	856.77	AF=0.500	hypothetical+protein%2C+conserved	1059	1059	0.469697
P	LmjF.24.1990	404	C	T	GGT	GAT	G	D	781.77	AF=0.500	hypothetical+protein%2C+conserved	1059	1059	0.604651
K	LmjF.24.1990	70	C	T	GAT	AAT	D	N	666.77	AF=0.500	hypothetical+protein%2C+conserved	1059	1059	0.5
G	LmjF.24.2010	1912	G	A	CAC	TAC	H	Y	669.77	AF=0.500	phosphatidylinositol+3-kinase%2C+putative%2CPI3-kinase%2C+putative	3270	3270	0.461538
P	LmjF.24.2010	2005	C	T	GAC	AAC	D	N	909.77	AF=0.500	phosphatidylinositol+3-kinase%2C+putative%2CPI3-kinase%2C+putative	3270	3270	0.574468
T	LmjF.24.2010	2138	G	A	GCC	GTC	A	V	390.77	AF=0.500	phosphatidylinositol+3-kinase%2C+putative%2CPI3-kinase%2C+putative	3270	3270	0.357143
J	LmjF.24.2060	1786	C	T	GCC	ACC	A	T	432.77	AF=0.500	transketolase	2016	2016	0.551724
V	LmjF.24.2060	325	C	T	GTG	ATG	V	M	906.77	AF=0.500	transketolase	2016	2016	0.491525
Q	LmjF.24.2060	493	C	T	GAG	AAG	E	K	1082.77	AF=0.500	transketolase	2016	2016	0.507937
C	LmjF.24.2180	3091	C	T	GAA	AAA	E	K	1124.77	AF=0.500	ML+protein%2Cbasal+body+component%2C+putative	4317	4317	0.557377
J	LmjF.24.2180	338	G	A	GCG	GTG	A	V	786.77	AF=0.500	ML+protein%2Cbasal+body+component%2C+putative	4317	4317	0.553191
P	LmjF.24.2180	3922	C	T	GAG	AAG	E	K	1126.77	AF=0.500	ML+protein%2Cbasal+body+component%2C+putative	4317	4317	0.6875
C	LmjF.24.2180	4145	G	A	GCC	GTC	A	V	842.77	AF=0.500	ML+protein%2Cbasal+body+component%2C+putative	4317	4317	0.435484
A	LmjF.25.0220	1222	C	T	GGC	AGC	G	S	986.77	AF=0.500	hypothetical+protein%2C+conserved	2142	2142	0.508772
H	LmjF.25.0220	1562	C	T	GGC	GAC	G	D	628.77	AF=0.500	hypothetical+protein%2C+conserved	2142	2142	0.454545
P	LmjF.25.0220	1672	G	A	CCC	TCC	P	S	441.77	AF=0.500	hypothetical+protein%2C+conserved	2142	2142	0.45
E	LmjF.25.0470	1398	C	T	ATG	ATA	M	I	541.77	AF=0.500	hypothetical+protein%2C+conserved	3414	3414	0.361702
T	LmjF.25.0470	3230	G	A	ACC	ATC	T	I	965.77	AF=0.500	hypothetical+protein%2C+conserved	3414	3414	0.574074
K	LmjF.25.0470	616	G	A	CCG	TCG	P	S	477.77	AF=0.500	hypothetical+protein%2C+conserved	3414	3414	0.422222
G	LmjF.25.0510	1588	C	T	GCA	ACA	A	T	964.77	AF=0.500	hypothetical+protein%2C+unknown+function	1695	1695	0.508772
V	LmjF.25.0510	173	C	T	AGC	AAC	S	N	1204.77	AF=0.500	hypothetical+protein%2C+unknown+function	1695	1695	0.571429
C	LmjF.25.0510	845	G	A	CCT	CTT	P	L	885.77	AF=0.500	hypothetical+protein%2C+unknown+function	1695	1695	0.518519
K	LmjF.25.0610	2359	G	A	CGC	TGC	R	C	763.77	AF=0.500	hypothetical+protein%2C+conserved	4416	4416	0.4
T	LmjF.25.0610	3248	G	A	GCC	GTC	A	V	889.77	AF=0.500	hypothetical+protein%2C+conserved	4416	4416	0.52
D	LmjF.25.0610	727	C	T	GAG	AAG	E	K	913.77	AF=0.500	hypothetical+protein%2C+conserved	4416	4416	0.509804
A	LmjF.25.0620	344	C	T	GGC	GAC	G	D	720.77	AF=0.500	RNA+polymerase+I+second+largest+subunit%2C+putative	4851	4851	0.446809
T	LmjF.25.0620	4138	G	A	CCG	TCG	P	S	1058.77	AF=0.500	RNA+polymerase+I+second+largest+subunit%2C+putative	4851	4851	0.59322
C	LmjF.25.0620	718	C	T	GTG	ATG	V	M	891.77	AF=0.500	RNA+polymerase+I+second+largest+subunit%2C+putative	4851	4851	0.5
O	LmjF.25.0770	389	C	T	TCG	TTG	S	L	623.77	AF=0.500	hypothetical+protein%2C+unknown+function	1551	1551	0.511628
F	LmjF.25.0770	530	C	T	CCC	CTC	P	L	993.77	AF=0.500	hypothetical+protein%2C+unknown+function	1551	1551	0.54386
V	LmjF.25.0770	775	C	T	CGC	TGC	R	C	1026.77	AF=0.500	hypothetical+protein%2C+unknown+function	1551	1551	0.53125
F	LmjF.25.0830	1910	C	T	CCG	CTG	P	L	1374.77	AF=0.500	hypothetical+protein%2C+conserved	3198	3198	0.565217
M	LmjF.25.0830	2486	G	A	GGC	GAC	G	D	1340.77	AF=0.500	hypothetical+protein%2C+conserved	3198	3198	0.6
D	LmjF.25.0830	742	G	A	GCG	ACG	A	T	798.77	AF=0.500	hypothetical+protein%2C+conserved	3198	3198	0.448276
I	LmjF.25.0970	1552	C	T	CCG	TCG	P	S	522.77	AF=0.500	hypothetical+protein%2C+conserved	3705	3705	0.339623
E	LmjF.25.0970	2044	C	T	CGA	TGA	R	*	762.77	AF=0.500	hypothetical+protein%2C+conserved	3705	3705	0.489362
O	LmjF.25.0970	845	C	T	TCA	TTA	S	L	1332.77	AF=0.500	hypothetical+protein%2C+conserved	3705	3705	0.558824
U	LmjF.25.1030	382	C	T	CAC	TAC	H	Y	662.77	AF=0.500	hypothetical+protein%2C+conserved	2277	2478	0.5
E	LmjF.25.1030	677	C	T	ACG	ATG	T	M	656.77	AF=0.500	hypothetical+protein%2C+conserved	2277	2478	0.403509
A	LmjF.25.1030	791	C	T	GCG	GTG	A	V	1191.77	AF=0.500	hypothetical+protein%2C+conserved	2277	2478	0.7
Q	LmjF.25.1070	2201	C	T	GCG	GTG	A	V	605.77	AF=0.500	hypothetical+protein%2C+conserved	2577	2577	0.408163
P	LmjF.25.1070	2423	G	A	CGA	CAA	R	Q	502.77	AF=0.500	hypothetical+protein%2C+conserved	2577	2577	0.338983
I	LmjF.25.1070	277	C	T	CGC	TGC	R	C	1053.77	AF=0.500	hypothetical+protein%2C+conserved	2577	2577	0.457143
B	LmjF.25.1140	1571	G	A	GCC	GTC	A	V	773.77	AF=0.500	hypothetical+protein%2C+unknown+function	1632	1632	0.48
P	LmjF.25.1140	254	G	A	GCT	GTT	A	V	1351.77	AF=0.500	hypothetical+protein%2C+unknown+function	1632	1632	0.47561
D	LmjF.25.1140	383	G	A	GCG	GTG	A	V	1117.77	AF=0.500	hypothetical+protein%2C+unknown+function	1632	1632	0.5
T	LmjF.25.1210	1271	G	A	ACG	ATG	T	M	1414.77	AF=0.500	hypothetical+protein%2C+conserved	3192	3192	0.527027
Q	LmjF.25.1210	172	C	T	GCA	ACA	A	T	1316.77	AF=0.500	hypothetical+protein%2C+conserved	3192	3192	0.65
R	LmjF.25.1210	3067	G	A	CGC	TGC	R	C	775.77	AF=0.500	hypothetical+protein%2C+conserved	3192	3192	0.471698
T	LmjF.25.1210	526	G	A	CCC	TCC	P	S	826.77	AF=0.500	hypothetical+protein%2C+conserved	3192	3192	0.380282
H	LmjF.25.1340	1441	C	T	GTC	ATC	V	I	762.77	AF=0.500	protein+transport+protein+Sec24C%2C+putative	3069	3069	0.378788
G	LmjF.25.1340	181	G	A	CCG	TCG	P	S	551.77	AF=0.500	protein+transport+protein+Sec24C%2C+putative	3069	3069	0.485714
E	LmjF.25.1340	2242	C	T	GAC	AAC	D	N	656.77	AF=0.500	protein+transport+protein+Sec24C%2C+putative	3069	3069	0.5
E	LmjF.25.1490	1571	G	A	TCC	TTC	S	F	423.77	AF=0.500	hypothetical+protein%2C+conserved	3771	3771	0.341463
Q	LmjF.25.1490	1892	C	T	GGC	GAC	G	D	928.77	AF=0.500	hypothetical+protein%2C+conserved	3771	3771	0.608696
A	LmjF.25.1490	3493	C	T	GTA	ATA	V	I	860.77	AF=0.500	hypothetical+protein%2C+conserved	3771	3771	0.545455
P	LmjF.25.1520	1828	G	A	CCA	TCA	P	S	891.77	AF=0.500	protein+kinase%2C+putative	2835	2835	0.58
O	LmjF.25.1520	326	C	T	AGC	AAC	S	N	1283.77	AF=0.500	protein+kinase%2C+putative	2835	2835	0.58209
R	LmjF.25.1520	62	G	A	CCC	CTC	P	L	791.77	AF=0.500	protein+kinase%2C+putative	2835	2835	0.442308
P	LmjF.25.1540	1906	C	T	GAA	AAA	E	K	992.77	AF=0.500	mitochondrial+RNA+binding+complex+1+subunit%2C+putative	2253	2253	0.542373
L	LmjF.25.1540	1930	C	T	GCG	ACG	A	T	1037.77	AF=0.500	mitochondrial+RNA+binding+complex+1+subunit%2C+putative	2253	2253	0.442857
F	LmjF.25.1540	698	C	T	AGC	AAC	S	N	1255.77	AF=0.500	mitochondrial+RNA+binding+complex+1+subunit%2C+putative	2253	2253	0.544118
O	LmjF.25.1560	130	C	T	GAG	AAG	E	K	907.77	AF=0.500	protein+kinase%2C+putative	2583	2583	0.46875
V	LmjF.25.1560	402	C	CGGGGCGGGGGGGGGCGGGGGG	na	na	na	na	159.73	AF=0.500	protein+kinase%2C+putative	2583	2583	0.15
N	LmjF.25.1560	511	C	T	GAT	AAT	D	N	1172.77	AF=0.500	protein+kinase%2C+putative	2583	2583	0.568966
I	LmjF.25.1600	415	C	T	GAG	AAG	E	K	507.77	AF=0.500	hypothetical+protein%2C+conserved	3516	3516	0.382979
L	LmjF.25.1600	458	G	A	TCC	TTC	S	F	971.77	AF=0.500	hypothetical+protein%2C+conserved	3516	3516	0.541667
D	LmjF.25.1600	757	G	A	CGC	TGC	R	C	1241.77	AF=0.500	hypothetical+protein%2C+conserved	3516	3516	0.59322
S	LmjF.25.1830	1312	G	A	CCG	TCG	P	S	742.77	AF=0.500	hypothetical+protein%2C+conserved	2991	2991	0.55
Q	LmjF.25.1830	1589	C	T	CGC	CAC	R	H	921.77	AF=0.500	hypothetical+protein%2C+conserved	2991	2991	0.566667
F	LmjF.25.1830	2972	C	T	AGC	AAC	S	N	994.77	AF=0.500	hypothetical+protein%2C+conserved	2991	2991	0.460317
M	LmjF.25.1840	1004	G	A	GCC	GTC	A	V	1392.77	AF=0.500	hypothetical+protein%2C+conserved	1926	1926	0.6
G	LmjF.25.1840	1390	G	A	CCG	TCG	P	S	857.77	AF=0.500	hypothetical+protein%2C+conserved	1926	1926	0.467742
A	LmjF.25.1840	634	C	T	GAG	AAG	E	K	1001.77	AF=0.500	hypothetical+protein%2C+conserved	1926	1926	0.516667
J	LmjF.25.1980	3152	G	A	GCC	GTC	A	V	677.77	AF=0.500	hypothetical+protein%2C+conserved	4449	4449	0.488889
G	LmjF.25.1980	3284	C	T	AGC	AAC	S	N	718.77	AF=0.500	hypothetical+protein%2C+conserved	4449	4449	0.474576
F	LmjF.25.1980	542	C	T	GGC	GAC	G	D	1021.77	AF=0.500	hypothetical+protein%2C+conserved	4449	4449	0.557692
Q	LmjF.26.0230	388	C	T	GAG	AAG	E	K	725.77	AF=0.500	hypothetical+protein%2C+unknown+function	1131	1131	0.4375
U	LmjF.26.0230	554	G	A	GCC	GTC	A	V	723.77	AF=0.500	hypothetical+protein%2C+unknown+function	1131	1131	0.444444
E	LmjF.26.0230	89	G	A	ACG	ATG	T	M	595.77	AF=0.500	hypothetical+protein%2C+unknown+function	1131	1131	0.357143
A	LmjF.26.0390	1282	G	A	CCG	TCG	P	S	836.77	AF=0.500	RET2%2C+RNA+editing+complex+MP57+%28RET2%29	1533	102	0.473684
A	LmjF.26.0390	199	C	T	GAG	AAG	E	K	1195.77	AF=0.500	RET2%2C+RNA+editing+complex+MP57+%28RET2%29	1533	102	0.618182
D	LmjF.26.0390	349	C	T	GGC	AGC	G	S	890.77	AF=0.500	RET2%2C+RNA+editing+complex+MP57+%28RET2%29	1533	102	0.555556
M	LmjF.26.0390	523	C	T	GTC	ATC	V	I	1306.77	AF=1.00	RET2%2C+RNA+editing+complex+MP57+%28RET2%29	1533	102	1
A	LmjF.26.0400	1447	C	T	GCG	ACG	A	T	980.77	AF=0.500	hypothetical+protein%2C+conserved	1689	1689	0.613636
T	LmjF.26.0400	737	G	A	TCC	TTC	S	F	830.77	AF=0.500	hypothetical+protein%2C+conserved	1689	1689	0.414286
S	LmjF.26.0400	881	C	T	CGT	CAT	R	H	1132.77	AF=0.500	hypothetical+protein%2C+conserved	1689	1689	0.596491
U	LmjF.26.0580	155	G	A	CCC	CTC	P	L	1511.77	AF=0.500	hypothetical+protein%2C+conserved	1740	1740	0.5875
N	LmjF.26.0580	1643	G	A	GCC	GTC	A	V	806.77	AF=0.500	hypothetical+protein%2C+conserved	1740	1740	0.604651
H	LmjF.26.0580	271	C	T	GCG	ACG	A	T	1100.77	AF=0.500	hypothetical+protein%2C+conserved	1740	1740	0.525424
M	LmjF.26.0630	1055	C	T	GGC	GAC	G	D	1646.77	AF=1.00	hypothetical+protein%2C+conserved	1245	1245	0.978261
S	LmjF.26.0630	266	G	A	GCC	GTC	A	V	774.77	AF=0.500	hypothetical+protein%2C+conserved	1245	1245	0.536585
R	LmjF.26.0630	590	C	T	CGA	CAA	R	Q	883.77	AF=0.500	hypothetical+protein%2C+conserved	1245	1245	0.54902
B	LmjF.26.0650	1169	G	A	ACG	ATG	T	M	1120.77	AF=0.500	hypothetical+protein%2C+conserved	4374	4374	0.62
M	LmjF.26.0650	1988	C	T	CGG	CAG	R	Q	1276.77	AF=1.00	hypothetical+protein%2C+conserved	4374	4374	1
F	LmjF.26.0650	2726	G	A	GCC	GTC	A	V	620.77	AF=0.500	hypothetical+protein%2C+conserved	4374	4374	0.466667
B	LmjF.26.0660	385	C	T	GGC	AGC	G	S	1172.77	AF=0.500	protein+disulfide+isomerase%2C+putative	1134	1134	0.478261
E	LmjF.26.0660	697	G	A	CCG	TCG	P	S	719.77	AF=0.500	protein+disulfide+isomerase%2C+putative	1134	1134	0.571429
B	LmjF.26.0660	755	C	T	GGC	GAC	G	D	1071.77	AF=0.500	protein+disulfide+isomerase%2C+putative	1134	1134	0.523077
B	LmjF.26.0660	790	C	T	GAG	AAG	E	K	1124.77	AF=0.500	protein+disulfide+isomerase%2C+putative	1134	1134	0.485294
K	LmjF.26.0660	841	C	T	GGC	AGC	G	S	538.77	AF=0.500	protein+disulfide+isomerase%2C+putative	1134	1134	0.369565
C	LmjF.26.0720	3013	C	T	GCA	ACA	A	T	846.77	AF=0.500	hypothetical+protein%2C+conserved	3270	3270	0.419355
A	LmjF.26.0720	371	G	A	ACC	ATC	T	I	436.77	AF=0.500	hypothetical+protein%2C+conserved	3270	3270	0.411765
J	LmjF.26.0720	815	C	T	CGC	CAC	R	H	691.77	AF=0.500	hypothetical+protein%2C+conserved	3270	3270	0.487179
M	LmjF.26.0860	1015	C	T	GCG	ACG	A	T	2385.77	AF=1.00	RNA-editing+complex+protein+MP100%2C+putative+%28MP100%29	2982	2982	1
B	LmjF.26.0860	1798	C	T	GGT	AGT	G	S	1191.77	AF=0.500	RNA-editing+complex+protein+MP100%2C+putative+%28MP100%29	2982	2982	0.523077
G	LmjF.26.0860	2174	G	A	GCC	GTC	A	V	834.77	AF=0.500	RNA-editing+complex+protein+MP100%2C+putative+%28MP100%29	2982	2982	0.409091
L	LmjF.26.0870	1057	G	A	CCG	TCG	P	S	709.77	AF=0.500	hypothetical+protein%2C+conserved	2424	2424	0.46
D	LmjF.26.0870	1826	C	T	CGC	CAC	R	H	883.77	AF=0.500	hypothetical+protein%2C+conserved	2424	2424	0.467742
E	LmjF.26.0870	686	G	A	CCG	CTG	P	L	257.77	AF=0.500	hypothetical+protein%2C+conserved	2424	2424	0.294118
K	LmjF.26.1090	557	C	T	CCC	CTC	P	L	644.77	AF=0.500	hypothetical+protein%2C+conserved	1287	1500	0.362069
F	LmjF.26.1090	730	G	A	GCG	ACG	A	T	836.77	AF=0.500	hypothetical+protein%2C+conserved	1287	1500	0.42623
S	LmjF.26.1090	781	G	A	GGT	AGT	G	S	432.77	AF=0.500	hypothetical+protein%2C+conserved	1287	1500	0.333333
N	LmjF.26.1130	1859	C	T	ACG	ATG	T	M	520.77	AF=0.500	hypothetical+protein%2C+unknown+function	5196	5196	0.321429
D	LmjF.26.1130	3593	C	T	CCA	CTA	P	L	939.77	AF=0.500	hypothetical+protein%2C+unknown+function	5196	5196	0.553571
G	LmjF.26.1130	4210	G	A	GAC	AAC	D	N	1128.77	AF=0.500	hypothetical+protein%2C+unknown+function	5196	5196	0.55
U	LmjF.26.1160	2186	G	A	CGC	CAC	R	H	909.77	AF=0.500	hypothetical+protein%2C+conserved	2934	2934	0.5
A	LmjF.26.1160	2729	C	T	GCA	GTA	A	V	839.77	AF=0.500	hypothetical+protein%2C+conserved	2934	2934	0.480769
B	LmjF.26.1160	917	C	T	GCC	GTC	A	V	1282.77	AF=0.500	hypothetical+protein%2C+conserved	2934	2934	0.594203
T	LmjF.26.1510	1496	G	A	AGA	AAA	R	K	954.77	AF=0.500	hypothetical+protein%2C+unknown+function	4548	4608	0.394366
J	LmjF.26.1510	2329	C	T	CCA	TCA	P	S	613.77	AF=0.500	hypothetical+protein%2C+unknown+function	4548	4608	0.404255
D	LmjF.26.1510	3095	C	T	ACC	ATC	T	I	1219.77	AF=0.500	hypothetical+protein%2C+unknown+function	4548	4608	0.612903
E	LmjF.26.1785	461	G	A	GGA	GAA	G	E	542.77	AF=0.500	hypothetical+protein	990	990	0.365385
J	LmjF.26.1785	527	C	T	GCC	GTC	A	V	461.77	AF=0.500	hypothetical+protein	990	990	0.390244
V	LmjF.26.1785	562	G	A	GCC	ACC	A	T	790.77	AF=0.500	hypothetical+protein	990	990	0.39726
U	LmjF.26.1930	2509	G	A	GAG	AAG	E	K	743.77	AF=0.500	hypothetical+protein%2C+conserved	5430	5454	0.448276
Q	LmjF.26.1930	3916	G	A	GCT	ACT	A	T	975.77	AF=0.500	hypothetical+protein%2C+conserved	5430	5454	0.533333
N	LmjF.26.1930	5203	G	A	GGG	AGG	G	R	1325.77	AF=0.500	hypothetical+protein%2C+conserved	5430	5454	0.506024
O	LmjF.26.2010	1054	C	T	CCG	TCG	P	S	733.77	AF=0.500	hypothetical+protein%2C+conserved	2184	2184	0.465517
C	LmjF.26.2010	1097	C	T	ACT	ATT	T	I	904.77	AF=0.500	hypothetical+protein%2C+conserved	2184	2184	0.483871
V	LmjF.26.2010	619	G	A	GGG	AGG	G	R	1460.77	AF=0.500	hypothetical+protein%2C+conserved	2184	2184	0.666667
J	LmjF.26.2100	1225	C	T	CCC	TCC	P	S	803.77	AF=0.500	serine%2Fthreonine+protein+phosphatase-like+protein	3024	3024	0.571429
N	LmjF.26.2100	2014	C	T	CCG	TCG	P	S	708.77	AF=0.500	serine%2Fthreonine+protein+phosphatase-like+protein	3024	3024	0.342857
R	LmjF.26.2100	2228	C	T	GCA	GTA	A	V	590.77	AF=0.500	serine%2Fthreonine+protein+phosphatase-like+protein	3024	3024	0.367347
N	LmjF.26.2100	851	C	T	CCC	CTC	P	L	886.77	AF=0.500	serine%2Fthreonine+protein+phosphatase-like+protein	3024	3024	0.46875
E	LmjF.26.2160	2075	G	A	CGA	CAA	R	Q	559.77	AF=0.500	hypothetical+protein%2C+unknown+function	6792	6792	0.428571
J	LmjF.26.2160	3226	C	T	CGG	TGG	R	W	602.77	AF=0.500	hypothetical+protein%2C+unknown+function	6792	6792	0.47619
F	LmjF.26.2160	5212	G	A	GCG	ACG	A	T	798.77	AF=0.500	hypothetical+protein%2C+unknown+function	6792	6792	0.421053
D	LmjF.26.2210	1066	G	A	GAG	AAG	E	K	1150.77	AF=0.500	hypothetical+protein%2C+conserved	2613	2613	0.506849
J	LmjF.26.2210	2368	C	T	CGG	TGG	R	W	619.77	AF=0.500	hypothetical+protein%2C+conserved	2613	2613	0.5
K	LmjF.26.2210	986	C	T	TCT	TTT	S	F	561.77	AF=0.500	hypothetical+protein%2C+conserved	2613	2613	0.377358
M	LmjF.26.2290	1205	G	A	GGC	GAC	G	D	310.77	AF=0.500	hypothetical+protein%2C+conserved	1218	1218	0.529412
P	LmjF.26.2290	449	G	A	CGC	CAC	R	H	671.77	AF=0.500	hypothetical+protein%2C+conserved	1218	1218	0.458333
T	LmjF.26.2290	451	G	A	GTA	ATA	V	I	879.77	AF=0.500	hypothetical+protein%2C+conserved	1218	1218	0.595745
M	LmjF.26.2510	1051	C	T	CGC	TGC	R	C	741.77	AF=0.500	protein+kinase%2C+putative	1446	1458	0.578947
D	LmjF.26.2510	253	C	T	CGA	TGA	R	*	536.77	AF=0.500	protein+kinase%2C+putative	1446	1458	0.333333
T	LmjF.26.2510	662	G	A	GGA	GAA	G	E	1024.77	AF=0.500	protein+kinase%2C+putative	1446	1458	0.56
B	LmjF.26.2670	2648	G	A	GGC	GAC	G	D	806.77	AF=0.500	ATP-binding+cassette+protein+subfamily+B%2C+member+2%2C+putative+%28ABCB2%29	3804	3804	0.46
E	LmjF.26.2670	2668	G	A	GAA	AAA	E	K	760.77	AF=0.500	ATP-binding+cassette+protein+subfamily+B%2C+member+2%2C+putative+%28ABCB2%29	3804	3804	0.469388
Q	LmjF.26.2670	3118	G	A	GGG	AGG	G	R	1234.77	AF=0.500	ATP-binding+cassette+protein+subfamily+B%2C+member+2%2C+putative+%28ABCB2%29	3804	3804	0.616667
R	LmjF.27.0020	1073	G	A	GCC	GTC	A	V	488.77	AF=0.500	hypothetical+protein%2C+conserved	3090	3090	0.392157
U	LmjF.27.0020	2527	G	A	CTC	TTC	L	F	489.77	AF=0.500	hypothetical+protein%2C+conserved	3090	3090	0.314815
A	LmjF.27.0020	971	G	A	TCC	TTC	S	F	374.77	AF=0.500	hypothetical+protein%2C+conserved	3090	3090	0.419355
G	LmjF.27.0200	13	C	T	GGC	AGC	G	S	913.77	AF=0.500	hypothetical+protein%2C+conserved	1092	1092	0.426471
L	LmjF.27.0200	506	G	A	ACC	ATC	T	I	918.77	AF=0.500	hypothetical+protein%2C+conserved	1092	1092	0.5
S	LmjF.27.0200	878	G	A	TCG	TTG	S	L	504.77	AF=0.500	hypothetical+protein%2C+conserved	1092	1092	0.447368
I	LmjF.27.0270	2161	G	A	CGT	TGT	R	C	752.77	AF=0.500	hypothetical+protein%2C+conserved	3210	3210	0.362319
N	LmjF.27.0270	2173	G	A	CCC	TCC	P	S	939.77	AF=0.500	hypothetical+protein%2C+conserved	3210	3210	0.508475
F	LmjF.27.0270	3007	G	A	CCA	TCA	P	S	625.77	AF=0.500	hypothetical+protein%2C+conserved	3210	3210	0.382979
F	LmjF.27.0690	2447	G	A	CGC	CAC	R	H	896.77	AF=0.500	hypothetical+protein%2C+unknown+function	2691	2691	0.55102
R	LmjF.27.0690	382	G	A	GTG	ATG	V	M	984.77	AF=0.500	hypothetical+protein%2C+unknown+function	2691	2691	0.462687
P	LmjF.27.0690	509	G	A	GGA	GAA	G	E	1085.77	AF=0.500	hypothetical+protein%2C+unknown+function	2691	2691	0.507937
N	LmjF.27.0890	2797	G	A	GTT	ATT	V	I	936.77	AF=0.500	phosphatidylinositol+%283%2C5%29+kinase%2C+putative	5391	5391	0.6
K	LmjF.27.0890	4271	G	A	AGT	AAT	S	N	501.77	AF=0.500	phosphatidylinositol+%283%2C5%29+kinase%2C+putative	5391	5391	0.451613
P	LmjF.27.0890	5165	C	T	ACC	ATC	T	I	318.77	AF=0.500	phosphatidylinositol+%283%2C5%29+kinase%2C+putative	5391	5391	0.326087
O	LmjF.27.0960	1151	G	A	TCT	TTT	S	F	638.77	AF=0.500	hypothetical+protein%2C+conserved	4299	4299	0.4375
U	LmjF.27.0960	1439	C	T	AGG	AAG	R	K	972.77	AF=0.500	hypothetical+protein%2C+conserved	4299	4299	0.532258
O	LmjF.27.0960	1525	C	T	GAG	AAG	E	K	692.77	AF=0.500	hypothetical+protein%2C+conserved	4299	4299	0.396552
O	LmjF.27.0960	2744	C	T	CGT	CAT	R	H	864.77	AF=0.500	hypothetical+protein%2C+conserved	4299	4299	0.510204
T	LmjF.27.0960	580	C	T	GTG	ATG	V	M	293.77	AF=0.500	hypothetical+protein%2C+conserved	4299	4299	0.454545
L	LmjF.27.1100	1718	G	A	GCG	GTG	A	V	783.77	AF=0.500	hypothetical+protein%2C+conserved	1944	1944	0.448276
I	LmjF.27.1100	457	G	A	CGC	TGC	R	C	593.77	AF=0.500	hypothetical+protein%2C+conserved	1944	1944	0.446809
R	LmjF.27.1100	715	G	A	CAT	TAT	H	Y	1004.77	AF=0.500	hypothetical+protein%2C+conserved	1944	1944	0.525424
L	LmjF.27.1100	925	G	A	CGG	TGG	R	W	1333.77	AF=0.500	hypothetical+protein%2C+conserved	1944	1944	0.465909
U	LmjF.27.1360	1292	G	A	CGG	CAG	R	Q	963.77	AF=0.500	hypothetical+protein%2C+conserved	2061	2061	0.5
E	LmjF.27.1360	1351	G	A	GAG	AAG	E	K	800.77	AF=0.500	hypothetical+protein%2C+conserved	2061	2061	0.531915
R	LmjF.27.1360	1903	G	A	GCC	ACC	A	T	782.77	AF=0.500	hypothetical+protein%2C+conserved	2061	2061	0.585366
F	LmjF.27.1370	1711	C	T	CTC	TTC	L	F	839.77	AF=0.500	protein+kinase%2C+putative	4557	4557	0.464286
V	LmjF.27.1370	4167	G	A	TGG	TGA	W	*	700.77	AF=0.500	protein+kinase%2C+putative	4557	4557	0.44
O	LmjF.27.1370	662	C	T	GCG	GTG	A	V	930.77	AF=0.500	protein+kinase%2C+putative	4557	4557	0.632653
F	LmjF.27.1370	731	G	A	GGC	GAC	G	D	627.77	AF=0.500	protein+kinase%2C+putative	4557	4557	0.458333
P	LmjF.27.1420	194	G	A	AGC	AAC	S	N	544.77	AF=0.500	choline+kinase	1929	1929	0.4
N	LmjF.27.1420	296	G	A	CGG	CAG	R	Q	996.77	AF=0.500	choline+kinase	1929	1929	0.674419
K	LmjF.27.1420	586	G	A	GGG	AGG	G	R	803.77	AF=0.500	choline+kinase	1929	1929	0.489796
O	LmjF.27.1430	1569	G	A	TGG	TGA	W	*	1068.77	AF=0.500	hypothetical+protein%2C+conserved	2718	2718	0.553571
R	LmjF.27.1430	1588	G	A	GGG	AGG	G	R	1077.77	AF=0.500	hypothetical+protein%2C+conserved	2718	2718	0.506849
E	LmjF.27.1430	2074	G	A	GAT	AAT	D	N	555.77	AF=0.500	hypothetical+protein%2C+conserved	2718	2718	0.372093
D	LmjF.27.1580	1409	G	A	GGC	GAC	G	D	544.77	AF=0.500	amino+acid+transporter%2C+putative+%28AAT24%29	1443	1443	0.368421
D	LmjF.27.1580	307	G	A	GGC	AGC	G	S	900.77	AF=0.500	amino+acid+transporter%2C+putative+%28AAT24%29	1443	1443	0.465517
N	LmjF.27.1580	649	G	A	GAG	AAG	E	K	454.77	AF=0.500	amino+acid+transporter%2C+putative+%28AAT24%29	1443	1443	0.326923
R	LmjF.27.1580	802	G	A	GTG	ATG	V	M	713.77	AF=0.500	amino+acid+transporter%2C+putative+%28AAT24%29	1443	1443	0.418182
U	LmjF.27.1650	3091	C	T	CTT	TTT	L	F	839.77	AF=0.500	hypothetical+protein%2C+conserved	3873	3873	0.5
K	LmjF.27.1650	3364	G	A	GCG	ACG	A	T	806.77	AF=0.500	hypothetical+protein%2C+conserved	3873	3873	0.423729
J	LmjF.27.1650	3697	G	A	GTG	ATG	V	M	411.77	AF=0.500	hypothetical+protein%2C+conserved	3873	3873	0.4
K	LmjF.27.1650	751	G	A	GCT	ACT	A	T	710.77	AF=0.500	hypothetical+protein%2C+conserved	3873	3873	0.396825
I	LmjF.27.1920	1319	G	A	GCC	GTC	A	V	169.77	AF=0.500	hypothetical+protein%2C+conserved	2019	3834	0.151515
E	LmjF.27.1920	1966	G	A	CAG	TAG	Q	*	647.77	AF=0.500	hypothetical+protein%2C+conserved	2019	3834	0.536585
D	LmjF.27.1920	832	G	A	CGC	TGC	R	C	697.77	AF=0.500	hypothetical+protein%2C+conserved	2019	3834	0.360656
M	LmjF.27.1980	164	G	A	GCG	GTG	A	V	662.77	AF=0.500	FtsJ+cell+division+protein%2C+putative	2775	2775	0.333333
C	LmjF.27.1980	1953	C	T	ATG	ATA	M	I	564.77	AF=0.500	FtsJ+cell+division+protein%2C+putative	2775	2775	0.350877
V	LmjF.27.1980	52	G	A	CGG	TGG	R	W	894.77	AF=0.500	FtsJ+cell+division+protein%2C+putative	2775	2775	0.619048
R	LmjF.27.2100	1075	G	A	CGC	TGC	R	C	440.77	AF=0.500	RNA-binding+protein%2C+putative	1320	1320	0.461538
B	LmjF.27.2100	673	G	A	CGC	TGC	R	C	596.77	AF=0.500	RNA-binding+protein%2C+putative	1320	1320	0.485714
N	LmjF.27.2100	863	G	A	GCC	GTC	A	V	721.77	AF=0.500	RNA-binding+protein%2C+putative	1320	1320	0.512195
A	LmjF.27.2110	1718	C	T	GGA	GAA	G	E	903.77	AF=0.500	hypothetical+protein%2C+unknown+function	2319	3222	0.457627
C	LmjF.27.2110	1960	C	T	GTG	ATG	V	M	1290.77	AF=0.500	hypothetical+protein%2C+unknown+function	2319	3222	0.461538
U	LmjF.27.2110	760	G	A	CGC	TGC	R	C	587.77	AF=0.500	hypothetical+protein%2C+unknown+function	2319	3222	0.44186
B	LmjF.27.2260	1733	G	A	GCA	GTA	A	V	968.77	AF=0.500	hypothetical+protein%2C+conserved	3429	3429	0.490909
D	LmjF.27.2260	2834	G	A	GCG	GTG	A	V	935.77	AF=0.500	hypothetical+protein%2C+conserved	3429	3429	0.461538
V	LmjF.27.2260	2977	G	A	CAC	TAC	H	Y	828.77	AF=0.500	hypothetical+protein%2C+conserved	3429	3429	0.409836
T	LmjF.27.2300	1391	G	A	TCC	TTC	S	F	657.77	AF=0.500	transcription+elongation+regulator-like+protein	2103	2103	0.392157
R	LmjF.27.2300	1772	G	A	GCG	GTG	A	V	726.77	AF=0.500	transcription+elongation+regulator-like+protein	2103	2103	0.410714
G	LmjF.27.2300	1804	G	A	CCG	TCG	P	S	948.77	AF=0.500	transcription+elongation+regulator-like+protein	2103	2103	0.5
G	LmjF.27.2400	1099	C	T	CAC	TAC	H	Y	895.77	AF=0.500	heat+shock+protein+DNAJ%2C+putative	1191	1191	0.448276
E	LmjF.27.2400	280	G	A	GGC	AGC	G	S	1216.77	AF=0.500	heat+shock+protein+DNAJ%2C+putative	1191	1191	0.596774
K	LmjF.27.2400	464	G	A	GGC	GAC	G	D	848.77	AF=0.500	heat+shock+protein+DNAJ%2C+putative	1191	1191	0.471698
D	LmjF.28.0140	1522	G	A	GCA	ACA	A	T	824.77	AF=0.500	pantothenate+kinase+subunit%2C+putative	4386	4386	0.3125
D	LmjF.28.0140	3568	C	T	CGT	TGT	R	C	348.77	AF=0.500	pantothenate+kinase+subunit%2C+putative	4386	4386	0.182927
G	LmjF.28.0140	3721	G	A	GAC	AAC	D	N	576.77	AF=0.500	pantothenate+kinase+subunit%2C+putative	4386	4386	0.276316
K	LmjF.28.0140	3823	G	A	GAG	AAG	E	K	787.77	AF=0.500	pantothenate+kinase+subunit%2C+putative	4386	4386	0.446429
A	LmjF.28.0150	1342	G	A	GTG	ATG	V	M	603.77	AF=0.500	hypothetical+protein%2C+conserved	1587	1587	0.294118
A	LmjF.28.0150	271	C	T	CTC	TTC	L	F	538.77	AF=0.500	hypothetical+protein%2C+conserved	1587	1587	0.3125
G	LmjF.28.0150	533	C	T	TCG	TTG	S	L	215.77	AF=0.500	hypothetical+protein%2C+conserved	1587	1587	0.157143
Q	LmjF.28.0150	706	G	A	GAA	AAA	E	K	1093.77	AF=0.500	hypothetical+protein%2C+conserved	1587	1587	0.428571
K	LmjF.28.0240	1202	G	A	GGC	GAC	G	D	839.77	AF=0.500	glycerol-3-phosphate+dehydrogenase+%28FAD-dependent%29%2C+mitochondrial	1827	1827	0.490196
H	LmjF.28.0240	1528	C	T	CGC	TGC	R	C	977.77	AF=0.500	glycerol-3-phosphate+dehydrogenase+%28FAD-dependent%29%2C+mitochondrial	1827	1827	0.31
Q	LmjF.28.0240	677	G	A	GGT	GAT	G	D	349.77	AF=0.500	glycerol-3-phosphate+dehydrogenase+%28FAD-dependent%29%2C+mitochondrial	1827	1827	0.197183
C	LmjF.28.0440	1780	G	A	CCG	TCG	P	S	669.77	AF=0.500	hypothetical+protein%2C+conserved	2325	2325	0.342466
M	LmjF.28.0440	217	C	T	GGG	AGG	G	R	1001.77	AF=0.500	hypothetical+protein%2C+conserved	2325	2325	0.365854
P	LmjF.28.0440	685	G	A	CCG	TCG	P	S	531.77	AF=0.500	hypothetical+protein%2C+conserved	2325	2325	0.283582
S	LmjF.28.0740	1081	C	T	GAG	AAG	E	K	671.77	AF=0.500	hypothetical+protein%2C+conserved	1185	1416	0.358209
J	LmjF.28.0740	461	G	A	GCA	GTA	A	V	767.77	AF=0.500	hypothetical+protein%2C+conserved	1185	1416	0.371429
O	LmjF.28.0740	629	C	T	CGC	CAC	R	H	1035.77	AF=0.500	hypothetical+protein%2C+conserved	1185	1416	0.576923
R	LmjF.28.0940	1090	C	T	CAC	TAC	H	Y	1007.77	AF=0.500	oxidoreductase-like+protein	2922	2922	0.32381
S	LmjF.28.0940	1789	C	T	CTC	TTC	L	F	513.77	AF=0.500	oxidoreductase-like+protein	2922	2922	0.235955
B	LmjF.28.0940	560	C	T	GCC	GTC	A	V	738.77	AF=0.500	oxidoreductase-like+protein	2922	2922	0.385714
E	LmjF.28.1150	1525	G	A	GGC	AGC	G	S	740.77	AF=0.500	long-chain-fatty-acid-CoA+ligase%2C+putative	2226	2226	0.377049
P	LmjF.28.1150	1588	C	T	CCG	TCG	P	S	758.77	AF=0.500	long-chain-fatty-acid-CoA+ligase%2C+putative	2226	2226	0.315789
V	LmjF.28.1150	2029	G	A	GCG	ACG	A	T	637.77	AF=0.500	long-chain-fatty-acid-CoA+ligase%2C+putative	2226	2226	0.522727
O	LmjF.28.1230	196	C	T	CCG	TCG	P	S	946.77	AF=0.500	hypothetical+protein%2C+unknown+function	1242	1242	0.42029
H	LmjF.28.1230	590	C	T	GCC	GTC	A	V	722.77	AF=0.500	hypothetical+protein%2C+unknown+function	1242	1242	0.393939
A	LmjF.28.1230	643	G	A	GGC	AGC	G	S	566.77	AF=0.500	hypothetical+protein%2C+unknown+function	1242	1242	0.30137
A	LmjF.28.1230	940	G	A	GTG	ATG	V	M	631.77	AF=0.500	hypothetical+protein%2C+unknown+function	1242	1242	0.342857
D	LmjF.28.1240	133	C	T	CCT	TCT	P	S	758.77	AF=0.500	p450+reductase%2C+putative	1938	1938	0.281553
J	LmjF.28.1240	79	G	A	GCC	ACC	A	T	528.77	AF=0.500	p450+reductase%2C+putative	1938	1938	0.25
B	LmjF.28.1240	922	G	A	GAC	AAC	D	N	707.77	AF=0.500	p450+reductase%2C+putative	1938	1938	0.315789
E	LmjF.28.1410	1924	C	T	CTC	TTC	L	F	489.77	AF=0.500	DNA+polymerase+kappa%2C+putative	2256	2256	0.319149
M	LmjF.28.1410	355	C	T	CCG	TCG	P	S	396.77	AF=0.500	DNA+polymerase+kappa%2C+putative	2256	2256	0.340426
H	LmjF.28.1410	542	C	T	GCG	GTG	A	V	935.77	AF=0.500	DNA+polymerase+kappa%2C+putative	2256	2256	0.364706
M	LmjF.28.1590	1043	G	A	TCC	TTC	S	F	826.77	AF=0.500	hypothetical+protein%2C+conserved	1281	1281	0.333333
D	LmjF.28.1590	275	G	A	CCT	CTT	P	L	694.77	AF=0.500	hypothetical+protein%2C+conserved	1281	1281	0.242424
S	LmjF.28.1590	85	C	T	GAC	AAC	D	N	585.77	AF=0.500	hypothetical+protein%2C+conserved	1281	1281	0.4
C	LmjF.28.1630	1598	C	T	GGG	GAG	G	E	865.77	AF=0.500	hypothetical+protein%2C+conserved	1878	1878	0.336842
V	LmjF.28.1630	1693	G	A	CAC	TAC	H	Y	1136.77	AF=0.500	hypothetical+protein%2C+conserved	1878	1878	0.607143
C	LmjF.28.1630	677	G	A	GCT	GTT	A	V	584.77	AF=0.500	hypothetical+protein%2C+conserved	1878	1878	0.228261
Q	LmjF.28.1630	904	G	A	CGT	TGT	R	C	1168.77	AF=0.500	hypothetical+protein%2C+conserved	1878	1878	0.333333
A	LmjF.28.1790	1253	C	T	GGG	GAG	G	E	397.77	AF=0.500	ATPase-like+protein	1776	1776	0.274194
M	LmjF.28.1790	1498	C	T	GAG	AAG	E	K	870.77	AF=0.500	ATPase-like+protein	1776	1776	0.4
B	LmjF.28.1790	67	C	T	GTG	ATG	V	M	959.77	AF=0.500	ATPase-like+protein	1776	1776	0.357143
N	LmjF.28.1830	2113	G	A	CCA	TCA	P	S	929.77	AF=0.500	DNA+repair+protein-like+protein	2769	3813	0.388235
R	LmjF.28.1830	2195	C	T	CGT	CAT	R	H	825.77	AF=0.500	DNA+repair+protein-like+protein	2769	3813	0.285714
H	LmjF.28.1830	2319	C	T	ATG	ATA	M	I	896.77	AF=0.500	DNA+repair+protein-like+protein	2769	3813	0.352941
N	LmjF.28.1850	164	G	A	ACG	ATG	T	M	908.77	AF=0.500	C-terminal+motor+kinesin%2C+putative	2352	2901	0.352941
J	LmjF.28.1850	1894	C	T	GCA	ACA	A	T	788.77	AF=0.500	C-terminal+motor+kinesin%2C+putative	2352	2901	0.347826
E	LmjF.28.1850	76	C	T	GAC	AAC	D	N	233.77	AF=0.500	C-terminal+motor+kinesin%2C+putative	2352	2901	0.25
F	LmjF.28.1930	169	T	A	ACC	TCC	T	S	168.77	AF=0.500	zinc+transporter%2C+putative	1263	1335	0.103093
F	LmjF.28.1930	179	C	CCGTCGGAGCCGCTGCCGTGGCTGTGGCCGTGGT	na	na	na	na	192.73	AF=0.500	zinc+transporter%2C+putative	1263	1335	0.0947368
E	LmjF.28.1930	56	G	A	GCC	GTC	A	V	800.77	AF=0.500	zinc+transporter%2C+putative	1263	1335	0.380952
U	LmjF.28.1930	991	C	T	GTG	ATG	V	M	911.77	AF=0.500	zinc+transporter%2C+putative	1263	1335	0.375
Q	LmjF.28.1980	4028	G	A	CCC	CTC	P	L	1129.77	AF=0.500	hypothetical+protein%2C+conserved	4281	4281	0.364583
D	LmjF.28.1980	4238	C	T	CGT	CAT	R	H	472.77	AF=0.500	hypothetical+protein%2C+conserved	4281	4281	0.246575
P	LmjF.28.1980	595	G	A	CTC	TTC	L	F	1021.77	AF=0.500	hypothetical+protein%2C+conserved	4281	4281	0.352273
R	LmjF.28.2050	1685	G	A	GCC	GTC	A	V	1085.77	AF=0.500	hypothetical+protein%2C+unknown+function	3012	3012	0.397849
F	LmjF.28.2050	2515	C	T	GCA	ACA	A	T	941.77	AF=0.500	hypothetical+protein%2C+unknown+function	3012	3012	0.343434
G	LmjF.28.2050	757	C	T	GGT	AGT	G	S	415.77	AF=0.500	hypothetical+protein%2C+unknown+function	3012	3012	0.21519
T	LmjF.28.2220	1013	G	A	AGC	AAC	S	N	1448.77	AF=0.500	2%2C3-bisphosphoglycerate-independent+phosphoglycerate+mutase-like	2502	2502	0.407767
G	LmjF.28.2220	1841	G	A	CGC	CAC	R	H	777.77	AF=0.500	2%2C3-bisphosphoglycerate-independent+phosphoglycerate+mutase-like	2502	2502	0.293478
C	LmjF.28.2220	1967	C	T	GCC	GTC	A	V	960.77	AF=0.500	2%2C3-bisphosphoglycerate-independent+phosphoglycerate+mutase-like	2502	2502	0.360825
C	LmjF.28.2370	358	C	T	CCT	TCT	P	S	681.77	AF=0.500	serine+hydroxymethyltransferase+%28SHMT-L%29+%28SHMT-L%29	1425	1443	0.304878
D	LmjF.28.2370	412	G	A	GGC	AGC	G	S	930.77	AF=0.500	serine+hydroxymethyltransferase+%28SHMT-L%29+%28SHMT-L%29	1425	1443	0.296296	+18nt
P	LmjF.28.2370	286	C	T	CGG	TGG	R	W	545.77	AF=0.500	serine+hydroxymethyltransferase+%28SHMT-L%29+%28SHMT-L%29	1425	1443	0.258824
G	LmjF.28.2415	104	T	C	CTC	CCC	L	P	169.77	AF=0.500	hypothetical+protein	369	99	0.190476
E	LmjF.28.2415	104	T	C	CTC	CCC	L	P	208.77	AF=0.500	hypothetical+protein	369	99	0.216216
E	LmjF.28.2415	107	A	C	CAC	CCC	H	P	205.77	AF=0.500	hypothetical+protein	369	99	0.2
E	LmjF.28.2415	110	T	C	CTC	CCC	L	P	205.77	AF=0.500	hypothetical+protein	369	99	0.184211
E	LmjF.28.2415	111	CGTATG	C	na	na	na	na	151.73	AF=0.500	hypothetical+protein	369	99	0.166667
E	LmjF.28.2415	116	G	A	TGC	TAC	C	Y	422.77	AF=0.500	hypothetical+protein	369	99	0.375
A	LmjF.28.2415	86	C	T	CCC	CTC	P	L	379.77	AF=0.500	hypothetical+protein	369	99	0.485714
G	LmjF.28.2415	95	T	C	CTC	CCC	L	P	259.77	AF=0.500	hypothetical+protein	369	99	0.363636
E	LmjF.28.2415	95	T	C	CTC	CCC	L	P	266.77	AF=0.500	hypothetical+protein	369	99	0.236842
E	LmjF.28.2415	98	T	C	CTA	CCA	L	P	254.77	AF=0.500	hypothetical+protein	369	99	0.210526
G	LmjF.28.2415	98	T	C	CTA	CCA	L	P	256.77	AF=0.500	hypothetical+protein	369	99	0.32
N	LmjF.28.2440	1078	G	A	GCC	ACC	A	T	643.77	AF=0.500	hypothetical+protein%2C+conserved	2022	2022	0.333333
H	LmjF.28.2440	1486	C	T	CTT	TTT	L	F	893.77	AF=0.500	hypothetical+protein%2C+conserved	2022	2022	0.341176
E	LmjF.28.2440	812	C	T	ACA	ATA	T	I	542.77	AF=0.500	hypothetical+protein%2C+conserved	2022	2022	0.295082
J	LmjF.28.2450	2248	G	A	GCG	ACG	A	T	475.77	AF=0.500	hypothetical+protein%2C+conserved	2445	2445	0.258065
D	LmjF.28.2450	2383	G	A	GTT	ATT	V	I	809.77	AF=0.500	hypothetical+protein%2C+conserved	2445	2445	0.341772
O	LmjF.28.2450	389	C	T	GCT	GTT	A	V	985.77	AF=0.500	hypothetical+protein%2C+conserved	2445	2445	0.575758
C	LmjF.28.2610	1204	C	T	CGC	TGC	R	C	904.77	AF=0.500	hypothetical+protein%2C+conserved	5265	5265	0.311828
D	LmjF.28.2610	322	G	A	GGC	AGC	G	S	1160.77	AF=0.500	hypothetical+protein%2C+conserved	5265	5265	0.402174
U	LmjF.28.2610	3751	G	A	GTG	ATG	V	M	1005.77	AF=0.500	hypothetical+protein%2C+conserved	5265	5265	0.415584
D	LmjF.28.2930	1403	G	A	GCG	GTG	A	V	787.77	AF=0.500	phosphate+transporter%2C+putative	2205	2205	0.353846
R	LmjF.28.2930	2171	G	A	CCC	CTC	P	L	757.77	AF=0.500	phosphate+transporter%2C+putative	2205	2205	0.324324
A	LmjF.28.2930	517	C	T	GCG	ACG	A	T	590.77	AF=0.500	phosphate+transporter%2C+putative	2205	2205	0.318182
M	LmjF.28.3000	464	C	T	GGC	GAC	G	D	669.77	AF=0.500	protein+kinase%2C+putative	1164	1164	0.44
H	LmjF.28.3000	566	G	A	GCG	GTG	A	V	664.77	AF=0.500	protein+kinase%2C+putative	1164	1164	0.338028
B	LmjF.28.3000	982	C	T	GAT	AAT	D	N	416.77	AF=0.500	protein+kinase%2C+putative	1164	1164	0.236111
B	LmjF.29.0050	1030	C	T	GCG	ACG	A	T	364.77	AF=0.500	hypothetical+protein%2C+conserved	2016	2016	0.371429
M	LmjF.29.0050	1868	G	A	GCC	GTC	A	V	701.77	AF=0.500	hypothetical+protein%2C+conserved	2016	2016	0.606061
L	LmjF.29.0050	4	G	A	CGA	TGA	R	*	921.77	AF=0.500	hypothetical+protein%2C+conserved	2016	2016	0.451613
N	LmjF.29.0120	2054	C	T	GGG	GAG	G	E	1036.77	AF=0.500	proteasome+regulatory+non-ATPase+subunit%2C+putative	2730	2730	0.551724
C	LmjF.29.0120	38	G	A	CCG	CTG	P	L	643.77	AF=0.500	proteasome+regulatory+non-ATPase+subunit%2C+putative	2730	2730	0.431373
K	LmjF.29.0120	461	C	T	CGC	CAC	R	H	317.77	AF=0.500	proteasome+regulatory+non-ATPase+subunit%2C+putative	2730	2730	0.357143
G	LmjF.29.0410	1106	G	A	GCA	GTA	A	V	677.77	AF=0.500	hypothetical+protein%2C+conserved	1737	1737	0.359375
P	LmjF.29.0410	1363	C	T	GCG	ACG	A	T	851.77	AF=0.500	hypothetical+protein%2C+conserved	1737	1737	0.581818
M	LmjF.29.0410	1546	G	A	CCA	TCA	P	S	994.77	AF=0.500	hypothetical+protein%2C+conserved	1737	1737	0.630435
B	LmjF.29.0555	1592	C	T	GGA	GAA	G	E	528.77	AF=0.500	hypothetical+protein	1758	1758	0.485714
A	LmjF.29.0555	220	G	A	CGC	TGC	R	C	697.77	AF=0.500	hypothetical+protein	1758	1758	0.564103
L	LmjF.29.0555	706	C	T	GGC	AGC	G	S	311.77	AF=0.500	hypothetical+protein	1758	1758	0.301587
P	LmjF.29.0590	104	G	A	ACC	ATC	T	I	552.77	AF=0.500	DNA+repair+helicase%2C+putative	3321	3321	0.452381
H	LmjF.29.0590	3281	C	T	CGA	CAA	R	Q	1031.77	AF=0.500	DNA+repair+helicase%2C+putative	3321	3321	0.48
J	LmjF.29.0590	538	C	T	GAG	AAG	E	K	668.77	AF=0.500	DNA+repair+helicase%2C+putative	3321	3321	0.583333
O	LmjF.29.0720	10	G	A	CGC	TGC	R	C	453.77	AF=0.500	Elongation+factor+Ts%2C+mitochondrial%2C+putative+%28EF-Ts%29	831	831	0.393939
D	LmjF.29.0720	130	C	T	GAC	AAC	D	N	814.77	AF=0.500	Elongation+factor+Ts%2C+mitochondrial%2C+putative+%28EF-Ts%29	831	831	0.464286
O	LmjF.29.0720	392	G	A	CCG	CTG	P	L	900.77	AF=0.500	Elongation+factor+Ts%2C+mitochondrial%2C+putative+%28EF-Ts%29	831	831	0.55814
S	LmjF.29.0720	488	G	A	GCC	GTC	A	V	853.77	AF=0.500	Elongation+factor+Ts%2C+mitochondrial%2C+putative+%28EF-Ts%29	831	831	0.613636
N	LmjF.29.0780	1456	C	T	GAG	AAG	E	K	976.77	AF=0.500	U-box+domain+protein%2C+putative	1806	1806	0.584906
T	LmjF.29.0780	1540	C	T	GAG	AAG	E	K	1116.77	AF=0.500	U-box+domain+protein%2C+putative	1806	1806	0.459459
A	LmjF.29.0780	175	G	A	CAG	TAG	Q	*	764.77	AF=0.500	U-box+domain+protein%2C+putative	1806	1806	0.536585
T	LmjF.29.0890	1198	G	A	GCA	ACA	A	T	842.77	AF=0.500	hypothetical+protein%2C+conserved	1359	1359	0.393939
K	LmjF.29.0890	1219	C	T	CAT	TAT	H	Y	445.77	AF=0.500	hypothetical+protein%2C+conserved	1359	1359	0.326923
G	LmjF.29.0890	31	G	A	GCG	ACG	A	T	475.77	AF=0.500	hypothetical+protein%2C+conserved	1359	1359	0.435897
R	LmjF.29.0950	1195	G	A	GCG	ACG	A	T	985.77	AF=0.500	hypothetical+protein%2C+conserved	1485	1725	0.492063
M	LmjF.29.0950	727	G	A	GGG	AGG	G	R	385.77	AF=0.500	hypothetical+protein%2C+conserved	1485	1725	0.35
J	LmjF.29.0950	755	C	T	CCC	CTC	P	L	754.77	AF=0.500	hypothetical+protein%2C+conserved	1485	1725	0.461538
D	LmjF.29.1020	1049	G	A	CGG	CAG	R	Q	902.77	AF=0.500	hypothetical+protein%2C+conserved	2196	2196	0.467742
G	LmjF.29.1020	1537	G	A	GCC	ACC	A	T	757.77	AF=0.500	hypothetical+protein%2C+conserved	2196	2196	0.436364
S	LmjF.29.1020	290	G	A	TGC	TAC	C	Y	540.77	AF=0.500	hypothetical+protein%2C+conserved	2196	2196	0.5625
A	LmjF.29.1170	251	G	A	CGT	CAT	R	H	1152.77	AF=0.500	hypothetical+protein%2C+conserved	1113	1113	0.578947
G	LmjF.29.1170	259	G	A	GCA	ACA	A	T	936.77	AF=0.500	hypothetical+protein%2C+conserved	1113	1113	0.414286
C	LmjF.29.1170	52	C	T	CCG	TCG	P	S	1122.77	AF=0.500	hypothetical+protein%2C+conserved	1113	1113	0.55
C	LmjF.29.1250	2974	C	T	CCC	TCC	P	S	808.77	AF=0.500	hypothetical+protein%2C+unknown+function	5457	5457	0.432836
B	LmjF.29.1250	3133	C	T	CCA	TCA	P	S	652.77	AF=0.500	hypothetical+protein%2C+unknown+function	5457	5457	0.407407
D	LmjF.29.1250	3650	C	T	TCG	TTG	S	L	837.77	AF=0.500	hypothetical+protein%2C+unknown+function	5457	5457	0.38806
Q	LmjF.29.1270	1000	C	T	CCA	TCA	P	S	1101.77	AF=0.500	Heat+shock+protein+100+kDa+%28HSP100%29	2604	2604	0.516667
A	LmjF.29.1270	2578	G	A	GTG	ATG	V	M	445.77	AF=0.500	Heat+shock+protein+100+kDa+%28HSP100%29	2604	2604	0.441176
E	LmjF.29.1270	389	C	T	GCT	GTT	A	V	684.77	AF=0.500	Heat+shock+protein+100+kDa+%28HSP100%29	2604	2604	0.444444
D	LmjF.29.1350	1330	C	T	CCG	TCG	P	S	653.77	AF=0.500	RNA+binding+protein%2C+putative	2763	2763	0.4
E	LmjF.29.1350	1658	G	A	AGA	AAA	R	K	638.77	AF=0.500	RNA+binding+protein%2C+putative	2763	2763	0.425532
C	LmjF.29.1350	2246	C	T	CCC	CTC	P	L	653.77	AF=0.500	RNA+binding+protein%2C+putative	2763	2763	0.5
B	LmjF.29.1380	1661	C	T	GCT	GTT	A	V	887.77	AF=0.500	hypothetical+protein%2C+conserved	1977	1977	0.509091
L	LmjF.29.1380	1945	C	T	CAG	TAG	Q	*	508.77	AF=0.500	hypothetical+protein%2C+conserved	1977	1977	0.736842
M	LmjF.29.1380	365	G	A	GGT	GAT	G	D	639.77	AF=0.500	hypothetical+protein%2C+conserved	1977	1977	0.511628
J	LmjF.29.1450	406	C	T	GCA	ACA	A	T	411.77	AF=0.500	phosphatidylinositol+4-kinase+alpha%2C+putative	7989	7989	0.419355
C	LmjF.29.1450	4358	C	T	AGG	AAG	R	K	1169.77	AF=0.500	phosphatidylinositol+4-kinase+alpha%2C+putative	7989	7989	0.578947
N	LmjF.29.1450	718	C	T	GAT	AAT	D	N	1089.77	AF=0.500	phosphatidylinositol+4-kinase+alpha%2C+putative	7989	7989	0.55
C	LmjF.29.1460	2387	C	T	GGC	GAC	G	D	844.77	AF=0.500	hypothetical+protein%2C+conserved	4134	4134	0.491228
K	LmjF.29.1460	3166	G	A	CGC	TGC	R	C	722.77	AF=0.500	hypothetical+protein%2C+conserved	4134	4134	0.421053
E	LmjF.29.1460	3281	C	T	GGC	GAC	G	D	905.77	AF=0.500	hypothetical+protein%2C+conserved	4134	4134	0.619048
D	LmjF.29.1570	182	G	A	CCC	CTC	P	L	1217.77	AF=0.500	glutamamyl+carboxypeptidase%2C+putative%2Cmetallo-peptidase%2C+Clan+MH%2C+Family+M18	1206	1206	0.627119
L	LmjF.29.1570	194	C	T	GGC	GAC	G	D	933.77	AF=0.500	glutamamyl+carboxypeptidase%2C+putative%2Cmetallo-peptidase%2C+Clan+MH%2C+Family+M18	1206	1206	0.545455
B	LmjF.29.1570	343	C	T	GTT	ATT	V	I	708.77	AF=0.500	glutamamyl+carboxypeptidase%2C+putative%2Cmetallo-peptidase%2C+Clan+MH%2C+Family+M18	1206	1206	0.415094
M	LmjF.29.1620	2023	G	A	CCT	TCT	P	S	237.77	AF=0.500	hypothetical+protein%2C+conserved	6432	6657	0.282051
A	LmjF.29.1620	4150	G	A	CCC	TCC	P	S	829.77	AF=0.500	hypothetical+protein%2C+conserved	6432	6657	0.565217
S	LmjF.29.1620	6262	G	A	CAC	TAC	H	Y	805.77	AF=0.500	hypothetical+protein%2C+conserved	6432	6657	0.454545
L	LmjF.29.1700	2506	C	T	GGC	AGC	G	S	803.77	AF=0.500	hypothetical+protein%2C+conserved	3687	3687	0.435484
I	LmjF.29.1700	2767	C	T	GCA	ACA	A	T	796.77	AF=0.500	hypothetical+protein%2C+conserved	3687	3687	0.625
L	LmjF.29.1700	2927	G	A	ACC	ATC	T	I	915.77	AF=0.500	hypothetical+protein%2C+conserved	3687	3687	0.435484
J	LmjF.29.1700	586	C	T	GGA	AGA	G	R	852.77	AF=0.500	hypothetical+protein%2C+conserved	3687	3687	0.644444
K	LmjF.29.2060	1060	C	T	GAC	AAC	D	N	403.77	AF=0.500	hypothetical+protein%2C+conserved	3306	3306	0.461538
N	LmjF.29.2060	1363	C	T	GAG	AAG	E	K	907.77	AF=0.500	hypothetical+protein%2C+conserved	3306	3306	0.520833
A	LmjF.29.2060	3239	G	A	GCC	GTC	A	V	423.77	AF=0.500	hypothetical+protein%2C+conserved	3306	3306	0.375
M	LmjF.29.2080	227	G	A	ACG	ATG	T	M	590.77	AF=0.500	hypothetical+protein%2C+conserved	1356	1356	0.409091
S	LmjF.29.2080	425	C	T	CGC	CAC	R	H	997.77	AF=0.500	hypothetical+protein%2C+conserved	1356	1356	0.568627
C	LmjF.29.2080	661	G	A	CAT	TAT	H	Y	1097.77	AF=0.500	hypothetical+protein%2C+conserved	1356	1356	0.569231
P	LmjF.29.2240	1820	G	A	TCT	TTT	S	F	896.77	AF=0.500	aminopeptidase%2C+putative%2Cmetallo-peptidase%2C+Clan+MA%28E%29%2C+Family+M1	2607	2607	0.537037
B	LmjF.29.2240	1888	C	T	GAG	AAG	E	K	869.77	AF=0.500	aminopeptidase%2C+putative%2Cmetallo-peptidase%2C+Clan+MA%28E%29%2C+Family+M1	2607	2607	0.491525
D	LmjF.29.2240	539	G	A	ACC	ATC	T	I	612.77	AF=0.500	aminopeptidase%2C+putative%2Cmetallo-peptidase%2C+Clan+MA%28E%29%2C+Family+M1	2607	2607	0.479167
R	LmjF.29.2300	1120	G	A	CTC	TTC	L	F	723.77	AF=0.500	ubiquitin+hydrolase%2C+putative%2Ccysteine+peptidase%2C+Clan+CA%2C+family+C19%2C+putative	2247	2247	0.413793
N	LmjF.29.2300	1288	C	T	GTG	ATG	V	M	799.77	AF=0.500	ubiquitin+hydrolase%2C+putative%2Ccysteine+peptidase%2C+Clan+CA%2C+family+C19%2C+putative	2247	2247	0.415385
D	LmjF.29.2300	17	G	A	ACG	ATG	T	M	1024.77	AF=0.500	ubiquitin+hydrolase%2C+putative%2Ccysteine+peptidase%2C+Clan+CA%2C+family+C19%2C+putative	2247	2247	0.632653
D	LmjF.29.2300	1805	G	A	GCT	GTT	A	V	673.77	AF=0.500	ubiquitin+hydrolase%2C+putative%2Ccysteine+peptidase%2C+Clan+CA%2C+family+C19%2C+putative	2247	2247	0.490196
E	LmjF.29.2480	1084	G	A	GTG	ATG	V	M	1002.77	AF=0.500	hypothetical+protein%2C+conserved	2535	2535	0.607843
M	LmjF.29.2480	2174	G	A	CGC	CAC	R	H	923.77	AF=0.500	hypothetical+protein%2C+conserved	2535	2535	0.591837
I	LmjF.29.2480	835	G	A	GGA	AGA	G	R	393.77	AF=0.500	hypothetical+protein%2C+conserved	2535	2535	0.333333
C	LmjF.29.2510	1099	C	T	CCG	TCG	P	S	928.77	AF=0.500	ATP-dependent+phosphofructokinase	1461	1461	0.481481
D	LmjF.29.2510	1178	G	A	TGC	TAC	C	Y	749.77	AF=0.500	ATP-dependent+phosphofructokinase	1461	1461	0.348485
L	LmjF.29.2510	596	C	T	ACG	ATG	T	M	1106.77	AF=0.500	ATP-dependent+phosphofructokinase	1461	1461	0.516129
C	LmjF.29.2630	1456	G	A	GCT	ACT	A	T	630.77	AF=0.500	hypothetical+protein%2C+conserved	3699	3699	0.418182
L	LmjF.29.2630	2434	G	A	GAA	AAA	E	K	1155.77	AF=0.500	hypothetical+protein%2C+conserved	3699	3699	0.545455
K	LmjF.29.2630	3626	C	T	TCT	TTT	S	F	372.77	AF=0.500	hypothetical+protein%2C+conserved	3699	3699	0.264151
V	LmjF.29.2730	1027	C	T	CCA	TCA	P	S	1127.77	AF=0.500	hypothetical+protein%2C+conserved	1101	1101	0.673469
I	LmjF.29.2730	484	C	T	CGT	TGT	R	C	1017.77	AF=0.500	hypothetical+protein%2C+conserved	1101	1101	0.607843
D	LmjF.29.2730	814	G	A	GGT	AGT	G	S	806.77	AF=0.500	hypothetical+protein%2C+conserved	1101	1101	0.489796
E	LmjF.30.0010	1199	C	T	CGG	CAG	R	Q	1130.77	AF=0.500	hypothetical+protein%2C+conserved	1278	1278	0.592593
R	LmjF.30.0010	187	G	A	CTT	TTT	L	F	1076.77	AF=0.500	hypothetical+protein%2C+conserved	1278	1278	0.576923
N	LmjF.30.0010	875	C	T	GGG	GAG	G	E	1110.77	AF=0.500	hypothetical+protein%2C+conserved	1278	1278	0.54386
U	LmjF.30.0100	1363	C	T	GCG	ACG	A	T	727.77	AF=0.500	hypothetical+protein%2C+conserved	4689	5049	0.390625
Q	LmjF.30.0100	3937	G	A	CAG	TAG	Q	*	1026.77	AF=0.500	hypothetical+protein%2C+conserved	4689	5049	0.534483
E	LmjF.30.0100	985	C	T	GCG	ACG	A	T	602.77	AF=0.500	hypothetical+protein%2C+conserved	4689	5049	0.487179
O	LmjF.30.0410	1066	G	A	CGT	TGT	R	C	907.77	AF=0.500	WD-40+repeat+protein	1431	1431	0.509434
B	LmjF.30.0410	1087	C	T	GCT	ACT	A	T	912.77	AF=0.500	WD-40+repeat+protein	1431	1431	0.462963
K	LmjF.30.0410	236	G	A	CCG	CTG	P	L	920.77	AF=0.500	WD-40+repeat+protein	1431	1431	0.466667
V	LmjF.30.0520	1881	C	T	TGG	TGA	W	*	760.77	AF=0.500	hypothetical+protein%2C+conserved	2691	2691	0.509804
L	LmjF.30.0520	1951	C	T	GTG	ATG	V	M	1075.77	AF=0.500	hypothetical+protein%2C+conserved	2691	2691	0.507042
S	LmjF.30.0520	2042	C	T	AGC	AAC	S	N	835.77	AF=0.500	hypothetical+protein%2C+conserved	2691	2691	0.481481
S	LmjF.30.0800	1087	G	A	GAT	AAT	D	N	1079.77	AF=0.500	rac+serine-threonine+kinase%2C+putative%2Cprotein+kinase%2C+putative	1533	1533	0.603774
R	LmjF.30.0800	208	G	A	GCT	ACT	A	T	652.77	AF=0.500	rac+serine-threonine+kinase%2C+putative%2Cprotein+kinase%2C+putative	1533	1533	0.542857
I	LmjF.30.0800	41	G	A	TGG	TAG	W	*	561.77	AF=0.500	rac+serine-threonine+kinase%2C+putative%2Cprotein+kinase%2C+putative	1533	1533	0.316667
E	LmjF.30.0820	1562	G	A	GGC	GAC	G	D	179.77	AF=0.500	hypothetical+protein%2C+conserved	2301	2301	0.35
S	LmjF.30.0820	1819	G	A	GCG	ACG	A	T	685.77	AF=0.500	hypothetical+protein%2C+conserved	2301	2301	0.489362
V	LmjF.30.0820	611	C	T	GCG	GTG	A	V	809.77	AF=0.500	hypothetical+protein%2C+conserved	2301	2301	0.454545
A	LmjF.30.0840	2411	C	T	GCG	GTG	A	V	937.77	AF=0.500	hypothetical+protein%2C+conserved	2757	2994	0.515625
O	LmjF.30.0840	975	G	A	ATG	ATA	M	I	1046.77	AF=0.500	hypothetical+protein%2C+conserved	2757	2994	0.588235
C	LmjF.30.0840	975	G	A	ATG	ATA	M	I	1089.77	AF=0.500	hypothetical+protein%2C+conserved	2757	2994	0.470588
S	LmjF.30.1160	1429	G	A	GCT	ACT	A	T	856.77	AF=0.500	hypothetical+protein%2C+conserved	5367	5805	0.54
C	LmjF.30.1160	5270	G	A	AGA	AAA	R	K	490.77	AF=0.500	hypothetical+protein%2C+conserved	5367	5805	0.388889
F	LmjF.30.1160	91	G	A	GTG	ATG	V	M	913.77	AF=0.500	hypothetical+protein%2C+conserved	5367	5805	0.3875
M	LmjF.30.1170	1237	G	A	GAG	AAG	E	K	758.77	AF=0.500	hypothetical+protein%2C+unknown+function	2049	2049	0.373134
K	LmjF.30.1170	1721	G	A	TGG	TAG	W	*	543.77	AF=0.500	hypothetical+protein%2C+unknown+function	2049	2049	0.487179
S	LmjF.30.1170	692	C	T	ACG	ATG	T	M	658.77	AF=0.500	hypothetical+protein%2C+unknown+function	2049	2049	0.392857
D	LmjF.30.1200	1954	G	A	GGT	AGT	G	S	400.77	AF=0.500	ubiquitin+hydrolase%2C+putative%2Ccysteine+peptidase%2C+Clan+CA%2C+family+C19%2C+putative	3021	3021	0.382353
Q	LmjF.30.1200	2902	G	A	GTG	ATG	V	M	846.77	AF=0.500	ubiquitin+hydrolase%2C+putative%2Ccysteine+peptidase%2C+Clan+CA%2C+family+C19%2C+putative	3021	3021	0.428571
I	LmjF.30.1200	875	G	A	AGT	AAT	S	N	774.77	AF=0.500	ubiquitin+hydrolase%2C+putative%2Ccysteine+peptidase%2C+Clan+CA%2C+family+C19%2C+putative	3021	3021	0.446429
J	LmjF.30.1240	1378	C	T	CAA	TAA	Q	*	717.77	AF=0.500	calcium-binding+protein%2C+putative	1623	1242	0.468085
V	LmjF.30.1240	488	C	T	ACT	ATT	T	I	612.77	AF=0.500	calcium-binding+protein%2C+putative	1623	1242	0.425532
B	LmjF.30.1240	653	C	T	TCG	TTG	S	L	1045.77	AF=0.500	calcium-binding+protein%2C+putative	1623	1242	0.62963
F	LmjF.30.1290	553	C	T	CAT	TAT	H	Y	2403.77	AF=0.500	U3+small+nuclear+ribonucleoprotein+%28snRNP%29%2C+putative	867	867	0.708333
D	LmjF.30.1290	58	C	T	CGC	TGC	R	C	619.77	AF=0.500	U3+small+nuclear+ribonucleoprotein+%28snRNP%29%2C+putative	867	867	0.375
L	LmjF.30.1290	790	C	T	CTC	TTC	L	F	792.77	AF=0.500	U3+small+nuclear+ribonucleoprotein+%28snRNP%29%2C+putative	867	867	0.470588
U	LmjF.30.1310	3413	C	T	ACG	ATG	T	M	1023.77	AF=0.500	hypothetical+protein%2C+conserved	5148	5805	0.469697
I	LmjF.30.1310	3778	G	A	GCG	ACG	A	T	913.77	AF=0.500	hypothetical+protein%2C+conserved	5148	5805	0.463768
P	LmjF.30.1310	4115	G	A	GGC	GAC	G	D	647.77	AF=0.500	hypothetical+protein%2C+conserved	5148	5805	0.4
K	LmjF.30.1610	1061	G	A	CGC	CAC	R	H	485.77	AF=0.500	ferric+reductase%2C+putative	3243	3243	0.404762
M	LmjF.30.1610	1259	G	A	GGA	GAA	G	E	1271.77	AF=0.500	ferric+reductase%2C+putative	3243	3243	0.518519
U	LmjF.30.1610	1883	C	T	GCG	GTG	A	V	1021.77	AF=0.500	ferric+reductase%2C+putative	3243	3243	0.485294
I	LmjF.30.1670	1078	G	A	GTG	ATG	V	M	808.77	AF=0.500	hypothetical+protein%2C+conserved	1350	1476	0.480769
A	LmjF.30.1670	1343	C	T	CCG	CTG	P	L	603.77	AF=0.500	hypothetical+protein%2C+conserved	1350	1476	0.431818
K	LmjF.30.1670	873	G	A	ATG	ATA	M	I	683.77	AF=0.500	hypothetical+protein%2C+conserved	1350	1476	0.42
V	LmjF.30.1760	1448	C	T	GCA	GTA	A	V	633.77	AF=0.500	hypothetical+protein%2C+conserved	5805	5898	0.34375
S	LmjF.30.1760	1699	G	A	GGT	AGT	G	S	691.77	AF=0.500	hypothetical+protein%2C+conserved	5805	5898	0.47619
V	LmjF.30.1760	1909	C	T	CTC	TTC	L	F	895.77	AF=0.500	hypothetical+protein%2C+conserved	5805	5898	0.5
K	LmjF.30.1760	2759	G	A	CGC	CAC	R	H	392.77	AF=0.500	hypothetical+protein%2C+conserved	5805	5898	0.352941
S	LmjF.30.2130	1199	C	T	AGC	AAC	S	N	754.77	AF=0.500	protein+kinase%2C+putative	2952	2952	0.479167
S	LmjF.30.2130	2005	C	T	GGA	AGA	G	R	987.77	AF=0.500	protein+kinase%2C+putative	2952	2952	0.563636
B	LmjF.30.2130	2146	G	A	CCG	TCG	P	S	1136.77	AF=0.500	protein+kinase%2C+putative	2952	2952	0.559322
L	LmjF.30.2130	2678	C	T	GGC	GAC	G	D	411.77	AF=0.500	protein+kinase%2C+putative	2952	2952	0.361111
I	LmjF.30.2150	1907	C	T	CGT	CAT	R	H	947.77	AF=0.500	hypothetical+protein%2C+conserved	2556	2733	0.477612
U	LmjF.30.2150	2134	G	A	CGC	TGC	R	C	909.77	AF=0.500	hypothetical+protein%2C+conserved	2556	2733	0.534483
A	LmjF.30.2150	638	G	A	TCC	TTC	S	F	604.77	AF=0.500	hypothetical+protein%2C+conserved	2556	2733	0.452381
C	LmjF.30.2340	1150	G	A	CGA	TGA	R	*	1112.77	AF=0.500	zinc-finger+protein%2C+conserved	3594	3594	0.62963
C	LmjF.30.2340	1426	G	A	CCG	TCG	P	S	542.77	AF=0.500	zinc-finger+protein%2C+conserved	3594	3594	0.473684
L	LmjF.30.2340	2491	C	T	GTT	ATT	V	I	1232.77	AF=0.500	zinc-finger+protein%2C+conserved	3594	3594	0.612903
V	LmjF.30.2340	346	C	T	GAG	AAG	E	K	608.77	AF=0.500	zinc-finger+protein%2C+conserved	3594	3594	0.45
L	LmjF.30.2340	572	C	T	GGG	GAG	G	E	1022.77	AF=0.500	zinc-finger+protein%2C+conserved	3594	3594	0.596154
J	LmjF.30.2560	2200	C	T	GCG	ACG	A	T	876.77	AF=0.500	hypothetical+protein%2C+conserved	3231	3282	0.571429
V	LmjF.30.2560	2829	C	T	ATG	ATA	M	I	687.77	AF=0.500	hypothetical+protein%2C+conserved	3231	3282	0.456522
O	LmjF.30.2560	2915	G	A	TCT	TTT	S	F	605.77	AF=0.500	hypothetical+protein%2C+conserved	3231	3282	0.431818
A	LmjF.30.2620	1340	C	T	GGG	GAG	G	E	561.77	AF=0.500	hypothetical+protein%2C+conserved	2160	2160	0.439024
N	LmjF.30.2620	1640	G	A	GCG	GTG	A	V	878.77	AF=0.500	hypothetical+protein%2C+conserved	2160	2160	0.565217
L	LmjF.30.2620	952	C	T	GGG	AGG	G	R	1268.77	AF=0.500	hypothetical+protein%2C+conserved	2160	2160	0.567568
U	LmjF.30.2720	246	C	T	ATG	ATA	M	I	1132.77	AF=0.500	hypothetical+protein%2C+conserved	2196	2196	0.516129
A	LmjF.30.2720	496	C	T	GCG	ACG	A	T	1070.77	AF=0.500	hypothetical+protein%2C+conserved	2196	2196	0.627451
O	LmjF.30.2720	497	G	A	GCG	GTG	A	V	977.77	AF=0.500	hypothetical+protein%2C+conserved	2196	2196	0.5
A	LmjF.30.2920	326	G	A	GCG	GTG	A	V	927.77	AF=0.500	hypothetical+protein%2C+conserved	1371	1371	0.613636
D	LmjF.30.2920	329	G	A	GCC	GTC	A	V	1116.77	AF=0.500	hypothetical+protein%2C+conserved	1371	1371	0.55
Q	LmjF.30.2920	877	C	T	GCC	ACC	A	T	718.77	AF=0.500	hypothetical+protein%2C+conserved	1371	1371	0.383333
L	LmjF.30.3170	1000	C	T	GAG	AAG	E	K	1020.77	AF=0.500	hypothetical+protein%2C+conserved	1236	1341	0.469697
S	LmjF.30.3170	1216	C	T	GCT	ACT	A	T	851.77	AF=0.500	hypothetical+protein%2C+conserved	1236	1341	0.575
V	LmjF.30.3170	502	C	T	GAA	AAA	E	K	810.77	AF=0.500	hypothetical+protein%2C+conserved	1236	1341	0.5
G	LmjF.30.3370	1270	C	T	CAA	TAA	Q	*	761.77	AF=0.500	hypothetical+protein%2C+conserved	1878	1965	0.384615
A	LmjF.30.3370	1622	G	A	AGC	AAC	S	N	787.77	AF=0.500	hypothetical+protein%2C+conserved	1878	1965	0.574468
H	LmjF.30.3370	509	C	T	ACG	ATG	T	M	991.77	AF=0.500	hypothetical+protein%2C+conserved	1878	1965	0.525424
E	LmjF.30.3710	106	C	T	CTT	TTT	L	F	656.77	AF=0.500	CPSF-domain+protein%2C+putative	4044	4044	0.547619
J	LmjF.30.3710	1174	C	T	CTC	TTC	L	F	404.77	AF=0.500	CPSF-domain+protein%2C+putative	4044	4044	0.416667
G	LmjF.30.3710	3401	C	T	GCC	GTC	A	V	698.77	AF=0.500	CPSF-domain+protein%2C+putative	4044	4044	0.348485
Q	LmjF.31.0020	115	C	T	GAG	AAG	E	K	540.77	AF=0.500	Aquaglyceroporin+1+%28AQP1%29	945	945	0.160714
V	LmjF.31.0020	695	G	A	GCC	GTC	A	V	259.77	AF=0.500	Aquaglyceroporin+1+%28AQP1%29	945	945	0.124088
B	LmjF.31.0020	767	G	A	TCC	TTC	S	F	178.77	AF=0.500	Aquaglyceroporin+1+%28AQP1%29	945	945	0.111842
N	LmjF.31.0090	100	G	A	CCG	TCG	P	S	454.77	AF=0.500	hypothetical+protein%2C+conserved	1479	1479	0.15493
S	LmjF.31.0090	1181	C	T	CGC	CAC	R	H	277.77	AF=0.500	hypothetical+protein%2C+conserved	1479	1479	0.134615
C	LmjF.31.0090	410	G	A	CCA	CTA	P	L	537.77	AF=0.500	hypothetical+protein%2C+conserved	1479	1479	0.176101
D	LmjF.31.0110	1202	G	A	GCC	GTC	A	V	459.77	AF=0.500	intergrin+alpha+chain+protein%2C+putative%2CFG-GAP+repeat+protein%2C+putative	2358	2358	0.153374
D	LmjF.31.0110	128	G	A	TCA	TTA	S	L	450.77	AF=0.500	intergrin+alpha+chain+protein%2C+putative%2CFG-GAP+repeat+protein%2C+putative	2358	2358	0.141304
F	LmjF.31.0110	1388	G	A	ACC	ATC	T	I	394.77	AF=0.500	intergrin+alpha+chain+protein%2C+putative%2CFG-GAP+repeat+protein%2C+putative	2358	2358	0.141026
B	LmjF.31.0110	2236	G	A	CAC	TAC	H	Y	595.77	AF=0.500	intergrin+alpha+chain+protein%2C+putative%2CFG-GAP+repeat+protein%2C+putative	2358	2358	0.176829
B	LmjF.31.0110	539	G	A	GCG	GTG	A	V	381.77	AF=0.500	intergrin+alpha+chain+protein%2C+putative%2CFG-GAP+repeat+protein%2C+putative	2358	2358	0.129944
F	LmjF.31.0110	724	C	T	GAC	AAC	D	N	502.77	AF=0.500	intergrin+alpha+chain+protein%2C+putative%2CFG-GAP+repeat+protein%2C+putative	2358	2358	0.151515
G	LmjF.31.0150	67	G	A	CTC	TTC	L	F	220.77	AF=0.500	hypothetical+protein%2C+conserved	969	969	0.128655
C	LmjF.31.0150	709	G	A	CGG	TGG	R	W	957.77	AF=0.500	hypothetical+protein%2C+conserved	969	969	0.210811
F	LmjF.31.0150	965	G	A	TCC	TTC	S	F	397.77	AF=0.500	hypothetical+protein%2C+conserved	969	969	0.16
M	LmjF.31.0170	20	C	T	AGA	AAA	R	K	1253.77	AF=0.500	hypothetical+protein%2C+conserved	1527	1527	0.248731
B	LmjF.31.0170	311	C	T	GGC	GAC	G	D	590.77	AF=0.500	hypothetical+protein%2C+conserved	1527	1527	0.163265
A	LmjF.31.0170	739	C	T	GAG	AAG	E	K	346.77	AF=0.500	hypothetical+protein%2C+conserved	1527	1527	0.132867
B	LmjF.31.0260	191	C	T	CGC	CAC	R	H	666.77	AF=0.500	hypothetical+protein%2C+conserved	885	885	0.167568
J	LmjF.31.0260	62	C	T	CGC	CAC	R	H	309.77	AF=0.500	hypothetical+protein%2C+conserved	885	885	0.125786
A	LmjF.31.0260	815	A	G	GTG	GCG	V	A	494.77	AF=0.500	hypothetical+protein%2C+conserved	885	885	0.152866
D	LmjF.31.0290	1589	G	A	ACG	ATG	T	M	797.77	AF=0.500	mitotic+centromere-associated+kinesin+%28MCAK%29%2C+putative	2523	2859	0.173913
D	LmjF.31.0290	1733	C	T	GGG	GAG	G	E	851.77	AF=0.500	mitotic+centromere-associated+kinesin+%28MCAK%29%2C+putative	2523	2859	0.16309
B	LmjF.31.0290	2045	G	A	GCC	GTC	A	V	477.77	AF=0.500	mitotic+centromere-associated+kinesin+%28MCAK%29%2C+putative	2523	2859	0.151042
I	LmjF.31.0290	2507	C	T	CGA	CAA	R	Q	201.77	AF=0.500	mitotic+centromere-associated+kinesin+%28MCAK%29%2C+putative	2523	2859	0.102273
D	LmjF.31.0290	409	C	T	GAG	AAG	E	K	586.77	AF=0.500	mitotic+centromere-associated+kinesin+%28MCAK%29%2C+putative	2523	2859	0.142857
P	LmjF.31.0420	184	C	T	GAA	AAA	E	K	366.77	AF=0.500	hypothetical+protein%2C+unknown+function	474	474	0.150685
H	LmjF.31.0420	402	C	T	ATG	ATA	M	I	447.77	AF=0.500	hypothetical+protein%2C+unknown+function	474	474	0.189542
U	LmjF.31.0420	91	G	A	CAC	TAC	H	Y	588.77	AF=0.500	hypothetical+protein%2C+unknown+function	474	474	0.181208
G	LmjF.31.0440	1904	C	T	GGG	GAG	G	E	311.77	AF=0.500	cytoskeleton-associated+protein+CAP5.5%2C+putative%2Ccysteine+peptidase%2C+Clan+CA%2C+family+C2%2C+putative	2172	2172	0.126506
D	LmjF.31.0440	2008	C	T	GAG	AAG	E	K	549.77	AF=0.500	cytoskeleton-associated+protein+CAP5.5%2C+putative%2Ccysteine+peptidase%2C+Clan+CA%2C+family+C2%2C+putative	2172	2172	0.153846
G	LmjF.31.0440	2063	G	A	ACG	ATG	T	M	358.77	AF=0.500	cytoskeleton-associated+protein+CAP5.5%2C+putative%2Ccysteine+peptidase%2C+Clan+CA%2C+family+C2%2C+putative	2172	2172	0.137931
I	LmjF.31.0440	877	G	A	CGA	TGA	R	*	251.77	AF=0.500	cytoskeleton-associated+protein+CAP5.5%2C+putative%2Ccysteine+peptidase%2C+Clan+CA%2C+family+C2%2C+putative	2172	2172	0.137405
D	LmjF.31.0460	1909	G	A	CCG	TCG	P	S	295.77	AF=0.500	calpain-like+cysteine+peptidase%2C+putative%2Ccysteine+peptidase%2C+Clan+CA%2C+family+C2%2C+putative	2199	3436	0.135484
H	LmjF.31.0460	593	C	T	AGC	AAC	S	N	463.77	AF=0.500	calpain-like+cysteine+peptidase%2C+putative%2Ccysteine+peptidase%2C+Clan+CA%2C+family+C2%2C+putative	2199	3436	0.158228
B	LmjF.31.0460	801	C	T	TGG	TGA	W	*	308.77	AF=0.500	calpain-like+cysteine+peptidase%2C+putative%2Ccysteine+peptidase%2C+Clan+CA%2C+family+C2%2C+putative	2199	3436	0.138158
B	LmjF.31.0540	1087	G	A	CGC	TGC	R	C	218.77	AF=0.500	glycosomal+transporter+%28GAT1%29%2C+putative+%28GAT1%29	2520	2520	0.12
G	LmjF.31.0540	1556	C	T	GGC	GAC	G	D	472.77	AF=0.500	glycosomal+transporter+%28GAT1%29%2C+putative+%28GAT1%29	2520	2520	0.177305
D	LmjF.31.0540	160	G	A	CCA	TCA	P	S	446.77	AF=0.500	glycosomal+transporter+%28GAT1%29%2C+putative+%28GAT1%29	2520	2520	0.131068
B	LmjF.31.0540	2323	C	T	GAA	AAA	E	K	557.77	AF=0.500	glycosomal+transporter+%28GAT1%29%2C+putative+%28GAT1%29	2520	2520	0.19685
G	LmjF.31.0540	2510	C	T	GGG	GAG	G	E	440.77	AF=0.500	glycosomal+transporter+%28GAT1%29%2C+putative+%28GAT1%29	2520	2520	0.175325
L	LmjF.31.0560	116	C	T	AGT	AAT	S	N	526.77	AF=0.500	mevalonate+kinase%2C+putative	990	990	0.176871
P	LmjF.31.0560	235	G	A	CAT	TAT	H	Y	179.77	AF=0.500	mevalonate+kinase%2C+putative	990	990	0.113475
B	LmjF.31.0560	452	G	A	CCG	CTG	P	L	310.77	AF=0.500	mevalonate+kinase%2C+putative	990	990	0.140625
B	LmjF.31.0580	1084	G	A	CTC	TTC	L	F	595.77	AF=0.500	amino+acid+transporter+aATP11%2C+putative+%28AAT25.2%29	1626	1626	0.166667
I	LmjF.31.0580	1168	C	T	GTG	ATG	V	M	339.77	AF=0.500	amino+acid+transporter+aATP11%2C+putative+%28AAT25.2%29	1626	1626	0.160305
R	LmjF.31.0580	966	C	T	ATG	ATA	M	I	314.77	AF=0.500	amino+acid+transporter+aATP11%2C+putative+%28AAT25.2%29	1626	1626	0.122995
C	LmjF.31.0650	148	C	T	GAG	AAG	E	K	527.77	AF=0.500	hypothetical+protein%2C+conserved	1008	1008	0.154255
P	LmjF.31.0650	547	C	T	GGA	AGA	G	R	263.77	AF=0.500	hypothetical+protein%2C+conserved	1008	1008	0.121387
H	LmjF.31.0650	906	C	T	TGG	TGA	W	*	730.77	AF=0.500	hypothetical+protein%2C+conserved	1008	1008	0.182353
D	LmjF.31.0700	100	G	A	CCT	TCT	P	S	694.77	AF=0.500	ATP-dependent+zinc+metallopeptidase%2C+putative%2Cmetallo-peptidase%2C+Clan+MA%28E%29%2C+Family+M41	2658	2868	0.17341
[truncated: 749 more rows]

## Sheet: 4
Mutant name	Gene ID	Gene Position	ref allele	mut allele	ref codon	mut codon	ref aa	mut aa	Score	AF	Function	Size v9 (bp)	Size r45 (bp)	Mutated reads
[truncated: 1,730 more rows]

[truncated: 17 more sheets: 5, 6, 7, 8, 9, 10, 11, 12, 13, 14, 15, 16, 17, 18, 20, 21, 22]
